# Supplementary material for: Characterization of sexual maturity-associated N6-methyladenosine in boar testes
Source: BMC Genomics. 2024 May 7;25:447. doi: 10.1186/s12864-024-10343-w (PMC11075296; doi:10.1186/s12864-024-10343-w)
Supplement: Supplementary file 1 — Supplementary Material 1. [file 12864_2024_10343_MOESM1_ESM.xlsx]

## Sheet: 柱状图绘制基因汇总表
Supplemental Table 1: Adults vs piglets diffPeak
seqnames	start	end	width	geneId	transcriptId	distanceToTSS	geneName	Description	GO	KEGG	score	blockCount	blockSizes	blockStarts	lg.p	lg.fdr	fold_enrchment	diff.lg.fdr	diff.lg.p	diff.log2.fc	annotation	geneChr	geneStart	geneEnd	geneLength	geneStrand
chr1	84789216	84789511	296	ENSSSCG00000004408	ENSSSCT00000004871	2544	SMPD2	sphingomyelin phosphodiesterase 2 [Source:HGNC Symbol;Acc:HGNC:11121]	GO:0016021(integral component of membrane);GO:0016020(membrane);GO:0004767(sphingomyelin phosphodiesterase activity)	00600(Sphingolipid metabolism);04071(Sphingolipid signaling pathway)	0	1	296,	0	-335	-Inf	1.83	-30.9	-32.7	-0.645	Exon (ENSSSCT00000004871/ENSSSCG00000004408, exon 10 of 10)	1	84786672	84789541	2870	1
chr1	117849634	117851186	1553	ENSSSCG00000004545	ENSSSCT00000005020	37950	ANKDD1A	ankyrin repeat and death domain containing 1A [Source:HGNC Symbol;Acc:HGNC:28002]	GO:0007165(signal transduction)	NA	1.6e-21	2	13,255,	0,1298	-20.8	-19.9	3.24	-7.5	-8.63	-2.09	3' UTR	1	117811684	117851512	39829	1
chr1	142595562	142595662	101	ENSSSCG00000018734	ENSSSCT00000020329	0	ENSSSCG00000018734	NA	NA	NA	2.5e-46	1	101,	0	-45.6	-44.4	1.22	-30.9	-32.7	-0.576	Exon (ENSSSCT00000020329/ENSSSCG00000018734, exon 1 of 1)	1	142595562	142595662	101	1
chr1	159361075	159361734	660	ENSSSCG00000004840	ENSSSCT00000005342	68561	OTUD7A	OTU deubiquitinase 7A [Source:HGNC Symbol;Acc:HGNC:20718]	GO:0005737(cytoplasm);GO:0005634(nucleus);GO:0071947(protein deubiquitination involved in ubiquitin-dependent protein catabolic process);GO:0071108(protein K48-linked deubiquitination);GO:0070536(protein K63-linked deubiquitination);GO:0050727(regulation of inflammatory response);GO:0045088(regulation of innate immune response);GO:0043124(negative regulation of I-kappaB kinase/NF-kappaB signaling…	NA	1e-168	1	660,	0	-168	-166	4.15	-19.7	-21.2	-1.18	Exon (ENSSSCT00000005342/ENSSSCG00000004840, exon 10 of 11)	1	159292514	159363442	70929	1
chr1	259397745	259398013	269	ENSSSCG00000005288	ENSSSCT00000005825	145343	TLE4	transducin like enhancer of split 4 [Source:HGNC Symbol;Acc:HGNC:11840]	GO:0005634(nucleus);GO:0045892(negative regulation of transcription, DNA-templated);GO:0016055(Wnt signaling pathway);GO:0006355(regulation of transcription, DNA-templated);GO:0000122(negative regulation of transcription from RNA polymerase II promoter);GO:0070491(repressing transcription factor binding);GO:0003714(transcription corepressor activity);GO:0003705(transcription factor activity, RNA …	NA	1e-75	1	269,	0	-75	-73.7	1.64	-77.3	-79.7	-1.74	3' UTR	1	259252402	259399473	147072	1
chr1	264069914	264070983	1070	ENSSSCG00000005310	ENSSSCT00000005848	3420	TESK1	testis-specific kinase 1 [Source:HGNC Symbol;Acc:HGNC:11731]	GO:0005737(cytoplasm);GO:0035556(intracellular signal transduction);GO:0006468(protein phosphorylation);GO:0046872(metal ion binding);GO:0005524(ATP binding);GO:0004871(signal transducer activity);GO:0004674(protein serine/threonine kinase activity);GO:0004672(protein kinase activity)	NA	0	1	1070,	0	-1120	-Inf	3.54	-77.8	-80.2	-0.454	3' UTR	1	264066494	264070983	4490	1
chr1	288462516	288462635	120	ENSSSCG00000005501	ENSSSCT00000035400	12263	TRIM32	NA	GO:0005622(intracellular);GO:0007014(actin ubiquitination);GO:0061630(ubiquitin protein ligase activity);GO:0046872(metal ion binding);GO:0008270(zinc ion binding)	04120(Ubiquitin mediated proteolysis)	1.6e-11	1	120,	0	-10.8	-9.91	1.54	-5.83	-6.87	-1.18	3' UTR	1	288450253	288462903	12651	1
chr1	302929129	302929861	733	ENSSSCG00000005652	ENSSSCT00000006215	11231	GLE1	GLE1, RNA export mediator [Source:HGNC Symbol;Acc:HGNC:4315]	GO:0044614(nuclear pore cytoplasmic filaments);GO:0031965(nuclear membrane);GO:0016020(membrane);GO:0005829(cytosol);GO:0005737(cytoplasm);GO:0005730(nucleolus);GO:0005643(nuclear pore);GO:0005615(extracellular space);GO:0016973(poly(A)+ mRNA export from nucleus);GO:0006449(regulation of translational termination);GO:0006446(regulation of translational initiation);GO:0006406(mRNA export from nucl…	NA	1.6e-63	2	132,49,	0,684	-62.8	-61.6	1.44	-15.9	-17.3	-0.647	Exon (ENSSSCT00000006215/ENSSSCG00000005652, exon 4 of 16)	1	302917898	302944879	26982	1
chr1	303928848	303929109	262	ENSSSCG00000024341	ENSSSCT00000023659	35962	USP20	ubiquitin specific peptidase 20 [Source:HGNC Symbol;Acc:HGNC:12619]	GO:0005813(centrosome);GO:0071108(protein K48-linked deubiquitination);GO:0070536(protein K63-linked deubiquitination);GO:0016579(protein deubiquitination);GO:0008277(regulation of G-protein coupled receptor protein signaling pathway);GO:0006511(ubiquitin-dependent protein catabolic process);GO:0006508(proteolysis);GO:0046872(metal ion binding);GO:0036459(thiol-dependent ubiquitinyl hydrolase act…	NA	2.5e-85	2	86,95,	0,167	-84.6	-83.3	2.15	-69.2	-71.5	2.29	Exon (ENSSSCT00000023659/ENSSSCG00000024341, exon 19 of 27)	1	303892886	303935551	42666	1
chr1	304806929	304815284	8356	ENSSSCG00000005706	ENSSSCT00000006275	121040	ABL1	ABL proto-oncogene 1, non-receptor tyrosine kinase [Source:HGNC Symbol;Acc:HGNC:76]	GO:0048471(perinuclear region of cytoplasm);GO:0031252(cell leading edge);GO:0031234(extrinsic component of cytoplasmic side of plasma membrane);GO:0016604(nuclear body);GO:0015629(actin cytoskeleton);GO:0005829(cytosol);GO:0005737(cytoplasm);GO:0005730(nucleolus);GO:0005654(nucleoplasm);GO:0005634(nucleus);GO:2001020(regulation of response to DNA damage stimulus);GO:2000773(negative regulation o…	04014(Ras signaling pathway);04012(ErbB signaling pathway);04110(Cell cycle);04722(Neurotrophin signaling pathway);04360(Axon guidance);05200(Pathways in cancer);05206(MicroRNAs in cancer);05220(Chronic myeloid leukemia);05416(Viral myocarditis)	1.6e-19	2	251,20,	0,8336	-18.8	-17.8	1.3	-13.9	-15.3	-0.584	Exon (ENSSSCT00000006275/ENSSSCG00000005706, exon 4 of 11)	1	304685889	304829672	143784	1
chr1	308316515	308328351	11837	ENSSSCG00000029715	ENSSSCT00000023409	0	OLFM1	olfactomedin 1 [Source:HGNC Symbol;Acc:HGNC:17187]	GO:0007399(nervous system development)	NA	1.1e-06	2	45,74,	0,11763	-5.94	-5.17	2.66	-4.5	-5.44	4.09	5' UTR	1	308328278	308353293	25016	1
chr1	311567950	311578742	10793	ENSSSCG00000005787	ENSSSCT00000006363	9781	ENSSSCG00000005787	NA	GO:0016591(DNA-directed RNA polymerase II, holoenzyme);GO:0070940(dephosphorylation of RNA polymerase II C-terminal domain);GO:0008420(CTD phosphatase activity)	NA	5e-61	2	76,164,	0,10629	-60.3	-59.1	1.33	-31.3	-33.1	-0.56	Exon (ENSSSCT00000006363/ENSSSCG00000005787, exon 5 of 7)	1	311558169	311582546	24378	1
chr1	34439083	34439633	551	ENSSSCG00000018972	ENSSSCT00000020567	0	SNORA33	Small nucleolar RNA SNORA33 [Source:RFAM;Acc:RF00438]	NA	NA	0	2	86,60,	0,491	-755	-Inf	1.61	-58.7	-60.9	-0.329	3' UTR	1	34439283	34439412	130	2
chr1	64603562	64605482	1921	ENSSSCG00000004328	ENSSSCT00000004784	59637	ENSSSCG00000004328	NA	NA	NA	1.3e-15	3	93,171,276,	0,1234,1645	-14.9	-14	3.57	-5.92	-6.96	-1.83	Exon (ENSSSCT00000004784/ENSSSCG00000004328, exon 46 of 59)	1	64591453	64665119	73667	2
chr1	109625723	109626203	481	ENSSSCG00000004517	ENSSSCT00000004989	3207	CXXC1	CXXC finger protein 1 [Source:HGNC Symbol;Acc:HGNC:24343]	GO:0048188(Set1C/COMPASS complex);GO:0035097(histone methyltransferase complex);GO:0016607(nuclear speck);GO:0016363(nuclear matrix);GO:0005829(cytosol);GO:0005634(nucleus);GO:0051568(histone H3-K4 methylation);GO:0045893(positive regulation of transcription, DNA-templated);GO:0006355(regulation of transcription, DNA-templated);GO:0046872(metal ion binding);GO:0045322(unmethylated CpG binding);GO…	NA	2.5e-26	3	69,108,4,	0,201,477	-25.6	-24.6	1.23	-18.4	-20	-0.545	Exon (ENSSSCT00000004989/ENSSSCG00000004517, exon 7 of 15)	1	109623474	109629410	5937	2
chr1	160546165	160546911	747	ENSSSCG00000004852	ENSSSCT00000005356	90	NSMCE3	NSE3 homolog, SMC5-SMC6 complex component [Source:HGNC Symbol;Acc:HGNC:7677]	GO:0030915(Smc5-Smc6 complex);GO:0031398(positive regulation of protein ubiquitination);GO:0006355(regulation of transcription, DNA-templated)	NA	0	1	747,	0	-569	-Inf	23.7	-29.4	-31.2	1.09	Exon (ENSSSCT00000005356/ENSSSCG00000004852, exon 1 of 1)	1	160546165	160547001	837	2
chr1	176120224	176120941	718	ENSSSCG00000004896	ENSSSCT00000005402	113993	PHLPP1	PH domain and leucine rich repeat protein phosphatase 1 [Source:HGNC Symbol;Acc:HGNC:20610]	GO:0031965(nuclear membrane);GO:0005886(plasma membrane);GO:0005737(cytoplasm);GO:1900744(regulation of p38MAPK cascade);GO:0090036(regulation of protein kinase C signaling);GO:0051898(negative regulation of protein kinase B signaling);GO:0051896(regulation of protein kinase B signaling);GO:0046328(regulation of JNK cascade);GO:0043408(regulation of MAPK cascade);GO:0042981(regulation of apoptoti…	04151(PI3K-Akt signaling pathway)	0	1	718,	0	-427	-Inf	5.72	-115	-118	-1.17	3' UTR	1	176119417	176234934	115518	2
chr1	245508123	245565536	57414	ENSSSCG00000005232	ENSSSCT00000005766	100662	SMARCA2	SWI/SNF related, matrix associated, actin dependent regulator of chromatin, subfamily a, member 2 [Source:HGNC Symbol;Acc:HGNC:11098]	GO:0045111(intermediate filament cytoskeleton);GO:0043231(intracellular membrane-bounded organelle);GO:0016514(SWI/SNF complex);GO:0005654(nucleoplasm);GO:0005634(nucleus);GO:0000790(nuclear chromatin);GO:0045944(positive regulation of transcription from RNA polymerase II promoter);GO:0045893(positive regulation of transcription, DNA-templated);GO:0045892(negative regulation of transcription, DNA…	NA	0	3	1,218,110,	0,18089,57304	-424	-Inf	2.28	-48.7	-50.8	-0.703	Exon (ENSSSCT00000005766/ENSSSCG00000005232, exon 29 of 35)	1	245489496	245666198	176703	2
chr1	294559610	294559785	176	ENSSSCG00000005528	ENSSSCT00000006079	0	NDUFA8	NADH:ubiquinone oxidoreductase subunit A8 [Source:HGNC Symbol;Acc:HGNC:7692]	GO:0070469(respiratory chain);GO:0016020(membrane);GO:0005758(mitochondrial intermembrane space);GO:0005747(mitochondrial respiratory chain complex I);GO:0005743(mitochondrial inner membrane);GO:0005739(mitochondrion);GO:0055114(oxidation-reduction process);GO:0032403(protein complex binding)	00190(Oxidative phosphorylation);05010(Alzheimer's disease);05012(Parkinson's disease);05016(Huntington's disease);04932(Non-alcoholic fatty liver disease (NAFLD))	1.6e-41	1	176,	0	-40.8	-39.7	2.02	-11.3	-12.6	0.964	5' UTR	1	294544843	294559785	14943	2
chr1	303872823	303878154	5332	ENSSSCG00000025964	ENSSSCT00000026039	4719	TOR1A	torsin family 1, member A (torsin A) [Source:HGNC Symbol;Acc:HGNC:3098]	GO:0070062(extracellular exosome);GO:0043231(intracellular membrane-bounded organelle);GO:0042406(extrinsic component of endoplasmic reticulum membrane);GO:0031965(nuclear membrane);GO:0016020(membrane);GO:0008021(synaptic vesicle);GO:0005788(endoplasmic reticulum lumen);GO:0005783(endoplasmic reticulum);GO:0005737(cytoplasm);GO:0005635(nuclear envelope);GO:0005634(nucleus);GO:2000008(regulation …	NA	0	2	647,67,	0,5265	-1010	-Inf	5.78	-18.8	-20.3	0.671	3' UTR	1	303871932	303882873	10942	2
chr1	303884279	303886931	2653	ENSSSCG00000030426	ENSSSCT00000024953	5839	C9orf78	chromosome 9 open reading frame 78 [Source:HGNC Symbol;Acc:HGNC:24932]	GO:0005829(cytosol);GO:0005654(nucleoplasm)	NA	7.9e-30	3	87,99,24,	0,2429,2629	-29.1	-28	1.37	-12.1	-13.5	-0.591	Exon (ENSSSCT00000024953/ENSSSCG00000030426, exon 7 of 9)	1	303883684	303892770	9087	2
chr1	303887859	303892740	4882	ENSSSCG00000030426	ENSSSCT00000024953	30	C9orf78	chromosome 9 open reading frame 78 [Source:HGNC Symbol;Acc:HGNC:24932]	GO:0005829(cytosol);GO:0005654(nucleoplasm)	NA	1e-154	6	104,78,71,52,60,142,	0,922,1669,2614,4327,4740	-154	-152	1.91	-20.8	-22.4	-0.533	5' UTR	1	303883684	303892770	9087	2
chr2	5120356	5121012	657	ENSSSCG00000012940	ENSSSCT00000014145	299	B4GAT1	beta-1,4-glucuronyltransferase 1 [Source:HGNC Symbol;Acc:HGNC:15685]	GO:0070062(extracellular exosome);GO:0005794(Golgi apparatus);GO:0035269(protein O-linked mannosylation);GO:0030311(poly-N-acetyllactosamine biosynthetic process);GO:0007411(axon guidance);GO:0006486(protein glycosylation);GO:0015020(glucuronosyltransferase activity);GO:0008532(N-acetyllactosaminide beta-1,3-N-acetylglucosaminyltransferase activity)	00533(Glycosaminoglycan biosynthesis - keratan sulfate);00601(Glycosphingolipid biosynthesis - lacto and neolacto series)	1e-85	1	657,	0	-85	-83.7	2.21	-14.4	-15.8	0.79	Exon (ENSSSCT00000014145/ENSSSCG00000012940, exon 1 of 2)	2	5120057	5122388	2332	1
chr2	5540612	5541806	1195	ENSSSCG00000012968	ENSSSCT00000014175	0	CCDC85B	coiled-coil domain containing 85B [Source:HGNC Symbol;Acc:HGNC:24926]	GO:0005813(centrosome);GO:0005634(nucleus);GO:0045892(negative regulation of transcription, DNA-templated);GO:0045599(negative regulation of fat cell differentiation);GO:0030308(negative regulation of cell growth)	NA	0	1	1195,	0	-5180	-Inf	6.1	-120	-123	0.639	3' UTR	2	5541055	5541663	609	2
chr2	6452092	6452599	508	ENSSSCG00000013017	ENSSSCT00000014228	21555	EHD1	EH domain containing 1 [Source:HGNC Symbol;Acc:HGNC:3242]	GO:0048471(perinuclear region of cytoplasm);GO:0043209(myelin sheath);GO:0031095(platelet dense tubular network membrane);GO:0030139(endocytic vesicle);GO:0005886(plasma membrane);GO:0005811(lipid particle);GO:0005769(early endosome);GO:0005768(endosome);GO:2001137(positive regulation of endocytic recycling);GO:1901741(positive regulation of myoblast fusion);GO:0060271(cilium assembly);GO:0042632…	04144(Endocytosis)	0	1	508,	0	-479	-Inf	1.76	-48.1	-50.2	-0.411	Exon (ENSSSCT00000014228/ENSSSCG00000013017, exon 5 of 5)	2	6430537	6452599	22063	1
chr2	8419456	8420277	822	ENSSSCG00000023110	ENSSSCT00000029345	738	UBXN1	UBX domain protein 1 [Source:HGNC Symbol;Acc:HGNC:18402]	GO:0034098(VCP-NPL4-UFD1 AAA ATPase complex);GO:0005829(cytosol);GO:0005783(endoplasmic reticulum);GO:0005737(cytoplasm);GO:0000502(proteasome complex);GO:2000157(negative regulation of ubiquitin-specific protease activity);GO:1904293(negative regulation of ERAD pathway);GO:1903094(negative regulation of protein K48-linked deubiquitination);GO:0032435(negative regulation of proteasomal ubiquitin-…	NA	0	4	54,192,52,87,	0,281,565,735	-3330	-Inf	2.25	-239	-242	-0.532	Exon (ENSSSCT00000029345/ENSSSCG00000023110, exon 5 of 10)	2	8418718	8421327	2610	1
chr2	8514415	8514533	119	ENSSSCG00000013064	ENSSSCT00000014280	6529	EEF1G	eukaryotic translation elongation factor 1 gamma [Source:HGNC Symbol;Acc:HGNC:3213]	GO:0070062(extracellular exosome);GO:0016020(membrane);GO:0005783(endoplasmic reticulum);GO:0005737(cytoplasm);GO:0005634(nucleus);GO:0009615(response to virus);GO:0006414(translational elongation);GO:0045296(cadherin binding);GO:0003746(translation elongation factor activity)	05134(Legionellosis)	1e-211	1	119,	0	-211	-209	1.13	-265	-269	-0.521	Exon (ENSSSCT00000014280/ENSSSCG00000013064, exon 7 of 10)	2	8507886	8518300	10415	1
chr2	13387690	13391573	3884	ENSSSCG00000029059	ENSSSCT00000023703	5381	SSRP1	structure specific recognition protein 1 [Source:HGNC Symbol;Acc:HGNC:11327]	GO:0005634(nucleus);GO:0003723(RNA binding);GO:0003682(chromatin binding);GO:0003677(DNA binding)	NA	0	7	28,46,130,171,89,187,40,	0,166,1627,2176,2500,3402,3844	-1730	-Inf	2.27	-197	-200	-0.534	Exon (ENSSSCT00000023703/ENSSSCG00000029059, exon 11 of 17)	2	13382309	13392053	9745	1
chr2	17949927	17950166	240	ENSSSCG00000013268	ENSSSCT00000014492	149	C11orf94	chromosome 11 open reading frame 94 [Source:HGNC Symbol;Acc:HGNC:37213]	NA	NA	1e-210	1	240,	0	-210	-209	3.46	-36.9	-38.9	2.53	3' UTR	2	17949621	17950315	695	2
chr2	30944962	30945293	332	ENSSSCG00000013316	ENSSSCT00000014542	42769	WT1	Wilms tumor 1 [Source:HGNC Symbol;Acc:HGNC:12796]	GO:0005829(cytosol);GO:0005654(nucleoplasm);GO:0005634(nucleus);GO:0006355(regulation of transcription, DNA-templated);GO:0046872(metal ion binding);GO:0003676(nucleic acid binding)	05202(Transcriptional misregulation in cancers)	1e-108	2	222,75,	0,257	-108	-106	1.8	-18	-19.5	-0.711	3' UTR	2	30902193	30945293	43101	1
chr2	43801764	43801968	205	ENSSSCG00000021729	ENSSSCT00000030662	87	ENSSSCG00000021729	NA	GO:0015031(protein transport);GO:0006464(cellular protein modification process)	NA	4e-42	1	205,	0	-41.4	-40.3	2.97	-9.28	-10.5	0.842	5' UTR	2	43801677	43817086	15410	1
chr2	60822366	60834753	12388	ENSSSCG00000013857	ENSSSCT00000015136	24875	ENSSSCG00000013857	NA	GO:0005509(calcium ion binding)	NA	3.2e-34	5	6,79,162,198,2,	0,3084,9831,10503,12386	-33.5	-32.4	1.67	-18	-19.6	-0.773	Exon (ENSSSCT00000015136/ENSSSCG00000013857, exon 12 of 25)	2	60797491	60876247	78757	1
chr2	69275017	69275316	300	ENSSSCG00000013664	ENSSSCT00000014928	4669	C19orf66	chromosome 19 open reading frame 66 [Source:HGNC Symbol;Acc:HGNC:25649]	GO:0005737(cytoplasm);GO:0005634(nucleus);GO:0051607(defense response to virus);GO:0045071(negative regulation of viral genome replication);GO:0034342(response to type III interferon);GO:0034341(response to interferon-gamma);GO:0034340(response to type I interferon);GO:0003723(RNA binding)	NA	6.3e-88	1	300,	0	-87.2	-85.9	2.64	-9.65	-10.9	-0.725	3' UTR	2	69270348	69277173	6826	1
chr2	69534504	69541153	6650	ENSSSCG00000013647	ENSSSCT00000014908	0	CDC37	cell division cycle 37 [Source:HGNC Symbol;Acc:HGNC:1735]	GO:1990565(HSP90-CDC37 chaperone complex);GO:0070062(extracellular exosome);GO:0005829(cytosol);GO:0005737(cytoplasm);GO:0098779(positive regulation of macromitophagy in response to mitochondrial depolarization);GO:0060338(regulation of type I interferon-mediated signaling pathway);GO:0060334(regulation of interferon-gamma-mediated signaling pathway);GO:0051301(cell division);GO:0050821(protein s…	04151(PI3K-Akt signaling pathway)	0	4	196,282,109,12,	0,5793,6410,6638	-1330	-Inf	2.06	-41.8	-43.8	-0.312	5' UTR	2	69534504	69544718	10215	1
chr2	69820050	69820772	723	ENSSSCG00000013638	ENSSSCT00000033206	20815	ILF3	interleukin enhancer binding factor 3 [Source:HGNC Symbol;Acc:HGNC:6038]	GO:0030529(intracellular ribonucleoprotein complex);GO:0016020(membrane);GO:0005739(mitochondrion);GO:0005737(cytoplasm);GO:0005730(nucleolus);GO:0005654(nucleoplasm);GO:0005634(nucleus);GO:0045893(positive regulation of transcription, DNA-templated);GO:0045892(negative regulation of transcription, DNA-templated);GO:0045071(negative regulation of viral genome replication);GO:0017148(negative regu…	NA	0	3	51,111,108,	0,143,615	-612	-Inf	1.86	-42.7	-44.8	-0.524	5' UTR	2	69799235	69826335	27101	1
chr2	73922533	73933292	10760	ENSSSCG00000013523	ENSSSCT00000014770	17243	SAFB2	scaffold attachment factor B2 [Source:HGNC Symbol;Acc:HGNC:21605]	GO:0070062(extracellular exosome);GO:0043231(intracellular membrane-bounded organelle);GO:0016604(nuclear body);GO:0005654(nucleoplasm);GO:0005634(nucleus);GO:0060765(regulation of androgen receptor signaling pathway);GO:0060008(Sertoli cell differentiation);GO:0050684(regulation of mRNA processing);GO:0006357(regulation of transcription from RNA polymerase II promoter);GO:0043565(sequence-specif…	NA	1e-155	5	94,131,95,137,202,	0,5110,6462,8849,10558	-155	-154	1.97	-22.3	-24	-0.463	Exon (ENSSSCT00000014770/ENSSSCG00000013523, exon 15 of 25)	2	73905290	73939737	34448	1
chr2	75777050	75777319	270	ENSSSCG00000013482	ENSSSCT00000014728	2117	C19orf71	chromosome 19 open reading frame 71 [Source:HGNC Symbol;Acc:HGNC:34496]	NA	NA	1e-118	1	270,	0	-118	-116	1.78	-61.4	-63.7	2.14	3' UTR	2	75776466	75779436	2971	2
chr2	77264009	77264098	90	ENSSSCG00000013444	ENSSSCT00000014688	4787	BTBD2	BTB domain containing 2 [Source:HGNC Symbol;Acc:HGNC:15504]	GO:0019005(SCF ubiquitin ligase complex);GO:0005829(cytosol);GO:0000932(P-body);GO:0043161(proteasome-mediated ubiquitin-dependent protein catabolic process);GO:0042787(protein ubiquitination involved in ubiquitin-dependent protein catabolic process);GO:0030162(regulation of proteolysis);GO:0022008(neurogenesis);GO:0031625(ubiquitin protein ligase binding)	NA	5e-22	1	90,	0	-21.3	-20.3	1.37	-8.77	-9.97	0.878	3' UTR	2	77259222	77264841	5620	1
chr2	79277367	79277784	418	ENSSSCG00000014003	ENSSSCT00000015295	25713	MIER2	MIER family member 2 [Source:HGNC Symbol;Acc:HGNC:29210]	GO:0005634(nucleus);GO:0003677(DNA binding)	NA	0	1	418,	0	-873	-Inf	4.25	-8.39	-9.57	0.427	3' UTR	2	79251654	79277784	26131	1
chr2	81922043	81922279	237	ENSSSCG00000014033	ENSSSCT00000015329	123651	RMND5B	required for meiotic nuclear division 5 homolog B [Source:HGNC Symbol;Acc:HGNC:26181]	GO:0034657(GID complex);GO:0005737(cytoplasm);GO:0005634(nucleus);GO:0043161(proteasome-mediated ubiquitin-dependent protein catabolic process);GO:0042787(protein ubiquitination involved in ubiquitin-dependent protein catabolic process);GO:0004842(ubiquitin-protein transferase activity)	NA	0	1	237,	0	-562	-Inf	2.84	-13.2	-14.5	0.54	3' UTR	2	81841193	82045930	204738	2
chr2	83080311	83082536	2226	ENSSSCG00000014058	ENSSSCT00000015357	13786	CLTB	clathrin light chain B [Source:HGNC Symbol;Acc:HGNC:2091]	GO:0060170(ciliary membrane);GO:0043231(intracellular membrane-bounded organelle);GO:0031410(cytoplasmic vesicle);GO:0030659(cytoplasmic vesicle membrane);GO:0030132(clathrin coat of coated pit);GO:0030130(clathrin coat of trans-Golgi network vesicle);GO:0030125(clathrin vesicle coat);GO:0016020(membrane);GO:0005905(clathrin-coated pit);GO:0005886(plasma membrane);GO:0005829(cytosol);GO:0005802(t…	04144(Endocytosis);04142(Lysosome);04961(Endocrine and other factor-regulated calcium reabsorption);04721(Synaptic vesicle cycle);05016(Huntington's disease);05100(Bacterial invasion of epithelial cells)	1e-307	3	67,112,55,	0,269,2171	-307	-305	1.69	-30.4	-32.2	-0.49	Exon (ENSSSCT00000015357/ENSSSCG00000014058, exon 3 of 5)	2	83066525	83082536	16012	1
chr2	83191245	83191305	61	ENSSSCG00000014060	ENSSSCT00000015359	14590	KIAA1191	KIAA1191 [Source:HGNC Symbol;Acc:HGNC:29209]	GO:0005737(cytoplasm)	NA	0.00035	1	61,	0	-3.45	-2.76	1.18	-2.84	-3.63	-0.82	3' UTR	2	83176655	83192263	15609	1
chr2	123602530	123612481	9952	ENSSSCG00000014213	ENSSSCT00000015531	138993	KCNN2	potassium calcium-activated channel subfamily N member 2 [Source:HGNC Symbol;Acc:HGNC:6291]	GO:0043197(dendritic spine);GO:0043025(neuronal cell body);GO:0042383(sarcolemma);GO:0030315(T-tubule);GO:0030018(Z disc);GO:0016021(integral component of membrane);GO:0016020(membrane);GO:0009986(cell surface);GO:0005886(plasma membrane);GO:0005790(smooth endoplasmic reticulum);GO:1901379(regulation of potassium ion transmembrane transport);GO:0098914(membrane repolarization during atrial cardia…	NA	2.5e-37	3	40,70,278,	0,6319,9674	-36.6	-35.5	2.38	-13.8	-15.2	-1.28	Exon (ENSSSCT00000015531/ENSSSCG00000014213, exon 7 of 9)	2	123463537	123613018	149482	1
chr2	146842295	146859122	16828	ENSSSCG00000024189	ENSSSCT00000015670	0	ENSSSCG00000024189	NA	GO:0005783(endoplasmic reticulum)	04141(Protein processing in endoplasmic reticulum)	5e-92	3	161,100,92,	0,6785,16736	-91.3	-90	1.8	-38.4	-40.3	-0.673	Exon (ENSSSCT00000015670/ENSSSCG00000024189, exon 1 of 3)	2	146842295	146859268	16974	1
chr2	148309721	148310474	754	ENSSSCG00000014372	ENSSSCT00000015702	4634	ENSSSCG00000014372	NA	GO:0005634(nucleus);GO:0042273(ribosomal large subunit biogenesis);GO:0006364(rRNA processing)	NA	1e-150	2	61,240,	0,514	-150	-148	2.92	-21.9	-23.5	-0.625	5' UTR	2	148305087	148328487	23401	1
chr2	148311073	148311313	241	ENSSSCG00000014372	ENSSSCT00000015702	5986	ENSSSCG00000014372	NA	GO:0005634(nucleus);GO:0042273(ribosomal large subunit biogenesis);GO:0006364(rRNA processing)	NA	4e-47	1	241,	0	-46.4	-45.2	1.69	-8.64	-9.83	-0.526	Exon (ENSSSCT00000015702/ENSSSCG00000014372, exon 5 of 24)	2	148305087	148328487	23401	1
chr2	148314794	148316618	1825	ENSSSCG00000014372	ENSSSCT00000015702	9707	ENSSSCG00000014372	NA	GO:0005634(nucleus);GO:0042273(ribosomal large subunit biogenesis);GO:0006364(rRNA processing)	NA	0	5	26,40,214,19,62,	0,355,552,1270,1763	-379	-Inf	1.58	-37.1	-39	-0.411	Exon (ENSSSCT00000015702/ENSSSCG00000014372, exon 10 of 24)	2	148305087	148328487	23401	1
chr2	159750821	159752244	1424	ENSSSCG00000014538	ENSSSCT00000015888	0	MGAT1	mannosyl (alpha-1,3-)-glycoprotein beta-1,2-N-acetylglucosaminyltransferase [Source:HGNC Symbol;Acc:HGNC:7044]	GO:1903561(extracellular vesicle);GO:0070062(extracellular exosome);GO:0016021(integral component of membrane);GO:0016020(membrane);GO:0006486(protein glycosylation);GO:0006049(UDP-N-acetylglucosamine catabolic process);GO:0001701(in utero embryonic development);GO:0016757(transferase activity, transferring glycosyl groups);GO:0016740(transferase activity);GO:0008375(acetylglucosaminyltransferase…	00510(N-Glycan biosynthesis)	0	1	1424,	0	-1540	-Inf	6.02	-37.3	-39.2	0.404	5' UTR	2	159750821	159753282	2462	1
chr2	458915	460534	1620	ENSSSCG00000012856	ENSSSCT00000014052	26720	NAP1L4	nucleosome assembly protein 1 like 4 [Source:HGNC Symbol;Acc:HGNC:7640]	GO:0005634(nucleus);GO:0006334(nucleosome assembly);GO:0003723(RNA binding)	NA	5e-78	2	80,41,	0,1579	-77.3	-76	1.22	-57.6	-59.7	-0.585	Exon (ENSSSCT00000014052/ENSSSCG00000012856, exon 6 of 16)	2	439687	487254	47568	2
chr2	495612	498481	2870	ENSSSCG00000012857	ENSSSCT00000014053	25625	CARS	cysteinyl-tRNA synthetase [Source:HGNC Symbol;Acc:HGNC:1493]	GO:0005829(cytosol);GO:0005737(cytoplasm);GO:0006423(cysteinyl-tRNA aminoacylation);GO:0006418(tRNA aminoacylation for protein translation);GO:0042803(protein homodimerization activity);GO:0005524(ATP binding);GO:0004817(cysteine-tRNA ligase activity);GO:0004812(aminoacyl-tRNA ligase activity);GO:0000166(nucleotide binding);GO:0000049(tRNA binding)	00970(Aminoacyl-tRNA biosynthesis)	1e-293	4	36,60,68,77,	0,353,2187,2793	-293	-291	2.46	-12.4	-13.8	-0.484	Exon (ENSSSCT00000014053/ENSSSCG00000012857, exon 18 of 23)	2	494866	524106	29241	2
chr2	2095223	2095522	300	ENSSSCG00000012874	ENSSSCT00000014072	7583	ORAOV1	oral cancer overexpressed 1 [Source:HGNC Symbol;Acc:HGNC:17589]	GO:0035861(site of double-strand break);GO:0030896(checkpoint clamp complex);GO:0044778(meiotic DNA integrity checkpoint);GO:0033314(mitotic DNA replication checkpoint);GO:0031573(intra-S DNA damage checkpoint);GO:0006289(nucleotide-excision repair);GO:0000724(double-strand break repair via homologous recombination)	NA	6.3e-13	1	300,	0	-12.2	-11.3	1.81	-34.8	-36.7	2.91	3' UTR	2	2095043	2103105	8063	2
chr2	5351240	5351667	428	ENSSSCG00000012957	ENSSSCT00000014162	14372	SF3B2	splicing factor 3b subunit 2 [Source:HGNC Symbol;Acc:HGNC:10769]	GO:0071013(catalytic step 2 spliceosome);GO:0071011(precatalytic spliceosome);GO:0005689(U12-type spliceosomal complex);GO:0005686(U2 snRNP);GO:0005684(U2-type spliceosomal complex);GO:0005681(spliceosomal complex);GO:0005634(nucleus);GO:0000398(mRNA splicing, via spliceosome);GO:0003723(RNA binding)	03040(Spliceosome)	3.2e-61	2	72,18,	0,410	-60.5	-59.3	1.31	-17.7	-19.2	-0.576	Exon (ENSSSCT00000014162/ENSSSCG00000012957, exon 20 of 21)	2	5351240	5366039	14800	2
chr2	5352040	5355002	2963	ENSSSCG00000012957	ENSSSCT00000014162	11037	SF3B2	splicing factor 3b subunit 2 [Source:HGNC Symbol;Acc:HGNC:10769]	GO:0071013(catalytic step 2 spliceosome);GO:0071011(precatalytic spliceosome);GO:0005689(U12-type spliceosomal complex);GO:0005686(U2 snRNP);GO:0005684(U2-type spliceosomal complex);GO:0005681(spliceosomal complex);GO:0005634(nucleus);GO:0000398(mRNA splicing, via spliceosome);GO:0003723(RNA binding)	03040(Spliceosome)	3.2e-20	3	1,102,46,	0,2724,2917	-19.5	-18.6	1.11	-40.6	-42.6	-0.467	Exon (ENSSSCT00000014162/ENSSSCG00000012957, exon 17 of 21)	2	5351240	5366039	14800	2
chr2	5359746	5360293	548	ENSSSCG00000012957	ENSSSCT00000014162	5746	SF3B2	splicing factor 3b subunit 2 [Source:HGNC Symbol;Acc:HGNC:10769]	GO:0071013(catalytic step 2 spliceosome);GO:0071011(precatalytic spliceosome);GO:0005689(U12-type spliceosomal complex);GO:0005686(U2 snRNP);GO:0005684(U2-type spliceosomal complex);GO:0005681(spliceosomal complex);GO:0005634(nucleus);GO:0000398(mRNA splicing, via spliceosome);GO:0003723(RNA binding)	03040(Spliceosome)	0	3	60,138,40,	0,248,508	-826	-Inf	1.84	-86.3	-88.7	-0.526	Exon (ENSSSCT00000014162/ENSSSCG00000012957, exon 9 of 21)	2	5351240	5366039	14800	2
chr2	5699387	5699537	151	ENSSSCG00000012981	ENSSSCT00000014191	8406	RELA	transcription factor p65 [Source:RefSeq peptide;Acc:NP_001107753]	GO:0071159(NF-kappaB complex);GO:0033256(I-kappaB/NF-kappaB complex);GO:0005829(cytosol);GO:0005737(cytoplasm);GO:0005634(nucleus);GO:0051092(positive regulation of NF-kappaB transcription factor activity);GO:0045944(positive regulation of transcription from RNA polymerase II promoter);GO:0045087(innate immune response);GO:0038061(NIK/NF-kappaB signaling);GO:0034097(response to cytokine);GO:00072…	04014(Ras signaling pathway);04010(MAPK signaling pathway);04064(NF-kappa B signaling pathway);04668(TNF signaling pathway);04066(HIF-1 signaling pathway);04071(Sphingolipid signaling pathway);04024(cAMP signaling pathway);04151(PI3K-Akt signaling pathway);04210(Apoptosis);04620(Toll-like receptor signaling pathway);04621(NOD-like receptor signaling pathway);04622(RIG-I-like receptor signaling pa…	7.9e-12	1	151,	0	-11.1	-10.3	1.39	-6.62	-7.71	0.858	3' UTR	2	5698668	5707943	9276	2
chr2	5699657	5699867	211	ENSSSCG00000012981	ENSSSCT00000014191	8076	RELA	transcription factor p65 [Source:RefSeq peptide;Acc:NP_001107753]	GO:0071159(NF-kappaB complex);GO:0033256(I-kappaB/NF-kappaB complex);GO:0005829(cytosol);GO:0005737(cytoplasm);GO:0005634(nucleus);GO:0051092(positive regulation of NF-kappaB transcription factor activity);GO:0045944(positive regulation of transcription from RNA polymerase II promoter);GO:0045087(innate immune response);GO:0038061(NIK/NF-kappaB signaling);GO:0034097(response to cytokine);GO:00072…	04014(Ras signaling pathway);04010(MAPK signaling pathway);04064(NF-kappa B signaling pathway);04668(TNF signaling pathway);04066(HIF-1 signaling pathway);04071(Sphingolipid signaling pathway);04024(cAMP signaling pathway);04151(PI3K-Akt signaling pathway);04210(Apoptosis);04620(Toll-like receptor signaling pathway);04621(NOD-like receptor signaling pathway);04622(RIG-I-like receptor signaling pa…	2.5e-13	1	211,	0	-12.6	-11.7	1.22	-16.5	-18	0.61	Exon (ENSSSCT00000014191/ENSSSCG00000012981, exon 11 of 11)	2	5698668	5707943	9276	2
chr2	5771503	5772132	630	ENSSSCG00000012983	ENSSSCT00000014193	19457	PCNX3	pecanex homolog 3 (Drosophila) [Source:HGNC Symbol;Acc:HGNC:18760]	GO:0016021(integral component of membrane);GO:0016020(membrane)	NA	0	1	630,	0	-1290	-Inf	4.14	-31.6	-33.4	0.611	3' UTR	2	5771503	5791589	20087	2
chr2	12873955	12874283	329	ENSSSCG00000013176	ENSSSCT00000014396	0	TMX2	thioredoxin related transmembrane protein 2 [Source:HGNC Symbol;Acc:HGNC:30739]	GO:0016021(integral component of membrane);GO:0016020(membrane);GO:0005623(cell);GO:0045454(cell redox homeostasis)	NA	1e-153	1	329,	0	-153	-152	2.43	-28.4	-30.2	1.43	5' UTR	2	12863476	12874283	10808	2
chr2	17949741	17950315	575	ENSSSCG00000013268	ENSSSCT00000014492	0	C11orf94	chromosome 11 open reading frame 94 [Source:HGNC Symbol;Acc:HGNC:37213]	NA	NA	1e-156	3	2,74,104,	0,197,471	-156	-155	1.79	-10.7	-12	1.44	3' UTR	2	17949621	17950315	695	2
chr2	58286819	58286878	60	ENSSSCG00000013937	ENSSSCT00000015223	0	TSSK6	Sus scrofa testis-specific serine kinase 6 (TSSK6), mRNA. [Source:RefSeq mRNA;Acc:NM_001287411]	GO:0005737(cytoplasm);GO:0005634(nucleus);GO:0035556(intracellular signal transduction);GO:0035092(sperm chromatin condensation);GO:0016310(phosphorylation);GO:0006468(protein phosphorylation);GO:0016301(kinase activity);GO:0005524(ATP binding);GO:0004674(protein serine/threonine kinase activity);GO:0004672(protein kinase activity);GO:0000287(magnesium ion binding);GO:0000166(nucleotide binding)	NA	2.5e-75	1	60,	0	-74.6	-73.4	1.33	-6.5	-7.58	-1.51	Exon (ENSSSCT00000015223/ENSSSCG00000013937, exon 1 of 1)	2	58286057	58286878	822	2
chr2	58392823	58393723	901	ENSSSCG00000013932	ENSSSCT00000015218	5508	LPAR2	lysophosphatidic acid receptor 2 [Source:HGNC Symbol;Acc:HGNC:3168]	GO:0030139(endocytic vesicle);GO:0016021(integral component of membrane);GO:0016020(membrane);GO:0009986(cell surface);GO:0007186(G-protein coupled receptor signaling pathway);GO:0007165(signal transduction);GO:0070915(lysophosphatidic acid receptor activity);GO:0004930(G-protein coupled receptor activity);GO:0004871(signal transducer activity)	04015(Rap1 signaling pathway);04151(PI3K-Akt signaling pathway);04080(Neuroactive ligand-receptor interaction);05200(Pathways in cancer)	2e-61	1	901,	0	-60.7	-59.5	4.62	-11.3	-12.6	1.67	3' UTR	2	58392793	58399231	6439	2
chr2	59390665	59400215	9551	ENSSSCG00000013891	ENSSSCT00000015177	0	CCDC124	coiled-coil domain containing 124 [Source:HGNC Symbol;Acc:HGNC:25171]	GO:0003723(RNA binding)	NA	0	5	71,115,190,170,37,	0,161,859,4971,9514	-1330	-Inf	2.49	-42.9	-44.9	-0.365	5' UTR	2	59390286	59400215	9930	2
chr2	66275990	66277251	1262	ENSSSCG00000013745	ENSSSCT00000015019	3223	FARSA	phenylalanyl-tRNA synthetase alpha subunit [Source:HGNC Symbol;Acc:HGNC:3592]	GO:0016020(membrane);GO:0009328(phenylalanine-tRNA ligase complex);GO:0005737(cytoplasm);GO:0051290(protein heterotetramerization);GO:0043039(tRNA aminoacylation);GO:0006432(phenylalanyl-tRNA aminoacylation);GO:0005524(ATP binding);GO:0004826(phenylalanine-tRNA ligase activity);GO:0004812(aminoacyl-tRNA ligase activity);GO:0003723(RNA binding);GO:0000166(nucleotide binding);GO:0000049(tRNA bindin…	00970(Aminoacyl-tRNA biosynthesis)	1.3e-55	3	70,119,80,	0,987,1182	-54.9	-53.7	1.38	-12.6	-14	-0.394	Exon (ENSSSCT00000015019/ENSSSCG00000013745, exon 3 of 13)	2	66268845	66280474	11630	2
chr2	70225234	70227495	2262	ENSSSCG00000013629	ENSSSCT00000014884	49236	ENSSSCG00000013629	NA	GO:0016514(SWI/SNF complex);GO:0043044(ATP-dependent chromatin remodeling);GO:0042393(histone binding);GO:0016887(ATPase activity);GO:0005524(ATP binding);GO:0006338(chromatin remodeling)	NA	0	3	174,143,102,	0,1881,2160	-727	-Inf	2.15	-21.1	-22.7	-0.335	3' UTR	2	70224637	70276731	52095	2
chr2	70228756	70252041	23286	ENSSSCG00000013629	ENSSSCT00000014884	24690	ENSSSCG00000013629	NA	GO:0016514(SWI/SNF complex);GO:0043044(ATP-dependent chromatin remodeling);GO:0042393(histone binding);GO:0016887(ATPase activity);GO:0005524(ATP binding);GO:0006338(chromatin remodeling)	NA	1e-283	4	4,254,219,2,	0,17531,22435,23284	-283	-281	1.95	-27.4	-29.1	-0.395	Exon (ENSSSCT00000014884/ENSSSCG00000013629, exon 14 of 21)	2	70224637	70276731	52095	2
chr2	70492634	70493340	707	ENSSSCG00000013616	ENSSSCT00000014871	14180	ZNF653	zinc finger protein 653 [Source:HGNC Symbol;Acc:HGNC:25196]	GO:0046872(metal ion binding);GO:0003676(nucleic acid binding)	NA	1e-280	3	31,181,233,	0,133,474	-280	-278	2.38	-16.2	-17.6	-0.539	Exon (ENSSSCT00000014871/ENSSSCG00000013616, exon 4 of 9)	2	70489821	70507520	17700	2
chr2	71229010	71229307	298	ENSSSCG00000013601	ENSSSCT00000014855	14787	MARCH2	membrane associated ring-CH-type finger 2 [Source:HGNC Symbol;Acc:HGNC:28038]	GO:0031410(cytoplasmic vesicle);GO:0016021(integral component of membrane);GO:0016020(membrane);GO:0005783(endoplasmic reticulum);GO:0016567(protein ubiquitination);GO:0046872(metal ion binding);GO:0008270(zinc ion binding);GO:0004842(ubiquitin-protein transferase activity)	NA	1e-104	1	298,	0	-104	-102	1.69	-27.2	-29	-0.693	3' UTR	2	71228594	71244094	15501	2
chr2	71251376	71252092	717	ENSSSCG00000013600	ENSSSCT00000014854	10771	RAB11B	RAB11B, member RAS oncogene family [Source:HGNC Symbol;Acc:HGNC:9761]	GO:0070062(extracellular exosome);GO:0055038(recycling endosome membrane);GO:0055037(recycling endosome);GO:0045335(phagocytic vesicle);GO:0005739(mitochondrion);GO:0005737(cytoplasm);GO:2001135(regulation of endocytic recycling);GO:2000008(regulation of protein localization to cell surface);GO:1990126(retrograde transport, endosome to plasma membrane);GO:0090150(establishment of protein localiza…	04152(AMPK signaling pathway);04144(Endocytosis);04962(Vasopressin-regulated water reabsorption)	0	1	717,	0	-2110	-Inf	2.39	-108	-111	-0.303	3' UTR	2	71231147	71262863	31717	2
chr2	73808882	73810492	1611	ENSSSCG00000030010	ENSSSCT00000028373	0	RPL36	ribosomal protein L36 [Source:HGNC Symbol;Acc:HGNC:13631]	GO:0030529(intracellular ribonucleoprotein complex);GO:0022625(cytosolic large ribosomal subunit);GO:0016020(membrane);GO:0005840(ribosome);GO:0005737(cytoplasm);GO:0005730(nucleolus);GO:0005622(intracellular);GO:0006412(translation);GO:0002181(cytoplasmic translation);GO:0003735(structural constituent of ribosome);GO:0003723(RNA binding)	03010(Ribosome)	0	4	133,135,95,33,	0,399,1297,1578	-3700	-Inf	2.14	-211	-214	-0.468	5' UTR	2	73808882	73810492	1611	2
chr2	73823211	73824025	815	ENSSSCG00000013522	ENSSSCT00000014769	80849	SAFB	scaffold attachment factor B [Source:HGNC Symbol;Acc:HGNC:10520]	GO:0005654(nucleoplasm);GO:0005634(nucleus);GO:0050684(regulation of mRNA processing);GO:0045944(positive regulation of transcription from RNA polymerase II promoter);GO:0042445(hormone metabolic process);GO:0040007(growth);GO:0030520(intracellular estrogen receptor signaling pathway);GO:0006357(regulation of transcription from RNA polymerase II promoter);GO:0043565(sequence-specific DNA binding)…	NA	5e-28	3	12,107,61,	0,345,754	-27.3	-26.2	1.23	-14.9	-16.4	-0.449	Exon (ENSSSCT00000014769/ENSSSCG00000013522, exon 18 of 21)	2	73822610	73904874	82265	2
chr2	73833019	73833873	855	ENSSSCG00000013522	ENSSSCT00000014769	71001	SAFB	scaffold attachment factor B [Source:HGNC Symbol;Acc:HGNC:10520]	GO:0005654(nucleoplasm);GO:0005634(nucleus);GO:0050684(regulation of mRNA processing);GO:0045944(positive regulation of transcription from RNA polymerase II promoter);GO:0042445(hormone metabolic process);GO:0040007(growth);GO:0030520(intracellular estrogen receptor signaling pathway);GO:0006357(regulation of transcription from RNA polymerase II promoter);GO:0043565(sequence-specific DNA binding)…	NA	0	4	37,140,83,40,	0,193,656,815	-634	-Inf	2.29	-33.9	-35.7	-0.53	Exon (ENSSSCT00000014769/ENSSSCG00000013522, exon 10 of 21)	2	73822610	73904874	82265	2
chr2	74827569	74831202	3634	ENSSSCG00000013511	ENSSSCT00000014758	18862	ENSSSCG00000013511	NA	GO:0005634(nucleus);GO:0030307(positive regulation of cell growth);GO:0003682(chromatin binding)	NA	0	6	51,104,310,76,163,42,	0,1006,2092,2494,2652,3592	-784	-Inf	2.25	-49.3	-51.4	-0.381	Exon (ENSSSCT00000014758/ENSSSCG00000013511, exon 6 of 16)	2	74823991	74850064	26074	2
chr2	75782010	75783574	1565	ENSSSCG00000013481	ENSSSCT00000014727	5692	FZR1	fizzy/cell division cycle 20 related 1 [Source:HGNC Symbol;Acc:HGNC:24824]	GO:1904668(positive regulation of ubiquitin protein ligase activity);GO:1904145(negative regulation of meiotic cell cycle process involved in oocyte maturation);GO:0040020(regulation of meiotic nuclear division);GO:0031145(anaphase-promoting complex-dependent catabolic process);GO:0097027(ubiquitin-protein transferase activator activity);GO:0010997(anaphase-promoting complex binding)	04120(Ubiquitin mediated proteolysis);04110(Cell cycle);04914(Progesterone-mediated oocyte maturation)	0	2	1194,1,	0,1564	-804	-Inf	4.38	-124	-126	-0.64	3' UTR	2	75780189	75789266	9078	2
chr2	76378762	76389666	10905	ENSSSCG00000013468	ENSSSCT00000014713	0	THOP1	thimet oligopeptidase [Source:RefSeq peptide;Acc:NP_999388]	GO:0006508(proteolysis);GO:0046872(metal ion binding);GO:0016787(hydrolase activity);GO:0008237(metallopeptidase activity);GO:0008233(peptidase activity);GO:0004222(metalloendopeptidase activity)	04614(Renin-angiotensin system);05143(African trypanosomiasis)	4e-72	5	21,108,149,213,134,	0,3147,4565,7397,10771	-71.4	-70.2	3.18	-9.31	-10.5	-0.538	5' UTR	2	76370017	76389666	19650	2
chr2	77057514	77057933	420	ENSSSCG00000013457	ENSSSCT00000028307	11999	DOT1L	DOT1 like histone lysine methyltransferase [Source:HGNC Symbol;Acc:HGNC:24948]	GO:0043234(protein complex);GO:0043231(intracellular membrane-bounded organelle);GO:0005654(nucleoplasm);GO:0005634(nucleus);GO:0000781(chromosome, telomeric region);GO:2000677(regulation of transcription regulatory region DNA binding);GO:0051726(regulation of cell cycle);GO:0046425(regulation of JAK-STAT cascade);GO:0045944(positive regulation of transcription from RNA polymerase II promoter);GO…	00310(Lysine degradation);05202(Transcriptional misregulation in cancers)	0	1	420,	0	-427	-Inf	2.58	-35.4	-37.3	-0.601	Exon (ENSSSCT00000028307/ENSSSCG00000013457, exon 19 of 20)	2	77056150	77069932	13783	2
chr2	77148847	77149201	355	ENSSSCG00000013442	ENSSSCT00000014686	8158	ABHD17A	abhydrolase domain containing 17A [Source:HGNC Symbol;Acc:HGNC:28756]	GO:0016020(membrane)	NA	1e-243	1	355,	0	-243	-242	3.37	-22.7	-24.3	-0.465	3' UTR	2	77148847	77157359	8513	2
chr2	77595030	77595447	418	ENSSSCG00000027779	ENSSSCT00000032297	8835	TMEM259	transmembrane protein 259 [Source:HGNC Symbol;Acc:HGNC:17039]	GO:0016021(integral component of membrane);GO:0016020(membrane);GO:0005783(endoplasmic reticulum);GO:1904294(positive regulation of ERAD pathway);GO:1901215(negative regulation of neuron death);GO:0034976(response to endoplasmic reticulum stress)	NA	1e-241	1	418,	0	-241	-240	3.86	-11	-12.3	-1.23	3' UTR	2	77594970	77604282	9313	2
chr2	82273412	82273530	119	ENSSSCG00000014040	ENSSSCT00000015337	0	LMAN2	lectin, mannose binding 2 [Source:HGNC Symbol;Acc:HGNC:16986]	GO:0070062(extracellular exosome);GO:0016021(integral component of membrane);GO:0016020(membrane);GO:0009986(cell surface);GO:0005887(integral component of plasma membrane);GO:0005794(Golgi apparatus);GO:0005793(endoplasmic reticulum-Golgi intermediate compartment);GO:0005615(extracellular space);GO:0050766(positive regulation of phagocytosis);GO:0006890(retrograde vesicle-mediated transport, Gol…	04141(Protein processing in endoplasmic reticulum)	6.3e-27	1	119,	0	-26.2	-25.2	1.91	-7.08	-8.19	0.705	5' UTR	2	82260727	82273530	12804	2
chr2	145974902	145974992	91	ENSSSCG00000014328	ENSSSCT00000015654	7584	GFRA3	GDNF family receptor alpha 3 [Source:HGNC Symbol;Acc:HGNC:4245]	GO:0009897(external side of plasma membrane);GO:0005886(plasma membrane);GO:0005829(cytosol);GO:0048666(neuron development);GO:0048485(sympathetic nervous system development);GO:0007411(axon guidance);GO:0001764(neuron migration);GO:0008046(axon guidance receptor activity);GO:0004872(receptor activity)	NA	0.00025	1	91,	0	-3.6	-2.9	1.23	-3.78	-4.67	-1.29	Exon (ENSSSCT00000015654/ENSSSCG00000014328, exon 2 of 8)	2	145962126	145982576	20451	2
chr2	151072052	151079071	7020	ENSSSCG00000014401	ENSSSCT00000036693	6546	NR3C1	nuclear receptor subfamily 3 group C member 1 [Source:HGNC Symbol;Acc:HGNC:7978]	GO:0005634(nucleus);GO:0043401(steroid hormone mediated signaling pathway);GO:0006355(regulation of transcription, DNA-templated);GO:0006351(transcription, DNA-templated);GO:0046872(metal ion binding);GO:0043565(sequence-specific DNA binding);GO:0008270(zinc ion binding);GO:0003707(steroid hormone receptor activity);GO:0003700(transcription factor activity, sequence-specific DNA binding);GO:00036…	04080(Neuroactive ligand-receptor interaction)	2e-52	2	223,18,	0,7002	-51.7	-50.5	2.99	-6.54	-7.62	1.62	Exon (ENSSSCT00000036693/ENSSSCG00000014401, exon 2 of 7)	2	151054873	151085617	30745	2
chr3	6699634	6710286	10653	ENSSSCG00000023257	ENSSSCT00000024950	30	PDAP1	PDGFA associated protein 1 [Source:HGNC Symbol;Acc:HGNC:14634]	GO:0003723(RNA binding)	NA	0	6	76,92,111,122,152,18,	0,4423,5855,8582,9752,10635	-1420	-Inf	2.5	-108	-110	-0.454	5' UTR	3	6699604	6713375	13772	1
chr3	7263390	7265455	2066	ENSSSCG00000021941	ENSSSCT00000024849	854	ENSSSCG00000021941	NA	GO:0005634(nucleus);GO:0045944(positive regulation of transcription from RNA polymerase II promoter);GO:0006355(regulation of transcription, DNA-templated);GO:0006351(transcription, DNA-templated);GO:0046872(metal ion binding);GO:0003700(transcription factor activity, sequence-specific DNA binding);GO:0003676(nucleic acid binding)	NA	1.6e-85	2	4,416,	0,1650	-84.8	-83.5	2.16	-42.9	-44.9	-1.26	Exon (ENSSSCT00000024849/ENSSSCG00000021941, exon 2 of 3)	3	7262536	7265875	3340	1
chr3	8002778	8003480	703	ENSSSCG00000007672	ENSSSCT00000008412	145	POP7	POP7 homolog, ribonuclease P/MRP subunit [Source:HGNC Symbol;Acc:HGNC:19949]	GO:0005634(nucleus);GO:0090502(RNA phosphodiester bond hydrolysis, endonucleolytic);GO:0008033(tRNA processing);GO:0004526(ribonuclease P activity);GO:0003723(RNA binding);GO:0003676(nucleic acid binding)	03013(RNA transport);03008(Ribosome biogenesis in eukaryotes)	0	2	28,435,	0,268	-948	-Inf	5.1	-8.14	-9.3	0.394	5' UTR	3	8002633	8003480	848	1
chr3	17501076	17501256	181	ENSSSCG00000007762	ENSSSCT00000033349	1873	KAT8	Sus scrofa K(lysine) acetyltransferase 8 (KAT8), mRNA. [Source:RefSeq mRNA;Acc:NM_001284366]	GO:0072487(MSL complex);GO:0071339(MLL1 complex);GO:0005654(nucleoplasm);GO:0005634(nucleus);GO:0000776(kinetochore);GO:0000123(histone acetyltransferase complex);GO:0045893(positive regulation of transcription, DNA-templated);GO:0045892(negative regulation of transcription, DNA-templated);GO:0043984(histone H4-K16 acetylation);GO:0043982(histone H4-K8 acetylation);GO:0043981(histone H4-K5 acetyl…	NA	2.5e-11	1	181,	0	-10.6	-9.73	1.12	-65.8	-68.1	-0.783	Exon (ENSSSCT00000033349/ENSSSCG00000007762, exon 3 of 10)	3	17499203	17510025	10823	1
chr3	18727648	18728038	391	ENSSSCG00000007804	ENSSSCT00000008552	9638	SH2B1	SH2B adaptor protein 1 [Source:HGNC Symbol;Acc:HGNC:30417]	GO:0005622(intracellular);GO:2000278(regulation of DNA biosynthetic process);GO:0045840(positive regulation of mitotic nuclear division);GO:0035556(intracellular signal transduction);GO:0030032(lamellipodium assembly);GO:0009967(positive regulation of signal transduction);GO:0007165(signal transduction);GO:0035591(signaling adaptor activity);GO:0004871(signal transducer activity)	04722(Neurotrophin signaling pathway)	1e-112	1	391,	0	-112	-111	1.67	-17.2	-18.7	-0.471	3' UTR	3	18718010	18728428	10419	1
chr3	26922019	26922379	361	ENSSSCG00000029212	ENSSSCT00000029900	15513	GDE1	glycerophosphodiester phosphodiesterase 1 [Source:HGNC Symbol;Acc:HGNC:29644]	GO:0006629(lipid metabolic process);GO:0008889(glycerophosphodiester phosphodiesterase activity);GO:0008081(phosphoric diester hydrolase activity)	NA	1e-294	1	361,	0	-294	-293	2.42	-41.8	-43.9	-0.879	3' UTR	3	26906506	26923039	16534	1
chr3	29830248	29876439	46192	ENSSSCG00000007878	ENSSSCT00000008633	196514	ENSSSCG00000007878	NA	GO:0005737(cytoplasm);GO:0005634(nucleus);GO:0090503(RNA phosphodiester bond hydrolysis, exonucleolytic);GO:0006402(mRNA catabolic process);GO:0000289(nuclear-transcribed mRNA poly(A) tail shortening);GO:0046872(metal ion binding);GO:0004535(poly(A)-specific ribonuclease activity);GO:0003723(RNA binding);GO:0003676(nucleic acid binding);GO:0000166(nucleotide binding)	NA	3.2e-16	3	1,194,74,	0,34936,46118	-15.5	-14.6	1.49	-7.84	-8.99	-0.762	3' UTR	3	29633734	29877422	243689	1
chr3	60964941	61006416	41476	ENSSSCG00000008222	ENSSSCT00000031530	0	ENSSSCG00000008222	NA	GO:0007034(vacuolar transport)	04144(Endocytosis)	1e-260	4	190,33,61,105,	0,27203,29886,41371	-260	-258	2.74	-20.1	-21.7	-0.488	5' UTR	3	60964941	61037239	72299	1
chr3	61035463	61035523	61	ENSSSCG00000008222	ENSSSCT00000031530	70522	ENSSSCG00000008222	NA	GO:0007034(vacuolar transport)	04144(Endocytosis)	7.9e-17	1	61,	0	-16.1	-15.2	1.13	-27.4	-29.2	-0.713	Exon (ENSSSCT00000031530/ENSSSCG00000008222, exon 5 of 6)	3	60964941	61037239	72299	1
chr3	61466534	61468795	2262	ENSSSCG00000024564	ENSSSCT00000030815	17025	IMMT	inner membrane mitochondrial protein [Source:HGNC Symbol;Acc:HGNC:6047]	GO:0061617(MICOS complex);GO:0043209(myelin sheath);GO:0016021(integral component of membrane);GO:0016020(membrane);GO:0005743(mitochondrial inner membrane);GO:0005739(mitochondrion);GO:0051560(mitochondrial calcium ion homeostasis);GO:0042407(cristae formation);GO:0003723(RNA binding)	NA	3.2e-22	2	47,73,	0,2189	-21.5	-20.5	1.22	-20.5	-22.1	-0.692	Exon (ENSSSCT00000030815/ENSSSCG00000024564, exon 7 of 14)	3	61449509	61488277	38769	1
chr3	61482322	61482382	61	ENSSSCG00000024564	ENSSSCT00000030815	32813	IMMT	inner membrane mitochondrial protein [Source:HGNC Symbol;Acc:HGNC:6047]	GO:0061617(MICOS complex);GO:0043209(myelin sheath);GO:0016021(integral component of membrane);GO:0016020(membrane);GO:0005743(mitochondrial inner membrane);GO:0005739(mitochondrion);GO:0051560(mitochondrial calcium ion homeostasis);GO:0042407(cristae formation);GO:0003723(RNA binding)	NA	4e-26	1	61,	0	-25.4	-24.4	1.3	-4.29	-5.22	-0.466	Exon (ENSSSCT00000030815/ENSSSCG00000024564, exon 10 of 14)	3	61449509	61488277	38769	1
chr3	61487482	61488277	796	ENSSSCG00000024564	ENSSSCT00000030815	37973	IMMT	inner membrane mitochondrial protein [Source:HGNC Symbol;Acc:HGNC:6047]	GO:0061617(MICOS complex);GO:0043209(myelin sheath);GO:0016021(integral component of membrane);GO:0016020(membrane);GO:0005743(mitochondrial inner membrane);GO:0005739(mitochondrion);GO:0051560(mitochondrial calcium ion homeostasis);GO:0042407(cristae formation);GO:0003723(RNA binding)	NA	1e-56	2	456,22,	0,774	-56	-54.8	1.39	-35	-36.9	-0.52	Exon (ENSSSCT00000030815/ENSSSCG00000024564, exon 13 of 14)	3	61449509	61488277	38769	1
chr3	118744837	118745497	661	ENSSSCG00000022454	ENSSSCT00000024681	3493	NRBP1	nuclear receptor binding protein 1 [Source:HGNC Symbol;Acc:HGNC:7993]	GO:0048471(perinuclear region of cytoplasm);GO:0012505(endomembrane system);GO:0005829(cytosol);GO:0035556(intracellular signal transduction);GO:0006888(ER to Golgi vesicle-mediated transport);GO:0006468(protein phosphorylation);GO:0042803(protein homodimerization activity);GO:0042802(identical protein binding);GO:0005524(ATP binding);GO:0004674(protein serine/threonine kinase activity);GO:000467…	NA	3.2e-41	2	98,80,	0,581	-40.5	-39.3	1.24	-17.7	-19.2	-0.477	Exon (ENSSSCT00000024681/ENSSSCG00000022454, exon 2 of 15)	3	118741344	118753019	11676	1
chr3	120772211	120772773	563	ENSSSCG00000021155	ENSSSCT00000032500	5910	POMC	proopiomelanocortin [Source:HGNC Symbol;Acc:HGNC:9201]	GO:0005615(extracellular space);GO:0005576(extracellular region);GO:0045944(positive regulation of transcription from RNA polymerase II promoter);GO:0033059(cellular pigmentation);GO:0032720(negative regulation of tumor necrosis factor production);GO:0032098(regulation of appetite);GO:0007267(cell-cell signaling);GO:0007165(signal transduction);GO:0006091(generation of precursor metabolites and e…	04080(Neuroactive ligand-receptor interaction);04920(Adipocytokine signaling pathway);04916(Melanogenesis)	2.5e-61	1	563,	0	-60.6	-59.3	2.71	-41.2	-43.2	-0.902	Exon (ENSSSCT00000032500/ENSSSCG00000021155, exon 3 of 3)	3	120766301	120772980	6680	1
chr3	140463392	140467749	4358	ENSSSCG00000029161	ENSSSCT00000026549	2744	ADI1	acireductone dioxygenase 1 [Source:HGNC Symbol;Acc:HGNC:30576]	GO:0016020(membrane);GO:0005886(plasma membrane);GO:0005737(cytoplasm);GO:0005634(nucleus);GO:0055114(oxidation-reduction process);GO:0019509(L-methionine salvage from methylthioadenosine);GO:0009086(methionine biosynthetic process);GO:0008652(cellular amino acid biosynthetic process);GO:0006555(methionine metabolic process);GO:0051213(dioxygenase activity);GO:0046872(metal ion binding);GO:001649…	00270(Cysteine and methionine metabolism)	7.9e-18	2	58,62,	0,4296	-17.1	-16.1	1.13	-32.3	-34.2	-0.616	Exon (ENSSSCT00000026549/ENSSSCG00000029161, exon 2 of 4)	3	140460648	140469285	8638	1
chr3	18708497	18708888	392	ENSSSCG00000007803	ENSSSCT00000008551	1139	TUFM	Tu translation elongation factor, mitochondrial [Source:HGNC Symbol;Acc:HGNC:12420]	GO:0070062(extracellular exosome);GO:0043209(myelin sheath);GO:0042645(mitochondrial nucleoid);GO:0016020(membrane);GO:0005743(mitochondrial inner membrane);GO:0005739(mitochondrion);GO:0005622(intracellular);GO:0006414(translational elongation);GO:0005525(GTP binding);GO:0003924(GTPase activity);GO:0003746(translation elongation factor activity);GO:0003723(RNA binding);GO:0000166(nucleotide bind…	NA	1.3e-33	2	28,150,	0,242	-32.9	-31.8	1.18	-22.5	-24.2	-0.422	Exon (ENSSSCT00000008551/ENSSSCG00000007803, exon 3 of 10)	3	18706410	18710027	3618	2
chr3	33061881	33063734	1854	ENSSSCG00000024488	ENSSSCT00000031683	633	ENSSSCG00000024488	NA	GO:0005737(cytoplasm);GO:0016226(iron-sulfur cluster assembly);GO:0051539(4 iron, 4 sulfur cluster binding);GO:0051536(iron-sulfur cluster binding);GO:0046872(metal ion binding);GO:0005524(ATP binding);GO:0000166(nucleotide binding)	NA	1.6e-36	3	60,105,45,	0,1620,1809	-35.8	-34.7	1.47	-8.09	-9.25	-0.569	5' UTR	3	33043721	33064367	20647	2
chr3	41548506	41548653	148	ENSSSCG00000008009	ENSSSCT00000008777	16009	ENSSSCG00000008009	NA	GO:0016021(integral component of membrane);GO:0016020(membrane);GO:0005789(endoplasmic reticulum membrane);GO:0005783(endoplasmic reticulum)	NA	2.3e-06	1	148,	0	-5.64	-4.88	1.29	-10.5	-11.7	-0.702	3' UTR	3	41548506	41564662	16157	2
chr3	48106790	48111300	4511	ENSSSCG00000008113	ENSSSCT00000008889	12141	MRPS5	mitochondrial ribosomal protein S5 [Source:HGNC Symbol;Acc:HGNC:14498]	GO:0030529(intracellular ribonucleoprotein complex);GO:0005840(ribosome);GO:0005763(mitochondrial small ribosomal subunit);GO:0005739(mitochondrion);GO:0006412(translation);GO:0003735(structural constituent of ribosome);GO:0003723(RNA binding)	03010(Ribosome)	5e-39	3	15,234,20,	0,2823,4491	-38.3	-37.2	1.68	-8.12	-9.29	-0.599	Exon (ENSSSCT00000008889/ENSSSCG00000008113, exon 4 of 12)	3	48092634	48123441	30808	2
chr3	62051318	62052030	713	ENSSSCG00000008233	ENSSSCT00000009016	89	ENSSSCG00000008233	NA	GO:0016021(integral component of membrane);GO:0016020(membrane);GO:0005764(lysosome)	NA	6.2e-05	2	151,59,	0,654	-4.21	-3.49	2.14	-5.68	-6.7	3.07	5' UTR	3	62045388	62052119	6732	2
chr3	71755388	71755865	478	ENSSSCG00000008268	ENSSSCT00000009054	64560	AUP1	ancient ubiquitous protein 1 [Source:HGNC Symbol;Acc:HGNC:891]	GO:0070062(extracellular exosome);GO:0030176(integral component of endoplasmic reticulum membrane);GO:0016020(membrane);GO:0000839(Hrd1p ubiquitin ligase ERAD-L complex);GO:0050790(regulation of catalytic activity);GO:0030970(retrograde protein transport, ER to cytosol);GO:0030433(ER-associated ubiquitin-dependent protein catabolic process);GO:0097027(ubiquitin-protein transferase activator activ…	NA	1.3e-13	2	118,92,	0,386	-12.9	-12	1.12	-51.2	-53.4	-0.566	Exon (ENSSSCT00000009061/ENSSSCG00000008274, exon 25 of 32)	3	71690828	71850899	160072	1
chr3	114419344	114419819	476	ENSSSCG00000008515	ENSSSCT00000009319	0	MEMO1	mediator of cell motility 1 [Source:HGNC Symbol;Acc:HGNC:14014]	GO:0005829(cytosol);GO:0005634(nucleus);GO:0032886(regulation of microtubule-based process)	NA	0	1	476,	0	-814	-Inf	3.24	-32.3	-34.1	1.99	5' UTR	3	114305427	114419819	114393	2
chr3	118758751	118762105	3355	ENSSSCG00000026367	ENSSSCT00000028161	27176	IFT172	intraflagellar transport 172 [Source:HGNC Symbol;Acc:HGNC:30391]	GO:1903561(extracellular vesicle);GO:0097598(sperm cytoplasmic droplet);GO:0097228(sperm principal piece);GO:0097225(sperm midpiece);GO:0036064(ciliary basal body);GO:0030992(intraciliary transport particle B);GO:0005930(axoneme);GO:0005929(cilium);GO:1905515(non-motile cilium assembly);GO:0070986(left/right axis specification);GO:0061525(hindgut development);GO:0060348(bone development);GO:00602…	NA	5e-53	6	28,64,110,99,130,110,	0,129,323,624,2991,3245	-52.3	-51.1	1.43	-8.68	-9.87	-0.337	Exon (ENSSSCT00000028161/ENSSSCG00000026367, exon 34 of 48)	3	118753134	118789281	36148	2
chr3	119071173	119071951	779	ENSSSCG00000008559	ENSSSCT00000009364	7575	TMEM214	transmembrane protein 214 [Source:HGNC Symbol;Acc:HGNC:25983]	GO:0005881(cytoplasmic microtubule);GO:0005829(cytosol);GO:0005794(Golgi apparatus);GO:0005783(endoplasmic reticulum)	NA	1e-230	2	489,80,	0,699	-230	-228	4.11	-14.3	-15.8	0.469	3' UTR	3	119068661	119079526	10866	2
chr3	140477102	140477788	687	ENSSSCG00000024665	ENSSSCT00000028548	87408	TRAPPC12	trafficking protein particle complex 12 [Source:HGNC Symbol;Acc:HGNC:24284]	GO:0005634(nucleus);GO:0000776(kinetochore);GO:1905342(positive regulation of protein localization to kinetochore);GO:0090234(regulation of kinetochore assembly);GO:0051310(metaphase plate congression);GO:0006508(proteolysis);GO:0004175(endopeptidase activity)	NA	7.9e-89	2	563,7,	0,680	-88.1	-86.8	3.85	-15.9	-17.4	-0.614	3' UTR	3	140472790	140565196	92407	2
chr4	436582	437535	954	ENSSSCG00000027076	ENSSSCT00000029061	12480	CYHR1	cysteine and histidine rich 1 [Source:HGNC Symbol;Acc:HGNC:17806]	GO:0005654(nucleoplasm);GO:0016567(protein ubiquitination);GO:0046872(metal ion binding);GO:0008270(zinc ion binding);GO:0004842(ubiquitin-protein transferase activity)	NA	1e-273	1	954,	0	-273	-271	3.82	-39.7	-41.7	-0.524	3' UTR	4	424102	439084	14983	1
chr4	23448708	23448887	180	ENSSSCG00000006016	ENSSSCT00000006602	120711	EIF3H	eukaryotic translation initiation factor 3 subunit H [Source:HGNC Symbol;Acc:HGNC:3273]	GO:0071541(eukaryotic translation initiation factor 3 complex, eIF3m);GO:0070062(extracellular exosome);GO:0033290(eukaryotic 48S preinitiation complex);GO:0016282(eukaryotic 43S preinitiation complex);GO:0016020(membrane);GO:0005852(eukaryotic translation initiation factor 3 complex);GO:0005737(cytoplasm);GO:0006413(translational initiation);GO:0006412(translation);GO:0001731(formation of transl…	03013(RNA transport);05162(Measles)	1e-180	1	180,	0	-180	-178	1.81	-19.4	-20.9	-0.461	3' UTR	4	23327997	23448887	120891	1
chr4	62080994	62083043	2050	ENSSSCG00000006159	ENSSSCT00000006753	1334	HEY1	hes related family bHLH transcription factor with YRPW motif 1 [Source:HGNC Symbol;Acc:HGNC:4880]	GO:0005634(nucleus);GO:2000820(negative regulation of transcription from RNA polymerase II promoter involved in smooth muscle cell differentiation);GO:2000678(negative regulation of transcription regulatory region DNA binding);GO:0045892(negative regulation of transcription, DNA-templated);GO:0045746(negative regulation of Notch signaling pathway);GO:0007219(Notch signaling pathway);GO:0006355(re…	NA	1e-118	3	4,82,753,	0,279,1297	-118	-117	5.17	-6.01	-7.06	-0.874	3' UTR	4	62079660	62084032	4373	1
chr4	97168080	97177280	9201	ENSSSCG00000006364	ENSSSCT00000006973	60	DEDD	death effector domain containing [Source:HGNC Symbol;Acc:HGNC:2755]	GO:0005737(cytoplasm);GO:0005730(nucleolus);GO:1901837(negative regulation of transcription of nuclear large rRNA transcript from RNA polymerase I promoter);GO:0046697(decidualization);GO:0042981(regulation of apoptotic process);GO:0042177(negative regulation of protein catabolic process);GO:0008625(extrinsic apoptotic signaling pathway via death domain receptors);GO:0003677(DNA binding)	NA	2e-12	3	81,33,6,	0,1829,9195	-11.7	-10.8	1.4	-7.35	-8.48	1.1	5' UTR	4	97168020	97179425	11406	1
chr4	101942367	101943465	1099	ENSSSCG00000006471	ENSSSCT00000007088	3619	ISG20L2	interferon stimulated exonuclease gene 20 like 2 [Source:HGNC Symbol;Acc:HGNC:25745]	GO:0003723(RNA binding);GO:0003676(nucleic acid binding)	NA	1e-237	2	76,344,	0,755	-237	-235	1.66	-85.7	-88.2	-0.828	3' UTR	4	101938748	101944064	5317	1
chr4	103351793	103352179	387	ENSSSCG00000006519	ENSSSCT00000007139	16248	CLK2	CDC like kinase 2 [Source:HGNC Symbol;Acc:HGNC:2069]	GO:0016604(nuclear body);GO:0005654(nucleoplasm);GO:0005634(nucleus);GO:0046777(protein autophosphorylation);GO:0045721(negative regulation of gluconeogenesis);GO:0043484(regulation of RNA splicing);GO:0032526(response to retinoic acid);GO:0018108(peptidyl-tyrosine phosphorylation);GO:0010212(response to ionizing radiation);GO:0010033(response to organic substance);GO:0006468(protein phosphorylat…	NA	5e-99	1	387,	0	-98.3	-96.9	1.94	-55.7	-57.8	-1.08	3' UTR	4	103335545	103352238	16694	1
chr4	103590340	103590820	481	ENSSSCG00000006540	ENSSSCT00000007162	1664	PYGO2	pygopus homolog 2 [Source:RefSeq peptide;Acc:NP_001172104]	GO:0005634(nucleus);GO:0060070(canonical Wnt signaling pathway);GO:0060021(palate development);GO:0051569(regulation of histone H3-K4 methylation);GO:0048589(developmental growth);GO:0035563(positive regulation of chromatin binding);GO:0035065(regulation of histone acetylation);GO:0033599(regulation of mammary gland epithelial cell proliferation);GO:0030879(mammary gland development);GO:0016055(W…	NA	0	2	250,230,	0,251	-326	-Inf	2.23	-19.9	-21.5	0.486	Exon (ENSSSCT00000007162/ENSSSCG00000006540, exon 3 of 4)	4	103588676	103592945	4270	1
chr4	107326485	107326633	149	ENSSSCG00000006630	ENSSSCT00000007266	11377	VPS72	vacuolar protein sorting 72 homolog [Source:HGNC Symbol;Acc:HGNC:11644]	GO:0043234(protein complex);GO:0016607(nuclear speck);GO:0005634(nucleus);GO:0043486(histone exchange);GO:0035019(somatic stem cell population maintenance);GO:0006355(regulation of transcription, DNA-templated);GO:0006338(chromatin remodeling)	NA	6.3e-30	1	149,	0	-29.2	-28.1	1.31	-3.1	-3.92	-0.301	Exon (ENSSSCT00000007266/ENSSSCG00000006630, exon 6 of 6)	4	107315108	107326840	11733	1
chr4	107477951	107478131	181	ENSSSCG00000006642	ENSSSCT00000007278	479	MINDY1	MINDY lysine 48 deubiquitinase 1 [Source:HGNC Symbol;Acc:HGNC:25648]	GO:0070062(extracellular exosome);GO:0071108(protein K48-linked deubiquitination);GO:0006508(proteolysis);GO:1990380(Lys48-specific deubiquitinase activity);GO:0016807(cysteine-type carboxypeptidase activity);GO:0004843(thiol-dependent ubiquitin-specific protease activity)	NA	1e-19	1	181,	0	-19	-18	1.3	-10.3	-11.5	-0.587	Exon (ENSSSCT00000007278/ENSSSCG00000006642, exon 1 of 9)	4	107477472	107488159	10688	1
chr4	109079858	109080885	1028	ENSSSCG00000006687	ENSSSCT00000032627	14257	ITGA10	NA	NA	NA	5e-56	3	33,114,93,	0,554,935	-55.3	-54.1	5.13	-7.66	-8.81	3.29	Exon (ENSSSCT00000032627/ENSSSCG00000006687, exon 28 of 30)	4	109065601	109081161	15561	1
chr4	109097051	109098813	1763	ENSSSCG00000006688	ENSSSCT00000007327	11700	ANKRD35	ankyrin repeat domain 35 [Source:HGNC Symbol;Acc:HGNC:26323]	NA	NA	0	1	1763,	0	-86800	-Inf	5.66	-8.57	-9.75	0.494	Exon (ENSSSCT00000007327/ENSSSCG00000006688, exon 10 of 14)	4	109085351	109102969	17619	1
chr4	135054807	135055227	421	ENSSSCG00000006892	ENSSSCT00000007547	14332	DNTTIP2	deoxynucleotidyltransferase, terminal, interacting protein 2 [Source:HGNC Symbol;Acc:HGNC:24013]	GO:0005730(nucleolus);GO:0005634(nucleus);GO:0003723(RNA binding)	NA	2.5e-55	1	421,	0	-54.6	-53.4	2.59	-13.2	-14.6	1.56	3' UTR	4	135040475	135055556	15082	1
chr4	393621	394159	539	ENSSSCG00000005901	ENSSSCT00000006480	4157	PPP1R16A	protein phosphatase 1 regulatory subunit 16A [Source:HGNC Symbol;Acc:HGNC:14941]	NA	NA	0	1	539,	0	-555	-Inf	2.65	-46.6	-48.6	-0.725	3' UTR	4	393621	398316	4696	2
chr4	97180518	97180757	240	ENSSSCG00000006365	ENSSSCT00000006974	2258	NIT1	nitrilase 1 [Source:HGNC Symbol;Acc:HGNC:7828]	GO:0006807(nitrogen compound metabolic process);GO:0016810(hydrolase activity, acting on carbon-nitrogen (but not peptide) bonds);GO:0070062(extracellular exosome);GO:0005739(mitochondrion);GO:0005634(nucleus)	NA	4e-66	1	240,	0	-65.4	-64.2	1.86	-7.43	-8.56	-0.553	3' UTR	4	97178847	97183015	4169	2
chr4	104423158	104429664	6507	ENSSSCG00000006553	ENSSSCT00000007178	7129	ENSSSCG00000006553	NA	GO:0005737(cytoplasm);GO:0005634(nucleus);GO:0061484(hematopoietic stem cell homeostasis);GO:0010628(positive regulation of gene expression)	NA	3.2e-33	2	167,43,	0,6464	-32.5	-31.5	2.22	-15.8	-17.2	-0.924	Exon (ENSSSCT00000007178/ENSSSCG00000006553, exon 4 of 25)	4	104394941	104436793	41853	2
chr4	113711818	113714414	2597	ENSSSCG00000006735	ENSSSCT00000007378	42442	ENSSSCG00000006735	NA	GO:0016021(integral component of membrane);GO:0016020(membrane);GO:0005886(plasma membrane)	NA	0	2	784,266,	0,2331	-569	-Inf	2.66	-32.5	-34.4	-0.6	3' UTR	4	113709121	113756856	47736	2
chr5	1502049	1502769	721	ENSSSCG00000000018	ENSSSCT00000000019	10620	ENSSSCG00000000018	NA	NA	NA	0	1	721,	0	-693	-Inf	1.88	-158	-161	-0.913	3' UTR	5	1491429	1503189	11761	1
chr5	4385913	4386062	150	ENSSSCG00000000063	ENSSSCT00000000069	14334	POLR3H	RNA polymerase III subunit H [Source:HGNC Symbol;Acc:HGNC:30349]	GO:0043231(intracellular membrane-bounded organelle);GO:0005813(centrosome);GO:0005666(DNA-directed RNA polymerase III complex);GO:0005654(nucleoplasm);GO:0006384(transcription initiation from RNA polymerase III promoter);GO:0006383(transcription from RNA polymerase III promoter);GO:0006351(transcription, DNA-templated);GO:0006139(nucleobase-containing compound metabolic process);GO:0003899(DNA-d…	00230(Purine metabolism);00240(Pyrimidine metabolism);03020(RNA polymerase);04623(Cytosolic DNA-sensing pathway);05169(Epstein-Barr virus infection)	1.9e-10	1	150,	0	-9.73	-8.89	1.27	-4.3	-5.23	0.532	3' UTR	5	4371579	4386539	14961	1
chr5	4509575	4513067	3493	ENSSSCG00000000066	ENSSSCT00000000072	30	L3MBTL2	L3MBTL2 polycomb repressive complex 1 subunit [Source:HGNC Symbol;Acc:HGNC:18594]	GO:0005634(nucleus);GO:0006355(regulation of transcription, DNA-templated);GO:0042393(histone binding);GO:0035064(methylated histone binding);GO:0008270(zinc ion binding)	NA	1.2e-10	2	116,34,	0,3459	-9.91	-9.06	2.65	-3.84	-4.73	-0.81	5' UTR	5	4509545	4533521	23977	1
chr5	4526960	4528266	1307	ENSSSCG00000000066	ENSSSCT00000000072	17415	L3MBTL2	L3MBTL2 polycomb repressive complex 1 subunit [Source:HGNC Symbol;Acc:HGNC:18594]	GO:0005634(nucleus);GO:0006355(regulation of transcription, DNA-templated);GO:0042393(histone binding);GO:0035064(methylated histone binding);GO:0008270(zinc ion binding)	NA	7.8e-06	2	44,46,	0,1261	-5.11	-4.36	1.12	-15.4	-16.9	-0.845	Exon (ENSSSCT00000000072/ENSSSCG00000000066, exon 15 of 17)	5	4509545	4533521	23977	1
chr5	14105002	14106287	1286	ENSSSCG00000000171	ENSSSCT00000000180	6671	CKAP4	cytoskeleton associated protein 4 [Source:HGNC Symbol;Acc:HGNC:16991]	GO:0070062(extracellular exosome);GO:0031012(extracellular matrix);GO:0016607(nuclear speck);GO:0016021(integral component of membrane);GO:0016020(membrane);GO:0005829(cytosol);GO:0005811(lipid particle);GO:0005783(endoplasmic reticulum);GO:0000932(P-body);GO:0003723(RNA binding)	NA	0	3	5,31,864,	0,150,422	-2430	-Inf	5.94	-38.2	-40.2	0.83	Exon (ENSSSCT00000000180/ENSSSCG00000000171, exon 16 of 18)	5	14098331	14106287	7957	1
chr5	16007278	16007700	423	ENSSSCG00000000204	ENSSSCT00000000217	13994	PRPF40B	pre-mRNA processing factor 40 homolog B [Source:HGNC Symbol;Acc:HGNC:25031]	GO:0071004(U2-type prespliceosome);GO:0005685(U1 snRNP);GO:0000398(mRNA splicing, via spliceosome);GO:0003723(RNA binding)	03040(Spliceosome)	1e-194	3	51,144,15,	0,164,408	-194	-193	1.71	-30.7	-32.5	-0.605	Exon (ENSSSCT00000000217/ENSSSCG00000000204, exon 23 of 25)	5	15993284	16007880	14597	1
chr5	17937353	17937682	330	ENSSSCG00000000233	ENSSSCT00000000252	35644	ACVR1B	activin A receptor type 1B [Source:HGNC Symbol;Acc:HGNC:172]	GO:0070062(extracellular exosome);GO:0048179(activin receptor complex);GO:0043235(receptor complex);GO:0016021(integral component of membrane);GO:0016020(membrane);GO:0009986(cell surface);GO:0005887(integral component of plasma membrane);GO:0005829(cytosol);GO:1901165(positive regulation of trophoblast cell migration);GO:0097191(extrinsic apoptotic signaling pathway);GO:0046777(protein autophosp…	04350(TGF-beta signaling pathway);04060(Cytokine-cytokine receptor interaction);04550(Signaling pathways regulating pluripotency of stem cells)	4e-12	1	330,	0	-11.4	-10.5	1.39	-10.6	-11.8	0.851	3' UTR	5	17901709	17938189	36481	1
chr5	66190482	66190673	192	ENSSSCG00000024655	ENSSSCT00000031403	2775	PHB2	prohibitin 2 [Source:HGNC Symbol;Acc:HGNC:30306]	GO:0071944(cell periphery);GO:0070062(extracellular exosome);GO:0043234(protein complex);GO:0016363(nuclear matrix);GO:0016020(membrane);GO:0009986(cell surface);GO:0005743(mitochondrial inner membrane);GO:0005741(mitochondrial outer membrane);GO:0005739(mitochondrion);GO:0005737(cytoplasm);GO:0005634(nucleus);GO:1902808(positive regulation of cell cycle G1/S phase transition);GO:0070374(positive…	NA	6.3e-13	2	65,25,	0,167	-12.2	-11.3	1.14	-6.78	-7.87	-0.483	Exon (ENSSSCT00000031403/ENSSSCG00000024655, exon 5 of 10)	5	66187707	66192304	4598	1
chr5	69535949	69536997	1049	ENSSSCG00000000739	ENSSSCT00000000803	3088	FOXM1	forkhead box M1 [Source:HGNC Symbol;Acc:HGNC:3818]	GO:0005634(nucleus);GO:2000781(positive regulation of double-strand break repair);GO:2000377(regulation of reactive oxygen species metabolic process);GO:0090344(negative regulation of cell aging);GO:0071156(regulation of cell cycle arrest);GO:0046578(regulation of Ras protein signal transduction);GO:0045944(positive regulation of transcription from RNA polymerase II promoter);GO:0045893(positive …	NA	1.3e-75	2	244,56,	0,993	-74.9	-73.6	1.59	-6.57	-7.65	-0.574	Exon (ENSSSCT00000000803/ENSSSCG00000000739, exon 2 of 9)	5	69532861	69549919	17059	1
chr5	69548214	69549410	1197	ENSSSCG00000000739	ENSSSCT00000000803	15353	FOXM1	forkhead box M1 [Source:HGNC Symbol;Acc:HGNC:3818]	GO:0005634(nucleus);GO:2000781(positive regulation of double-strand break repair);GO:2000377(regulation of reactive oxygen species metabolic process);GO:0090344(negative regulation of cell aging);GO:0071156(regulation of cell cycle arrest);GO:0046578(regulation of Ras protein signal transduction);GO:0045944(positive regulation of transcription from RNA polymerase II promoter);GO:0045893(positive …	NA	0	1	1197,	0	-530	-Inf	2.35	-25.2	-26.9	-0.467	3' UTR	5	69532861	69549919	17059	1
chr5	92663764	92663941	178	ENSSSCG00000000905	ENSSSCT00000000989	24108	NDUFA12	NADH:ubiquinone oxidoreductase subunit A12 [Source:HGNC Symbol;Acc:HGNC:23987]	GO:0070469(respiratory chain);GO:0016020(membrane);GO:0005829(cytosol);GO:0005747(mitochondrial respiratory chain complex I);GO:0005743(mitochondrial inner membrane);GO:0005739(mitochondrion);GO:0055114(oxidation-reduction process);GO:0006979(response to oxidative stress);GO:0009055(electron carrier activity);GO:0008137(NADH dehydrogenase (ubiquinone) activity)	00190(Oxidative phosphorylation);05010(Alzheimer's disease);05012(Parkinson's disease);05016(Huntington's disease);04932(Non-alcoholic fatty liver disease (NAFLD))	2e-18	1	178,	0	-17.7	-16.8	1.16	-27.3	-29	-0.595	3' UTR	5	92639656	92664030	24375	1
chr5	4385900	4386049	150	ENSSSCG00000000063	ENSSSCT00000000069	14321	POLR3H	RNA polymerase III subunit H [Source:HGNC Symbol;Acc:HGNC:30349]	GO:0043231(intracellular membrane-bounded organelle);GO:0005813(centrosome);GO:0005666(DNA-directed RNA polymerase III complex);GO:0005654(nucleoplasm);GO:0006384(transcription initiation from RNA polymerase III promoter);GO:0006383(transcription from RNA polymerase III promoter);GO:0006351(transcription, DNA-templated);GO:0006139(nucleobase-containing compound metabolic process);GO:0003899(DNA-d…	00230(Purine metabolism);00240(Pyrimidine metabolism);03020(RNA polymerase);04623(Cytosolic DNA-sensing pathway);05169(Epstein-Barr virus infection)	1.1e-09	1	150,	0	-8.97	-8.14	1.25	-4.44	-5.38	0.549	3' UTR	5	4371579	4386539	14961	1
chr5	22894587	22897657	3071	ENSSSCG00000022666	ENSSSCT00000023025	150	ENSSSCG00000022666	NA	GO:0005737(cytoplasm)	NA	7.9e-90	3	3,129,169,	0,256,2902	-89.1	-87.8	6.01	-82.8	-85.3	-4.59	5' UTR	5	22893080	22897807	4728	2
chr5	66537466	66537675	210	ENSSSCG00000000692	ENSSSCT00000000754	109962	PIANP	PILR alpha associated neural protein [Source:HGNC Symbol;Acc:HGNC:25338]	GO:0016021(integral component of membrane);GO:0016020(membrane)	NA	0	1	210,	0	-1230	-Inf	1.68	-12.8	-14.1	-0.716	Exon (ENSSSCT00000000762/ENSSSCG00000000700, exon 5 of 10)	5	66427504	66551473	123970	1
chr5	110774576	110778101	3526	ENSSSCG00000000976	ENSSSCT00000001066	12293	MOV10L1	Mov10 RISC complex RNA helicase like 1 [Source:HGNC Symbol;Acc:HGNC:7201]	GO:0007283(spermatogenesis);GO:0007281(germ cell development)	NA	3.2e-27	3	34,144,2,	0,1107,3524	-26.5	-25.4	1.32	-13.5	-14.9	-0.736	Exon (ENSSSCT00000001066/ENSSSCG00000000976, exon 5 of 28)	5	110732530	110790394	57865	2
chr6	423445	425087	1643	ENSSSCG00000024687	ENSSSCT00000031647	44713	FANCA	Fanconi anemia complementation group A [Source:HGNC Symbol;Acc:HGNC:3582]	GO:0043240(Fanconi anaemia nuclear complex);GO:0005634(nucleus);GO:2000348(regulation of CD40 signaling pathway);GO:0051090(regulation of sequence-specific DNA binding transcription factor activity);GO:0050727(regulation of inflammatory response);GO:0045589(regulation of regulatory T cell differentiation);GO:0042127(regulation of cell proliferation);GO:0008585(female gonad development);GO:0008584…	03460(Fanconi anemia pathway)	6.3e-96	5	35,63,103,76,143,	0,730,902,1308,1500	-95.2	-93.9	1.84	-24.2	-25.8	-0.686	Exon (ENSSSCT00000031647/ENSSSCG00000024687, exon 37 of 43)	6	378732	425579	46848	1
chr6	16568956	16577645	8690	ENSSSCG00000002762	ENSSSCT00000003059	16643	TERF2	telomeric repeat binding factor 2 [Source:HGNC Symbol;Acc:HGNC:11729]	GO:0070187(shelterin complex);GO:0030870(Mre11 complex);GO:0016604(nuclear body);GO:0005634(nucleus);GO:0000784(nuclear chromosome, telomeric region);GO:0000783(nuclear telomere cap complex);GO:0000781(chromosome, telomeric region);GO:2000773(negative regulation of cellular senescence);GO:1905839(negative regulation of telomeric D-loop disassembly);GO:1905778(negative regulation of exonuclease ac…	NA	0	4	359,86,44,291,	0,5084,7948,8399	-1240	-Inf	3.76	-60.7	-62.9	-0.548	3' UTR	6	16552313	16578543	26231	1
chr6	17380419	17380538	120	ENSSSCG00000025284	ENSSSCT00000023399	17197	COQ9	coenzyme Q9 [Source:HGNC Symbol;Acc:HGNC:25302]	GO:0005743(mitochondrial inner membrane);GO:0005739(mitochondrion);GO:0006744(ubiquinone biosynthetic process);GO:0006120(mitochondrial electron transport, NADH to ubiquinone);GO:0042803(protein homodimerization activity);GO:0008289(lipid binding)	NA	4e-19	1	120,	0	-18.4	-17.5	1.18	-28.5	-30.3	-0.745	3' UTR	6	17363222	17381075	17854	1
chr6	25124385	25124735	351	ENSSSCG00000002787	ENSSSCT00000003085	685	E2F4	E2F transcription factor 4 [Source:HGNC Symbol;Acc:HGNC:3118]	GO:0005667(transcription factor complex);GO:0005654(nucleoplasm);GO:0005634(nucleus);GO:0000790(nuclear chromatin);GO:0060271(cilium assembly);GO:0045944(positive regulation of transcription from RNA polymerase II promoter);GO:0042127(regulation of cell proliferation);GO:0009887(animal organ morphogenesis);GO:0008361(regulation of cell size);GO:0008015(blood circulation);GO:0006884(cell volume ho…	04350(TGF-beta signaling pathway);04110(Cell cycle)	1e-34	2	67,144,	0,207	-34	-32.9	1.42	-8.42	-9.6	-0.53	Exon (ENSSSCT00000003085/ENSSSCG00000002787, exon 2 of 10)	6	25123700	25129996	6297	1
chr6	44172223	44172372	150	ENSSSCG00000027197	ENSSSCT00000024419	0	DYRK1B	dual specificity tyrosine phosphorylation regulated kinase 1B [Source:HGNC Symbol;Acc:HGNC:3092]	GO:0005634(nucleus);GO:0060612(adipose tissue development);GO:0045893(positive regulation of transcription, DNA-templated);GO:0018108(peptidyl-tyrosine phosphorylation);GO:0007520(myoblast fusion);GO:0006468(protein phosphorylation);GO:0005524(ATP binding);GO:0004713(protein tyrosine kinase activity);GO:0004674(protein serine/threonine kinase activity);GO:0004672(protein kinase activity);GO:00037…	NA	7.9e-37	1	150,	0	-36.1	-35	2.27	-17	-18.5	2.13	5' UTR	6	44172223	44181016	8794	1
chr6	44180333	44180957	625	ENSSSCG00000027197	ENSSSCT00000024419	8110	DYRK1B	dual specificity tyrosine phosphorylation regulated kinase 1B [Source:HGNC Symbol;Acc:HGNC:3092]	GO:0005634(nucleus);GO:0060612(adipose tissue development);GO:0045893(positive regulation of transcription, DNA-templated);GO:0018108(peptidyl-tyrosine phosphorylation);GO:0007520(myoblast fusion);GO:0006468(protein phosphorylation);GO:0005524(ATP binding);GO:0004713(protein tyrosine kinase activity);GO:0004674(protein serine/threonine kinase activity);GO:0004672(protein kinase activity);GO:00037…	NA	1e-164	1	625,	0	-164	-163	1.86	-57.6	-59.8	-0.526	3' UTR	6	44172223	44181016	8794	1
chr6	49731643	49731968	326	ENSSSCG00000030425	ENSSSCT00000024290	1498	ENSSSCG00000030425	NA	GO:0016310(phosphorylation);GO:0016301(kinase activity)	00600(Sphingolipid metabolism);04370(VEGF signaling pathway);04020(Calcium signaling pathway);04071(Sphingolipid signaling pathway);04666(Fc gamma R-mediated phagocytosis);05152(Tuberculosis)	3.2e-05	3	9,95,15,	0,125,311	-4.49	-3.76	1.4	-55.3	-57.5	6.18	Exon (ENSSSCT00000024290/ENSSSCG00000030425, exon 2 of 5)	6	49730145	49734108	3964	1
chr6	50296981	50297411	431	ENSSSCG00000003166	ENSSSCT00000003516	3219	ENSSSCG00000003166	NA	GO:0030529(intracellular ribonucleoprotein complex);GO:0015934(large ribosomal subunit);GO:0005840(ribosome);GO:0006412(translation);GO:0003735(structural constituent of ribosome)	NA	0	2	22,215,	0,216	-1270	-Inf	1.47	-434	-434	-0.716	3' UTR	6	50293762	50373937	80176	1
chr6	53221194	53222058	865	ENSSSCG00000003263	ENSSSCT00000003624	14740	PRPF31	pre-mRNA processing factor 31 [Source:HGNC Symbol;Acc:HGNC:15446]	GO:0097526(spliceosomal tri-snRNP complex);GO:0071339(MLL1 complex);GO:0071011(precatalytic spliceosome);GO:0046540(U4/U6 x U5 tri-snRNP complex);GO:0016607(nuclear speck);GO:0015030(Cajal body);GO:0005690(U4atac snRNP);GO:0005687(U4 snRNP);GO:0005634(nucleus);GO:0071166(ribonucleoprotein complex localization);GO:0000398(mRNA splicing, via spliceosome);GO:0000244(spliceosomal tri-snRNP complex as…	03040(Spliceosome)	6.3e-22	3	98,73,9,	0,175,856	-21.2	-20.2	1.19	-17.1	-18.6	-0.535	Exon (ENSSSCT00000003624/ENSSSCG00000003263, exon 10 of 14)	6	53206454	53223952	17499	1
chr6	53243129	53243398	270	ENSSSCG00000003264	ENSSSCT00000003625	15868	CNOT3	CCR4-NOT transcription complex subunit 3 [Source:HGNC Symbol;Acc:HGNC:7879]	GO:0030015(CCR4-NOT core complex);GO:0030014(CCR4-NOT complex);GO:0005634(nucleus);GO:0000932(P-body);GO:2000036(regulation of stem cell population maintenance);GO:0017148(negative regulation of translation);GO:0006355(regulation of transcription, DNA-templated);GO:0001829(trophectodermal cell differentiation);GO:0000288(nuclear-transcribed mRNA catabolic process, deadenylation-dependent decay)	03018(RNA degradation)	6.3e-97	1	270,	0	-96.2	-94.9	2.14	-25.2	-26.9	-0.952	3' UTR	6	53227261	53243458	16198	1
chr6	54381184	54382078	895	ENSSSCG00000003288	ENSSSCT00000003652	0	HSPBP1	HSPA (Hsp70) binding protein 1 [Source:HGNC Symbol;Acc:HGNC:24989]	GO:0043086(negative regulation of catalytic activity);GO:0032436(positive regulation of proteasomal ubiquitin-dependent protein catabolic process);GO:0031398(positive regulation of protein ubiquitination);GO:0004857(enzyme inhibitor activity)	04141(Protein processing in endoplasmic reticulum)	5e-59	2	461,104,	0,791	-58.3	-57.1	2.58	-13.8	-15.2	0.661	5' UTR	6	54381184	54393103	11920	1
chr6	54395887	54404932	9046	ENSSSCG00000003301	ENSSSCT00000003665	539	PPP6R1	protein phosphatase 6 regulatory subunit 1 [Source:HGNC Symbol;Acc:HGNC:29195]	GO:0005829(cytosol);GO:0043666(regulation of phosphoprotein phosphatase activity);GO:0019903(protein phosphatase binding)	NA	1e-10	2	75,76,	0,8970	-10	-9.19	1.27	-13.7	-15.1	0.915	5' UTR	6	54395348	54418036	22689	1
chr6	54414243	54416746	2504	ENSSSCG00000003301	ENSSSCT00000003665	18895	PPP6R1	protein phosphatase 6 regulatory subunit 1 [Source:HGNC Symbol;Acc:HGNC:29195]	GO:0005829(cytosol);GO:0043666(regulation of phosphoprotein phosphatase activity);GO:0019903(protein phosphatase binding)	NA	0	3	155,134,42,	0,2245,2462	-699	-Inf	1.83	-38.8	-40.8	-0.368	Exon (ENSSSCT00000003665/ENSSSCG00000003301, exon 17 of 24)	6	54395348	54418036	22689	1
chr6	67450173	67454638	4466	ENSSSCG00000020710	ENSSSCT00000025946	178	ENSSSCG00000020710	NA	GO:0046872(metal ion binding)	NA	1e-230	2	729,401,	0,4065	-230	-229	4.12	-37.9	-39.9	-0.726	3' UTR	6	67449995	67455885	5891	1
chr6	73182134	73182852	719	ENSSSCG00000003509	ENSSSCT00000003899	7887	SH2D5	SH2 domain containing 5 [Source:HGNC Symbol;Acc:HGNC:28819]	NA	NA	1.3e-60	1	719,	0	-59.9	-58.7	4.41	-7.57	-8.71	2.59	3' UTR	6	73174247	73182852	8606	1
chr6	77808896	77819624	10729	ENSSSCG00000003566	ENSSSCT00000003960	0	NUDC	nuclear distribution C, dynein complex regulator [Source:HGNC Symbol;Acc:HGNC:8045]	GO:0005737(cytoplasm);GO:0032502(developmental process);GO:0006457(protein folding);GO:0051082(unfolded protein binding);GO:0045296(cadherin binding)	NA	0	6	189,78,204,66,120,24,	0,2572,9383,9672,10505,10705	-2250	-Inf	2.13	-89.2	-91.8	-0.32	5' UTR	6	77808896	77822246	13351	1
chr6	82695237	82695564	328	ENSSSCG00000023657	ENSSSCT00000027786	208	ENSSSCG00000023657	NA	NA	NA	3.2e-60	1	328,	0	-59.5	-58.3	3.89	-9.5	-10.7	1.54	5' UTR	6	82695029	82697222	2194	1
chr6	82780484	82780543	60	ENSSSCG00000023968	ENSSSCT00000022798	1178	TSSK3	testis specific serine kinase 3 [Source:HGNC Symbol;Acc:HGNC:15473]	GO:0005737(cytoplasm);GO:0005634(nucleus);GO:0035556(intracellular signal transduction);GO:0016310(phosphorylation);GO:0007283(spermatogenesis);GO:0006468(protein phosphorylation);GO:0016301(kinase activity);GO:0005524(ATP binding);GO:0004674(protein serine/threonine kinase activity);GO:0004672(protein kinase activity)	NA	1.6e-13	1	60,	0	-12.8	-11.9	1.23	-7.6	-8.74	2.24	Exon (ENSSSCT00000022798/ENSSSCG00000023968, exon 2 of 2)	6	82779306	82780842	1537	1
chr6	91847343	91848269	927	ENSSSCG00000003679	ENSSSCT00000004076	35820	ENSSSCG00000003679	NA	GO:0030289(protein phosphatase 4 complex);GO:0050790(regulation of catalytic activity);GO:0007165(signal transduction);GO:0019888(protein phosphatase regulator activity)	NA	0	1	927,	0	-1110	-Inf	2.89	-288	-291	-0.97	3' UTR	6	91811523	91941663	130141	1
chr6	146601722	146609733	8012	ENSSSCG00000003848	ENSSSCT00000004260	33741	LRP8	LDL receptor related protein 8 [Source:HGNC Symbol;Acc:HGNC:6700]	GO:0043235(receptor complex);GO:0016021(integral component of membrane);GO:0016020(membrane);GO:0005901(caveola);GO:0006898(receptor-mediated endocytosis);GO:0006897(endocytosis);GO:0030229(very-low-density lipoprotein particle receptor activity);GO:0005509(calcium ion binding)	NA	1e-17	2	64,87,	0,7925	-17	-16	1.55	-36.5	-38.4	2.4	Exon (ENSSSCT00000004260/ENSSSCG00000003848, exon 3 of 19)	6	146567981	146649171	81191	1
chr6	147311062	147313173	2112	ENSSSCG00000003858	ENSSSCT00000004270	980	ENSSSCG00000003858	NA	NA	NA	3.2e-45	4	21,98,49,40,	0,131,700,2072	-44.5	-43.4	1.81	-13	-14.4	-0.839	Exon (ENSSSCT00000004270/ENSSSCG00000003858, exon 2 of 5)	6	147310082	147313173	3092	1
chr6	149217277	149249932	32656	ENSSSCG00000003877	ENSSSCT00000034981	0	FAF1	Fas associated factor 1 [Source:HGNC Symbol;Acc:HGNC:3578]	GO:0048471(perinuclear region of cytoplasm);GO:0034098(VCP-NPL4-UFD1 AAA ATPase complex);GO:0005829(cytosol);GO:0005737(cytoplasm);GO:0005635(nuclear envelope);GO:0005634(nucleus);GO:1902043(positive regulation of extrinsic apoptotic signaling pathway via death domain receptors);GO:0042176(regulation of protein catabolic process);GO:0031334(positive regulation of protein complex assembly);GO:0030…	NA	7.9e-62	3	39,102,69,	0,31531,32587	-61.1	-59.9	1.56	-22.8	-24.4	-0.731	Exon (ENSSSCT00000004289/ENSSSCG00000003877, exon 14 of 18)	6	149248808	149304868	56061	1
chr6	153406703	153407031	329	ENSSSCG00000003917	ENSSSCT00000004332	126486	TESK2	testis-specific kinase 2 [Source:HGNC Symbol;Acc:HGNC:11732]	GO:0016604(nuclear body);GO:0005737(cytoplasm);GO:0005654(nucleoplasm);GO:0005634(nucleus);GO:0035556(intracellular signal transduction);GO:0006468(protein phosphorylation);GO:0005524(ATP binding);GO:0004871(signal transducer activity);GO:0004674(protein serine/threonine kinase activity);GO:0004672(protein kinase activity)	NA	1e-194	1	329,	0	-194	-192	1.8	-13.2	-14.5	-0.663	Exon (ENSSSCT00000004332/ENSSSCG00000003917, exon 11 of 11)	6	153280217	153407388	127172	1
chr6	155493660	155494384	725	ENSSSCG00000030177	ENSSSCT00000022964	7653	EBNA1BP2	EBNA1 binding protein 2 [Source:HGNC Symbol;Acc:HGNC:15531]	GO:0034399(nuclear periphery);GO:0030687(preribosome, large subunit precursor);GO:0005730(nucleolus);GO:0005634(nucleus);GO:0042273(ribosomal large subunit biogenesis);GO:0006364(rRNA processing)	NA	1e-254	2	86,476,	0,249	-254	-253	4.13	-30.2	-32	-0.631	3' UTR	6	155486007	155494384	8378	1
chr6	16609192	16611976	2785	ENSSSCG00000025151	ENSSSCT00000026219	4406	ENSSSCG00000025151	NA	GO:0048471(perinuclear region of cytoplasm);GO:0005737(cytoplasm);GO:0005634(nucleus);GO:0061738(late endosomal microautophagy);GO:0048524(positive regulation of viral process);GO:0036258(multivesicular body assembly);GO:0007033(vacuole organization);GO:0005524(ATP binding);GO:0000166(nucleotide binding)	04144(Endocytosis)	0	5	8,120,62,148,22,	0,672,888,2516,2763	-1070	-Inf	2.39	-34.9	-36.8	-0.404	Exon (ENSSSCT00000026219/ENSSSCG00000025151, exon 2 of 11)	6	16602521	16616382	13862	2
chr6	44364554	44378138	13585	ENSSSCG00000002989	ENSSSCT00000036184	0	AKT2	AKT serine/threonine kinase 2 [Source:HGNC Symbol;Acc:HGNC:392]	GO:0043231(intracellular membrane-bounded organelle);GO:0032587(ruffle membrane);GO:0005938(cell cortex);GO:0005886(plasma membrane);GO:0005829(cytosol);GO:0005634(nucleus);GO:0005622(intracellular);GO:2001275(positive regulation of glucose import in response to insulin stimulus);GO:2000147(positive regulation of cell motility);GO:1904179(positive regulation of adipose tissue development);GO:0097…	04014(Ras signaling pathway);04015(Rap1 signaling pathway);04010(MAPK signaling pathway);04012(ErbB signaling pathway);04370(VEGF signaling pathway);04630(Jak-STAT signaling pathway);04668(TNF signaling pathway);04066(HIF-1 signaling pathway);04068(FoxO signaling pathway);04071(Sphingolipid signaling pathway);04024(cAMP signaling pathway);04022(cGMP - PKG signaling pathway);04151(PI3K-Akt signali…	7.9e-84	2	7,233,	0,13352	-83.1	-81.8	2.22	-17.8	-19.3	0.82	5' UTR	6	44331702	44378012	46311	2
chr6	46056497	46058156	1660	ENSSSCG00000003041	ENSSSCT00000035975	5262	CD79A	CD79a molecule [Source:HGNC Symbol;Acc:HGNC:1698]	GO:0045121(membrane raft);GO:0019815(B cell receptor complex);GO:0016021(integral component of membrane);GO:0016020(membrane);GO:0009897(external side of plasma membrane);GO:0005887(integral component of plasma membrane);GO:0005771(multivesicular body);GO:0005737(cytoplasm);GO:0050853(B cell receptor signaling pathway);GO:0042113(B cell activation);GO:0042100(B cell proliferation);GO:0030183(B ce…	04662(B cell receptor signaling pathway);05340(Primary immunodeficiency)	0	3	98,55,57,	0,1051,1603	-354	-Inf	3.4	-140	-143	-0.484	3' UTR	6	46049093	46063418	14326	2
chr6	47401650	47402009	360	ENSSSCG00000003093	ENSSSCT00000003432	41744	SYMPK	symplekin [Source:HGNC Symbol;Acc:HGNC:22935]	GO:0097165(nuclear stress granule);GO:0005886(plasma membrane);GO:0005829(cytosol);GO:0005737(cytoplasm);GO:0005654(nucleoplasm);GO:0035307(positive regulation of protein dephosphorylation);GO:0006378(mRNA polyadenylation)	03015(mRNA surveillance pathway);04530(Tight junction)	1.2e-09	1	360,	0	-8.92	-8.08	2.62	-6.09	-7.14	-1.8	3' UTR	6	47400154	47443753	43600	2
chr6	48411663	48414882	3220	ENSSSCG00000003112	ENSSSCT00000003452	5966	ENSSSCG00000003112	NA	GO:0005739(mitochondrion);GO:2001056(positive regulation of cysteine-type endopeptidase activity);GO:1901998(toxin transport);GO:1900740(positive regulation of protein insertion into mitochondrial membrane involved in apoptotic signaling pathway);GO:0097193(intrinsic apoptotic signaling pathway);GO:0090200(positive regulation of release of cytochrome c from mitochondria);GO:0071479(cellular respo…	04390(Hippo signaling pathway);04115(p53 signaling pathway);05016(Huntington's disease);05162(Measles)	1e-269	2	484,23,	0,3197	-269	-268	4.31	-8.75	-9.94	0.968	3' UTR	6	48411038	48420848	9811	2
chr6	50120794	50134194	13401	ENSSSCG00000003150	ENSSSCT00000003496	7668	NUCB1	nucleobindin 1 [Source:HGNC Symbol;Acc:HGNC:8043]	GO:0070062(extracellular exosome);GO:0016020(membrane);GO:0005793(endoplasmic reticulum-Golgi intermediate compartment);GO:0005615(extracellular space);GO:0005509(calcium ion binding)	NA	0	8	141,93,93,59,91,186,104,39,	0,492,674,1032,6868,7231,11026,13362	-466	-Inf	1.77	-100	-103	-0.362	Exon (ENSSSCT00000003496/ENSSSCG00000003150, exon 4 of 13)	6	50119220	50141862	22643	2
chr6	50141205	50141743	539	ENSSSCG00000003150	ENSSSCT00000003496	119	NUCB1	nucleobindin 1 [Source:HGNC Symbol;Acc:HGNC:8043]	GO:0070062(extracellular exosome);GO:0016020(membrane);GO:0005793(endoplasmic reticulum-Golgi intermediate compartment);GO:0005615(extracellular space);GO:0005509(calcium ion binding)	NA	4e-38	2	131,20,	0,519	-37.4	-36.3	1.23	-43.8	-45.8	-0.758	5' UTR	6	50119220	50141862	22643	2
chr6	50635545	50636047	503	ENSSSCG00000003192	ENSSSCT00000003547	9185	IL4I1	interleukin 4 induced 1 [Source:HGNC Symbol;Acc:HGNC:19094]	GO:0055114(oxidation-reduction process);GO:0016491(oxidoreductase activity)	00250(Alanine, aspartate and glutamate metabolism);00270(Cysteine and methionine metabolism);00280(Valine, leucine and isoleucine degradation);00350(Tyrosine metabolism);00360(Phenylalanine metabolism);00380(Tryptophan metabolism);00400(Phenylalanine, tyrosine and tryptophan biosynthesis)	6.3e-74	1	503,	0	-73.2	-71.9	1.3	-18.9	-20.5	-0.915	3' UTR	6	50635545	50645232	9688	2
chr6	58160639	58174393	13755	ENSSSCG00000019097	ENSSSCT00000020692	0	7SK	7SK RNA [Source:RFAM;Acc:RF00100]	NA	NA	1.3e-17	2	56,33,	0,13722	-16.9	-16	1.17	-27.9	-29.7	-0.772	Exon (ENSSSCT00000020692/ENSSSCG00000019097, exon 1 of 1)	6	58167870	58168166	297	1
chr6	65166540	65167160	621	ENSSSCG00000003412	ENSSSCT00000003785	20103	EXOSC10	exosome component 10 [Source:HGNC Symbol;Acc:HGNC:9138]	GO:0035327(transcriptionally active chromatin);GO:0016020(membrane);GO:0005829(cytosol);GO:0005737(cytoplasm);GO:0005730(nucleolus);GO:0005634(nucleus);GO:0005622(intracellular);GO:0000178(exosome (RNase complex));GO:0000176(nuclear exosome (RNase complex));GO:0090503(RNA phosphodiester bond hydrolysis, exonucleolytic);GO:0090305(nucleic acid phosphodiester bond hydrolysis);GO:0071048(nuclear ret…	03018(RNA degradation)	1.6e-23	2	124,26,	0,595	-22.8	-21.8	1.18	-40.7	-42.7	-0.727	Exon (ENSSSCT00000003785/ENSSSCG00000003412, exon 21 of 25)	6	65163743	65187263	23521	2
chr6	70006753	70021129	14377	ENSSSCG00000020926	ENSSSCT00000027692	240	SDHB	succinate dehydrogenase complex subunit B, iron sulfur (Ip) [Source:HGNC Symbol;Acc:HGNC:10681]	GO:0070062(extracellular exosome);GO:0045273(respiratory chain complex II);GO:0005886(plasma membrane);GO:0005749(mitochondrial respiratory chain complex II, succinate dehydrogenase complex (ubiquinone));GO:0005743(mitochondrial inner membrane);GO:0005739(mitochondrion);GO:0005654(nucleoplasm);GO:0055114(oxidation-reduction process);GO:0006099(tricarboxylic acid cycle);GO:0051539(4 iron, 4 sulfur…	01200(Carbon metabolism);00020(Citrate cycle (TCA cycle));00190(Oxidative phosphorylation);05010(Alzheimer's disease);05012(Parkinson's disease);05016(Huntington's disease);04932(Non-alcoholic fatty liver disease (NAFLD))	2.5e-28	2	94,116,	0,14261	-27.6	-26.6	1.49	-4.53	-5.48	0.451	5' UTR	6	69990843	70021369	30527	2
chr6	71926169	71985441	59273	ENSSSCG00000003493	ENSSSCT00000003880	0	CAPZB	capping actin protein of muscle Z-line beta subunit [Source:HGNC Symbol;Acc:HGNC:1491]	GO:0008290(F-actin capping protein complex);GO:0005737(cytoplasm);GO:0051016(barbed-end actin filament capping);GO:0030036(actin cytoskeleton organization);GO:0003779(actin binding);GO:0030863(cortical cytoskeleton);GO:0030027(lamellipodium);GO:0030018(Z disc);GO:0016020(membrane);GO:0014704(intercalated disc);GO:0005903(brush border);GO:0001669(acrosomal vesicle);GO:0090036(regulation of protein…	NA	4e-47	2	43,106,	0,59167	-46.4	-45.2	1.72	-11	-12.2	0.612	5' UTR	6	71842815	71985441	142627	2
chr6	76874370	76875090	721	ENSSSCG00000003551	ENSSSCT00000003945	5978	PAQR7	Membrane progestin receptor alpha [Source:UniProtKB/Swiss-Prot;Acc:Q865K8]	GO:0016021(integral component of membrane);GO:0016020(membrane);GO:0005886(plasma membrane);GO:0048545(response to steroid hormone);GO:0048477(oogenesis);GO:0043401(steroid hormone mediated signaling pathway);GO:0030154(cell differentiation);GO:0007275(multicellular organism development);GO:0008289(lipid binding);GO:0005496(steroid binding);GO:0003707(steroid hormone receptor activity)	NA	3.2e-53	1	721,	0	-52.5	-51.3	4.84	-54.2	-56.4	-2.75	3' UTR	6	76874370	76881068	6699	2
chr6	76875240	76875929	690	ENSSSCG00000003551	ENSSSCT00000003945	5139	PAQR7	Membrane progestin receptor alpha [Source:UniProtKB/Swiss-Prot;Acc:Q865K8]	GO:0016021(integral component of membrane);GO:0016020(membrane);GO:0005886(plasma membrane);GO:0048545(response to steroid hormone);GO:0048477(oogenesis);GO:0043401(steroid hormone mediated signaling pathway);GO:0030154(cell differentiation);GO:0007275(multicellular organism development);GO:0008289(lipid binding);GO:0005496(steroid binding);GO:0003707(steroid hormone receptor activity)	NA	2e-17	1	690,	0	-16.7	-15.7	3	-41.8	-43.8	-2.84	3' UTR	6	76874370	76881068	6699	2
chr6	76875989	76876379	391	ENSSSCG00000003551	ENSSSCT00000003945	4689	PAQR7	Membrane progestin receptor alpha [Source:UniProtKB/Swiss-Prot;Acc:Q865K8]	GO:0016021(integral component of membrane);GO:0016020(membrane);GO:0005886(plasma membrane);GO:0048545(response to steroid hormone);GO:0048477(oogenesis);GO:0043401(steroid hormone mediated signaling pathway);GO:0030154(cell differentiation);GO:0007275(multicellular organism development);GO:0008289(lipid binding);GO:0005496(steroid binding);GO:0003707(steroid hormone receptor activity)	NA	2e-43	1	391,	0	-42.7	-41.6	4.83	-27.2	-29	-2.5	Exon (ENSSSCT00000003945/ENSSSCG00000003551, exon 2 of 2)	6	76874370	76881068	6699	2
chr6	81867763	81867942	180	ENSSSCG00000003602	ENSSSCT00000003997	7639	PEF1	penta-EF-hand domain containing 1 [Source:HGNC Symbol;Acc:HGNC:30009]	GO:0070062(extracellular exosome);GO:0005737(cytoplasm);GO:0051592(response to calcium ion);GO:0006508(proteolysis);GO:0046983(protein dimerization activity);GO:0046982(protein heterodimerization activity);GO:0005509(calcium ion binding);GO:0004198(calcium-dependent cysteine-type endopeptidase activity);GO:0003723(RNA binding)	NA	7.9e-42	1	180,	0	-41.1	-40	1.42	-8.77	-9.96	0.584	3' UTR	6	81800443	81875581	75139	2
chr6	84812391	84821341	8951	ENSSSCG00000003626	ENSSSCT00000004022	4342	ENSSSCG00000003626	NA	NA	NA	1e-210	5	230,76,92,72,92,	0,1273,2477,6977,8859	-210	-208	3.3	-23.4	-25.1	-0.735	3' UTR	6	84811801	84825683	13883	2
chr6	86729572	86733220	3649	ENSSSCG00000003643	ENSSSCT00000004039	13854	SF3A3	splicing factor 3a subunit 3 [Source:HGNC Symbol;Acc:HGNC:10767]	GO:0071013(catalytic step 2 spliceosome);GO:0005681(spliceosomal complex);GO:0005654(nucleoplasm);GO:0005634(nucleus);GO:0006397(mRNA processing);GO:0000398(mRNA splicing, via spliceosome);GO:0008270(zinc ion binding);GO:0003723(RNA binding);GO:0003676(nucleic acid binding)	03040(Spliceosome)	1e-197	3	18,165,28,	0,110,3621	-197	-195	1.47	-34.7	-36.6	-0.455	Exon (ENSSSCT00000004039/ENSSSCG00000003643, exon 12 of 17)	6	86722220	86747074	24855	2
chr6	88477649	88478505	857	ENSSSCG00000003660	ENSSSCT00000004056	6531	PABPC4	poly(A) binding protein cytoplasmic 4 [Source:HGNC Symbol;Acc:HGNC:8557]	GO:0030529(intracellular ribonucleoprotein complex);GO:0010494(cytoplasmic stress granule);GO:0005829(cytosol);GO:0005737(cytoplasm);GO:0005634(nucleus);GO:0008266(poly(U) RNA binding);GO:0008143(poly(A) binding);GO:0003723(RNA binding);GO:0003676(nucleic acid binding);GO:0000166(nucleotide binding)	03013(RNA transport);03015(mRNA surveillance pathway);03018(RNA degradation)	7.9e-38	2	131,50,	0,807	-37.1	-36	1.26	-24.4	-26.1	-0.758	Exon (ENSSSCT00000004056/ENSSSCG00000003660, exon 5 of 15)	6	88468836	88485036	16201	2
chr6	104007000	104012247	5248	ENSSSCG00000003719	ENSSSCT00000004119	43408	ENSSSCG00000003719	NA	GO:0051260(protein homooligomerization)	NA	1e-235	2	379,8,	0,5240	-235	-233	4.62	-17	-18.5	-0.9	3' UTR	6	104006435	104055655	49221	2
chr6	152593829	152594038	210	ENSSSCG00000003902	ENSSSCT00000004317	4235	NSUN4	NOP2/Sun RNA methyltransferase family member 4 [Source:HGNC Symbol;Acc:HGNC:31802]	GO:0005762(mitochondrial large ribosomal subunit);GO:0005739(mitochondrion);GO:0070131(positive regulation of mitochondrial translation);GO:0042256(mature ribosome assembly);GO:0032259(methylation);GO:0031167(rRNA methylation);GO:0070181(small ribosomal subunit rRNA binding);GO:0016740(transferase activity);GO:0008168(methyltransferase activity);GO:0003723(RNA binding)	NA	4e-39	1	210,	0	-38.4	-37.3	1.44	-17	-18.5	-0.996	Exon (ENSSSCT00000004317/ENSSSCG00000003902, exon 2 of 6)	6	152571133	152598273	27141	2
chr7	2906539	2978179	71641	ENSSSCG00000000999	ENSSSCT00000001090	30	ENSSSCG00000000999	NA	GO:0008152(metabolic process);GO:0003824(catalytic activity)	NA	0	2	218,617,	0,71024	-591	-Inf	3.71	-75.3	-77.7	-0.811	5' UTR	7	2906509	3070657	164149	1
chr7	12189254	12189373	120	ENSSSCG00000001061	ENSSSCT00000001155	120554	JARID2	jumonji and AT-rich interaction domain containing 2 [Source:HGNC Symbol;Acc:HGNC:6196]	GO:0035098(ESC/E(Z) complex);GO:0035097(histone methyltransferase complex);GO:0005739(mitochondrion);GO:0005634(nucleus);GO:0051574(positive regulation of histone H3-K9 methylation);GO:0048863(stem cell differentiation);GO:0048538(thymus development);GO:0048536(spleen development);GO:0045892(negative regulation of transcription, DNA-templated);GO:0042127(regulation of cell proliferation);GO:00310…	04550(Signaling pathways regulating pluripotency of stem cells)	2e-17	1	120,	0	-16.7	-15.8	1.51	-13.5	-14.9	-1.15	Exon (ENSSSCT00000001155/ENSSSCG00000001061, exon 17 of 17)	7	12068700	12189373	120674	1
chr7	21633750	21638765	5016	ENSSSCG00000001100	ENSSSCT00000001196	165730	CARMIL1	capping protein regulator and myosin 1 linker 1 [Source:HGNC Symbol;Acc:HGNC:21581]	GO:0070062(extracellular exosome);GO:0044354(macropinosome);GO:0031941(filamentous actin);GO:0031252(cell leading edge);GO:0030027(lamellipodium);GO:0016607(nuclear speck);GO:0005886(plasma membrane);GO:0005829(cytosol);GO:0005634(nucleus);GO:2000813(negative regulation of barbed-end actin filament capping);GO:1902745(positive regulation of lamellipodium organization);GO:1900026(positive regulati…	NA	1e-214	2	421,28,	0,4988	-214	-212	1.9	-20.5	-22.1	-1.17	Exon (ENSSSCT00000001196/ENSSSCG00000001100, exon 31 of 35)	7	21468020	21653398	185379	1
chr7	29526524	29526970	447	ENSSSCG00000001471	ENSSSCT00000001637	9255	BRD2	bromodomain containing 2 [Source:HGNC Symbol;Acc:HGNC:1103]	GO:0005737(cytoplasm);GO:0005634(nucleus);GO:0006357(regulation of transcription from RNA polymerase II promoter);GO:0006334(nucleosome assembly);GO:0070577(lysine-acetylated histone binding);GO:0003682(chromatin binding)	NA	0	2	109,221,	0,226	-837	-Inf	1.53	-153	-156	-0.47	Exon (ENSSSCT00000001637/ENSSSCG00000001471, exon 9 of 13)	7	29517269	29529204	11936	1
chr7	37801686	37817140	15455	ENSSSCG00000001577	ENSSSCT00000001756	58857	ENSSSCG00000001577	NA	GO:0012505(endomembrane system);GO:0005622(intracellular);GO:0090630(activation of GTPase activity);GO:0031338(regulation of vesicle fusion);GO:0006886(intracellular protein transport);GO:0017137(Rab GTPase binding);GO:0005096(GTPase activator activity)	NA	1e-125	2	92,565,	0,14890	-125	-124	3.49	-23	-24.6	-0.849	3' UTR	7	37742829	37818510	75682	1
chr7	44081582	44082152	571	ENSSSCG00000001688	ENSSSCT00000001884	4327	ENSSSCG00000001688	NA	GO:0005923(bicellular tight junction)	NA	0	1	571,	0	-447	-Inf	15.2	-13.9	-15.3	0.83	3' UTR	7	44077255	44082602	5348	1
chr7	80351724	80352934	1211	ENSSSCG00000028143	ENSSSCT00000031868	0	NEDD8	neural precursor cell expressed, developmentally down-regulated 8 [Source:HGNC Symbol;Acc:HGNC:7732]	GO:0070062(extracellular exosome);GO:0005634(nucleus);GO:0045116(protein neddylation);GO:0008104(protein localization);GO:0006357(regulation of transcription from RNA polymerase II promoter);GO:0031625(ubiquitin protein ligase binding)	NA	5e-23	4	18,48,83,15,	0,147,363,1196	-22.3	-21.4	1.53	-15	-16.4	-0.629	Exon (ENSSSCT00000031868/ENSSSCG00000028143, exon 1 of 4)	7	80351724	80353016	1293	1
chr7	80433086	80433235	150	ENSSSCG00000002005	ENSSSCT00000002243	2683	EMC9	ER membrane protein complex subunit 9 [Source:HGNC Symbol;Acc:HGNC:20273]	GO:0072546(ER membrane protein complex);GO:0005737(cytoplasm)	NA	4e-21	1	150,	0	-20.4	-19.5	1.28	-8.07	-9.23	-0.547	3' UTR	7	80430403	80435921	5519	1
chr7	102673027	102678374	5348	ENSSSCG00000002345	ENSSSCT00000002609	7459	ENSSSCG00000002345	NA	GO:0005667(transcription factor complex);GO:0005634(nucleus);GO:0000118(histone deacetylase complex);GO:0006357(regulation of transcription from RNA polymerase II promoter);GO:0046872(metal ion binding);GO:0044212(transcription regulatory region DNA binding);GO:0008134(transcription factor binding);GO:0003700(transcription factor activity, sequence-specific DNA binding);GO:0003677(DNA binding)	NA	1e-306	4	84,213,197,1154,	0,1726,3451,4194	-306	-304	3.95	-120	-123	-0.918	3' UTR	7	102665568	102680830	15263	1
chr7	103870133	103878817	8685	ENSSSCG00000002372	ENSSSCT00000002636	51370	YLPM1	YLP motif containing 1 [Source:HGNC Symbol;Acc:HGNC:17798]	GO:0016607(nuclear speck);GO:0005829(cytosol);GO:0005654(nucleoplasm);GO:0005634(nucleus);GO:0003723(RNA binding)	NA	7.9e-16	3	55,52,44,	0,3224,8641	-15.1	-14.2	1.36	-5.33	-6.34	-0.613	Exon (ENSSSCT00000002636/ENSSSCG00000002372, exon 18 of 22)	7	103818763	103886143	67381	1
chr7	104054117	104054415	299	ENSSSCG00000002377	ENSSSCT00000002643	6194	EIF2B2	eukaryotic translation initiation factor 2B subunit beta [Source:HGNC Symbol;Acc:HGNC:3258]	GO:0005851(eukaryotic translation initiation factor 2B complex);GO:0005737(cytoplasm);GO:0051716(cellular response to stimulus);GO:0044237(cellular metabolic process);GO:0043547(positive regulation of GTPase activity);GO:0042552(myelination);GO:0014003(oligodendrocyte development);GO:0007417(central nervous system development);GO:0006413(translational initiation);GO:0001541(ovarian follicle devel…	03013(RNA transport)	5e-36	1	299,	0	-35.3	-34.2	1.65	-4.66	-5.62	-0.475	3' UTR	7	104047923	104054504	6582	1
chr7	128047004	128108772	61769	ENSSSCG00000002509	ENSSSCT00000002787	1471	CCNK	cyclin K [Source:HGNC Symbol;Acc:HGNC:1596]	GO:0005654(nucleoplasm);GO:0005634(nucleus);GO:0002945(cyclin K-CDK13 complex);GO:0002944(cyclin K-CDK12 complex);GO:0000307(cyclin-dependent protein kinase holoenzyme complex);GO:2001165(positive regulation of phosphorylation of RNA polymerase II C-terminal domain serine 2 residues);GO:1901409(positive regulation of phosphorylation of RNA polymerase II C-terminal domain);GO:0071157(negative regu…	NA	1e-21	2	93,178,	0,61591	-21	-20	1.7	-27.1	-28.8	-0.85	5' UTR	7	128045533	128128114	82582	1
chr7	128117217	128122755	5539	ENSSSCG00000002509	ENSSSCT00000002787	71684	CCNK	cyclin K [Source:HGNC Symbol;Acc:HGNC:1596]	GO:0005654(nucleoplasm);GO:0005634(nucleus);GO:0002945(cyclin K-CDK13 complex);GO:0002944(cyclin K-CDK12 complex);GO:0000307(cyclin-dependent protein kinase holoenzyme complex);GO:2001165(positive regulation of phosphorylation of RNA polymerase II C-terminal domain serine 2 residues);GO:1901409(positive regulation of phosphorylation of RNA polymerase II C-terminal domain);GO:0071157(negative regu…	NA	1e-236	4	180,34,72,45,	0,910,3819,5494	-236	-234	1.52	-16.4	-17.9	-0.283	Exon (ENSSSCT00000002787/ENSSSCG00000002509, exon 9 of 12)	7	128045533	128128114	82582	1
chr7	129271032	129271648	617	ENSSSCG00000002527	ENSSSCT00000002806	499	ANKRD9	ankyrin repeat domain 9 [Source:HGNC Symbol;Acc:HGNC:20096]	NA	NA	1e-223	1	617,	0	-223	-222	1.83	-63.6	-65.8	-1.51	3' UTR	7	129270533	129271648	1116	1
chr7	129759068	129759640	573	ENSSSCG00000002535	ENSSSCT00000002815	296	ENSSSCG00000002535	NA	GO:0006950(response to stress);GO:0006457(protein folding);GO:0051082(unfolded protein binding);GO:0005524(ATP binding)	04141(Protein processing in endoplasmic reticulum);04151(PI3K-Akt signaling pathway);04621(NOD-like receptor signaling pathway);04612(Antigen processing and presentation);04915(Estrogen signaling pathway);04914(Progesterone-mediated oocyte maturation);05200(Pathways in cancer);05215(Prostate cancer)	0	2	235,62,	0,511	-2140	-Inf	1.64	-290	-293	-0.487	Exon (ENSSSCT00000002815/ENSSSCG00000002535, exon 1 of 3)	7	129758772	129761205	2434	1
chr7	130814858	130816197	1340	ENSSSCG00000002544	ENSSSCT00000002825	15184	PPP1R13B	protein phosphatase 1 regulatory subunit 13B [Source:HGNC Symbol;Acc:HGNC:14950]	GO:0005886(plasma membrane);GO:0005829(cytosol);GO:0005654(nucleoplasm);GO:0005634(nucleus);GO:0072332(intrinsic apoptotic signaling pathway by p53 class mediator);GO:0045786(negative regulation of cell cycle);GO:0006915(apoptotic process);GO:0008134(transcription factor binding)	NA	0	2	276,54,	0,1286	-456	-Inf	2.11	-51.7	-53.8	-0.645	Exon (ENSSSCT00000002825/ENSSSCG00000002544, exon 10 of 17)	7	130799674	130824465	24792	1
chr7	2193811	2193931	121	ENSSSCG00000001004	ENSSSCT00000001096	330	SLC22A23	solute carrier family 22 member 23 [Source:HGNC Symbol;Acc:HGNC:21106]	GO:0016021(integral component of membrane);GO:0016020(membrane);GO:0055085(transmembrane transport);GO:0015711(organic anion transport);GO:0022857(transmembrane transporter activity);GO:0008514(organic anion transmembrane transporter activity)	NA	1.3e-05	1	121,	0	-4.87	-4.13	1.29	-12.1	-13.4	-1.86	Exon (ENSSSCT00000001096/ENSSSCG00000001004, exon 1 of 12)	7	2052760	2194261	141502	2
chr7	26772313	26773078	766	ENSSSCG00000001372	ENSSSCT00000001493	9461	GNL1	NA	GO:0005525(GTP binding)	NA	0	2	350,37,	0,729	-438	-Inf	2.29	-27.6	-29.4	-0.414	3' UTR	7	26772313	26782539	10227	2
chr7	27209780	27210225	446	ENSSSCG00000001396	ENSSSCT00000001337	1039	SLA-8	NA	NA	NA	2.5e-19	2	151,146,	0,300	-18.6	-17.7	2.02	-22	-23.6	-2.39	Exon (ENSSSCT00000001337/ENSSSCG00000001396, exon 2 of 3)	7	27209603	27211264	1662	2
chr7	29758754	29759083	330	ENSSSCG00000001475	ENSSSCT00000001644	1535	LOC100155600	NA	GO:0016021(integral component of membrane);GO:0016020(membrane);GO:0055085(transmembrane transport);GO:0030001(metal ion transport);GO:0046873(metal ion transmembrane transporter activity)	NA	5e-87	2	124,56,	0,274	-86.3	-85	1.31	-36.4	-38.3	-0.618	Exon (ENSSSCT00000001644/ENSSSCG00000001475, exon 4 of 7)	7	29756225	29760618	4394	2
chr7	29758757	29759085	329	ENSSSCG00000001475	ENSSSCT00000001644	1533	LOC100155600	NA	GO:0016021(integral component of membrane);GO:0016020(membrane);GO:0055085(transmembrane transport);GO:0030001(metal ion transport);GO:0046873(metal ion transmembrane transporter activity)	NA	1.3e-86	2	121,58,	0,271	-85.9	-84.6	1.32	-36.5	-38.5	-0.619	Exon (ENSSSCT00000001644/ENSSSCG00000001475, exon 4 of 7)	7	29756225	29760618	4394	2
chr7	43620856	43620976	121	ENSSSCG00000001658	ENSSSCT00000001849	60	MRPL2	mitochondrial ribosomal protein L2 [Source:HGNC Symbol;Acc:HGNC:14056]	GO:0005840(ribosome);GO:0005762(mitochondrial large ribosomal subunit);GO:0005739(mitochondrion);GO:0005622(intracellular);GO:0032543(mitochondrial translation);GO:0006412(translation);GO:0003735(structural constituent of ribosome);GO:0003723(RNA binding)	03010(Ribosome)	1.4e-07	1	121,	0	-6.86	-6.07	1.24	-3.49	-4.35	0.49	5' UTR	7	43616539	43621036	4498	2
chr7	44186627	44186836	210	ENSSSCG00000022976	ENSSSCT00000025691	9011	ENSSSCG00000022976	NA	GO:0005525(GTP binding);GO:0003924(GTPase activity)	NA	3.2e-10	1	210,	0	-9.49	-8.65	1.55	-4.41	-5.35	0.937	3' UTR	7	44185076	44195847	10772	2
chr7	44945203	44955752	10550	ENSSSCG00000001696	ENSSSCT00000001895	0	MRPL14	mitochondrial ribosomal protein L14 [Source:HGNC Symbol;Acc:HGNC:14279]	GO:0005840(ribosome);GO:0005762(mitochondrial large ribosomal subunit);GO:0005739(mitochondrion);GO:0006412(translation);GO:0003735(structural constituent of ribosome);GO:0003723(RNA binding)	03010(Ribosome)	1.3e-38	2	56,122,	0,10428	-37.9	-36.8	2.44	-7.63	-8.77	0.71	5' UTR	7	44942222	44955752	13531	2
chr7	48722117	48724642	2526	ENSSSCG00000001727	ENSSSCT00000001931	196	TNFRSF21	NA	NA	NA	1e-136	2	374,465,	0,2061	-136	-135	1.96	-58.5	-60.7	-0.898	Exon (ENSSSCT00000001931/ENSSSCG00000001727, exon 1 of 6)	7	48679133	48724838	45706	2
chr7	52537980	52540100	2121	ENSSSCG00000025488	ENSSSCT00000031013	14492	MCM3	minichromosome maintenance complex component 3 [Source:HGNC Symbol;Acc:HGNC:6945]	GO:0048471(perinuclear region of cytoplasm);GO:0042555(MCM complex);GO:0016020(membrane);GO:0005813(centrosome);GO:0005737(cytoplasm);GO:0005654(nucleoplasm);GO:0005634(nucleus);GO:0000784(nuclear chromosome, telomeric region);GO:0032508(DNA duplex unwinding);GO:0006270(DNA replication initiation);GO:0006260(DNA replication);GO:0016787(hydrolase activity);GO:0005524(ATP binding);GO:0004386(helica…	03030(DNA replication);04110(Cell cycle)	6.3e-36	3	41,104,65,	0,519,2056	-35.2	-34.1	1.48	-4.13	-5.05	-0.651	Exon (ENSSSCT00000031013/ENSSSCG00000025488, exon 14 of 18)	7	52534784	52554592	19809	2
chr7	63584010	63584337	328	ENSSSCG00000001904	ENSSSCT00000002133	14115	CLK3	CDC like kinase 3 [Source:HGNC Symbol;Acc:HGNC:2071]	GO:0045111(intermediate filament cytoskeleton);GO:0016020(membrane);GO:0005654(nucleoplasm);GO:0005634(nucleus);GO:0046777(protein autophosphorylation);GO:0043484(regulation of RNA splicing);GO:0018108(peptidyl-tyrosine phosphorylation);GO:0006468(protein phosphorylation);GO:0042802(identical protein binding);GO:0005524(ATP binding);GO:0004713(protein tyrosine kinase activity);GO:0004674(protein …	NA	0	1	328,	0	-691	-Inf	2.73	-33.4	-35.3	-0.617	3' UTR	7	63583921	63598452	14532	2
chr7	103122062	103122513	452	ENSSSCG00000002357	ENSSSCT00000002621	13805	ALDH6A1	aldehyde dehydrogenase 6 family member A1 [Source:HGNC Symbol;Acc:HGNC:7179]	GO:0070062(extracellular exosome);GO:0005739(mitochondrion);GO:0005654(nucleoplasm);GO:0055114(oxidation-reduction process);GO:0050873(brown fat cell differentiation);GO:0008152(metabolic process);GO:0006574(valine catabolic process);GO:0006210(thymine catabolic process);GO:0016620(oxidoreductase activity, acting on the aldehyde or oxo group of donors, NAD or NADP as acceptor);GO:0016491(oxidored…	01200(Carbon metabolism);00640(Propanoate metabolism);00562(Inositol phosphate metabolism);00280(Valine, leucine and isoleucine degradation);00410(beta-Alanine metabolism)	6.3e-45	2	54,126,	0,326	-44.2	-43.1	2.44	-28.8	-30.6	2.77	Exon (ENSSSCT00000002621/ENSSSCG00000002357, exon 10 of 12)	7	103117991	103136318	18328	2
chr7	106553966	106554174	209	ENSSSCG00000002396	ENSSSCT00000033132	7237	GSTZ1	glutathione S-transferase zeta 1 [Source:HGNC Symbol;Acc:HGNC:4643]	GO:0005739(mitochondrion);GO:0005737(cytoplasm);GO:0009072(aromatic amino acid family metabolic process);GO:0003824(catalytic activity)	00350(Tyrosine metabolism)	1.3e-09	1	209,	0	-8.87	-8.04	1.82	-4.01	-4.92	-0.836	3' UTR	7	106553043	106561411	8369	2
chr8	502987	504089	1103	ENSSSCG00000008682	ENSSSCT00000009499	89766	NSD2	nuclear receptor binding SET domain protein 2 [Source:HGNC Symbol;Acc:HGNC:12766]	GO:0005634(nucleus);GO:2001032(regulation of double-strand break repair via nonhomologous end joining);GO:0070201(regulation of establishment of protein localization);GO:0060348(bone development);GO:0048298(positive regulation of isotype switching to IgA isotypes);GO:0034770(histone H4-K20 methylation);GO:0032259(methylation);GO:0010452(histone H3-K36 methylation);GO:0006355(regulation of transcr…	00310(Lysine degradation);05202(Transcriptional misregulation in cancers)	2.5e-24	2	112,38,	0,1065	-23.6	-22.6	1.25	-21.4	-23	-0.674	Exon (ENSSSCT00000009499/ENSSSCG00000008682, exon 17 of 22)	8	413221	511886	98666	1
chr8	19300371	19301060	690	ENSSSCG00000023001	ENSSSCT00000023266	93245	CCDC149	coiled-coil domain containing 149 [Source:HGNC Symbol;Acc:HGNC:25405]	GO:0016021(integral component of membrane);GO:0016020(membrane)	NA	0	1	690,	0	-2020	-Inf	3.82	-168	-171	-0.922	3' UTR	8	19207126	19303275	96150	1
chr8	81898051	81898650	600	ENSSSCG00000009015	ENSSSCT00000009874	53845	ENSSSCG00000009015	NA	GO:0030956(glutamyl-tRNA(Gln) amidotransferase complex);GO:0005739(mitochondrion);GO:0070681(glutaminyl-tRNAGln biosynthesis via transamidation);GO:0032543(mitochondrial translation);GO:0006412(translation);GO:0050567(glutaminyl-tRNA synthase (glutamine-hydrolyzing) activity);GO:0016884(carbon-nitrogen ligase activity, with glutamine as amido-N-donor);GO:0016874(ligase activity);GO:0005524(ATP bi…	00970(Aminoacyl-tRNA biosynthesis)	1e-249	1	600,	0	-249	-248	4.88	-14.1	-15.6	0.96	3' UTR	8	81844206	81900808	56603	1
chr8	85727496	85739147	11652	ENSSSCG00000009028	ENSSSCT00000009887	19767	ENSSSCG00000009028	NA	NA	NA	6.3e-34	3	26,92,442,	0,4022,11210	-33.2	-32.2	5.66	-45.7	-47.8	2.39	3' UTR	8	85707729	85739412	31684	1
chr8	145214907	145215678	772	ENSSSCG00000009249	ENSSSCT00000010129	1537	ENSSSCG00000009249	NA	GO:0003676(nucleic acid binding);GO:0000166(nucleotide binding)	NA	0	3	92,100,97,	0,462,675	-606	-Inf	1.8	-39.9	-41.9	-0.43	Exon (ENSSSCT00000010129/ENSSSCG00000009249, exon 2 of 5)	8	145213370	145216908	3539	1
chr8	97606	101503	3898	ENSSSCG00000029983	ENSSSCT00000030851	11950	PCGF3	polycomb group ring finger 3 [Source:HGNC Symbol;Acc:HGNC:10066]	GO:0031519(PcG protein complex);GO:0005654(nucleoplasm);GO:0005634(nucleus);GO:0008270(zinc ion binding)	04550(Signaling pathways regulating pluripotency of stem cells)	1.6e-42	3	45,89,105,	0,2884,3793	-41.8	-40.7	1.37	-15.8	-17.2	-0.608	Exon (ENSSSCT00000030851/ENSSSCG00000029983, exon 4 of 7)	8	81532	113453	31922	2
chr8	349632	350676	1045	ENSSSCG00000008675	ENSSSCT00000009492	25173	LETM1	leucine zipper and EF-hand containing transmembrane protein 1 [Source:HGNC Symbol;Acc:HGNC:6556]	GO:0016021(integral component of membrane);GO:0016020(membrane);GO:0005743(mitochondrial inner membrane);GO:0005739(mitochondrion);GO:0042407(cristae formation);GO:0006875(cellular metal ion homeostasis);GO:0043022(ribosome binding);GO:0005509(calcium ion binding)	NA	0	2	298,31,	0,1014	-1050	-Inf	3.24	-65.5	-67.8	-0.665	3' UTR	8	349632	375849	26218	2
chr8	511535	512492	958	ENSSSCG00000008681	ENSSSCT00000009498	114355	NELFA	negative elongation factor complex member A [Source:HGNC Symbol;Acc:HGNC:12768]	GO:0016604(nuclear body);GO:0005829(cytosol);GO:0005654(nucleoplasm);GO:0005634(nucleus);GO:0034244(negative regulation of transcription elongation from RNA polymerase II promoter);GO:0003682(chromatin binding)	NA	0	1	958,	0	-580	-Inf	3.05	-22.9	-24.6	-0.4	3' UTR	8	511356	626847	115492	2
chr8	57773752	57774171	420	ENSSSCG00000008899	ENSSSCT00000009743	8726	ENSSSCG00000008899	NA	GO:0005622(intracellular);GO:0007264(small GTPase mediated signal transduction);GO:0005525(GTP binding);GO:0000166(nucleotide binding)	NA	1e-194	1	420,	0	-194	-192	3.58	-20.1	-21.7	-1.01	3' UTR	8	57773543	57782897	9355	2
chr8	108193249	108194358	1110	ENSSSCG00000009083	ENSSSCT00000009949	2301	SPRY1	sprouty RTK signaling antagonist 1 [Source:HGNC Symbol;Acc:HGNC:11269]	GO:0016020(membrane);GO:0005829(cytosol);GO:0005794(Golgi apparatus);GO:0005654(nucleoplasm);GO:0070373(negative regulation of ERK1 and ERK2 cascade);GO:0060449(bud elongation involved in lung branching);GO:0051387(negative regulation of neurotrophin TRK receptor signaling pathway);GO:0046580(negative regulation of Ras protein signal transduction);GO:0043407(negative regulation of MAP kinase acti…	04630(Jak-STAT signaling pathway)	1e-150	1	1110,	0	-150	-148	5.86	-33.3	-35.2	1.83	3' UTR	8	108000816	108196659	195844	2
chr9	769915	771881	1967	ENSSSCG00000014568	ENSSSCT00000015918	87433	ST5	suppression of tumorigenicity 5 [Source:HGNC Symbol;Acc:HGNC:11350]	GO:0043547(positive regulation of GTPase activity);GO:0017112(Rab guanyl-nucleotide exchange factor activity)	NA	1e-82	3	70,87,382,	0,1027,1585	-82	-80.7	2.29	-167	-170	-4.01	3' UTR	9	682482	772807	90326	1
chr9	8111222	8116323	5102	ENSSSCG00000014819	ENSSSCT00000016170	2602	ATG16L2	autophagy related 16 like 2 [Source:HGNC Symbol;Acc:HGNC:25464]	GO:0005654(nucleoplasm);GO:0000421(autophagosome membrane);GO:0039689(negative stranded viral RNA replication);GO:0000045(autophagosome assembly)	04140(Regulation of autophagy)	2.5e-24	5	33,74,252,66,109,	0,3853,4230,4600,4993	-23.6	-22.6	2.04	-3.75	-4.63	-0.592	Exon (ENSSSCT00000016170/ENSSSCG00000014819, exon 3 of 18)	9	8108620	8122236	13617	1
chr9	9421162	9432359	11198	ENSSSCG00000020856	ENSSSCT00000027793	20547	PPME1	protein phosphatase methylesterase 1 [Source:HGNC Symbol;Acc:HGNC:30178]	GO:0050790(regulation of catalytic activity);GO:0006482(protein demethylation);GO:0052689(carboxylic ester hydrolase activity);GO:0051723(protein methylesterase activity);GO:0051722(protein C-terminal methylesterase activity);GO:0051721(protein phosphatase 2A binding);GO:0045296(cadherin binding);GO:0019903(protein phosphatase binding);GO:0019888(protein phosphatase regulator activity);GO:0016787…	NA	1e-141	3	18,124,97,	0,4814,11101	-141	-140	1.61	-39.4	-41.4	-0.688	Exon (ENSSSCT00000027793/ENSSSCG00000020856, exon 7 of 13)	9	9400615	9443427	42813	1
chr9	11504971	11509441	4471	ENSSSCG00000026855	ENSSSCT00000025742	13454	ENSSSCG00000026855	NA	GO:0005615(extracellular space);GO:0005578(proteinaceous extracellular matrix);GO:0005576(extracellular region);GO:0045165(cell fate commitment);GO:0030182(neuron differentiation);GO:0016055(Wnt signaling pathway);GO:0007275(multicellular organism development);GO:0005109(frizzled binding);GO:0005102(receptor binding)	04310(Wnt signaling pathway);04340(Hedgehog signaling pathway);04390(Hippo signaling pathway);04550(Signaling pathways regulating pluripotency of stem cells);04916(Melanogenesis);05200(Pathways in cancer);05205(Proteoglycans in cancer);05217(Basal cell carcinoma);05166(HTLV-I infection)	1.3e-45	2	54,633,	0,3838	-44.9	-43.8	13.7	-11.2	-12.6	-2.44	3' UTR	9	11491517	11509501	17985	1
chr9	30952056	30952504	449	ENSSSCG00000014965	ENSSSCT00000016326	28915	ENDOD1	endonuclease domain containing 1 [Source:HGNC Symbol;Acc:HGNC:29129]	GO:0070062(extracellular exosome);GO:0016021(integral component of membrane);GO:0016020(membrane);GO:0046872(metal ion binding);GO:0016787(hydrolase activity);GO:0003676(nucleic acid binding)	NA	2.5e-45	1	449,	0	-44.6	-43.4	9.21	-47.3	-49.4	2.87	3' UTR	9	30923141	30952504	29364	1
chr9	44434079	44434459	381	ENSSSCG00000015027	ENSSSCT00000016391	2664	HSPB2-C11orf52	HSPB2-C11orf52 readthrough (NMD candidate) [Source:HGNC Symbol;Acc:HGNC:41996]	GO:0007525(somatic muscle development)	05205(Proteoglycans in cancer);05169(Epstein-Barr virus infection)	1e-186	1	381,	0	-186	-185	3.18	-9	-10.2	-0.533	3' UTR	9	44431415	44434635	3221	1
chr9	49627722	49627842	121	ENSSSCG00000015074	ENSSSCT00000016440	14640	SIDT2	SID1 transmembrane family member 2 [Source:HGNC Symbol;Acc:HGNC:24272]	GO:0016021(integral component of membrane);GO:0016020(membrane);GO:0005765(lysosomal membrane);GO:0061178(regulation of insulin secretion involved in cellular response to glucose stimulus);GO:0044342(type B pancreatic cell proliferation);GO:0042593(glucose homeostasis);GO:0033227(dsRNA transport);GO:0009749(response to glucose);GO:0003323(type B pancreatic cell development);GO:0000902(cell morpho…	NA	2.5e-30	1	121,	0	-29.6	-28.6	1.68	-4.67	-5.63	-0.685	3' UTR	9	49613082	49629040	15959	1
chr9	49782494	49817761	35268	ENSSSCG00000015080	ENSSSCT00000016446	38593	CEP164	centrosomal protein 164 [Source:HGNC Symbol;Acc:HGNC:29182]	GO:0097539(ciliary transition fiber);GO:0016607(nuclear speck);GO:0005814(centriole);GO:0005813(centrosome);GO:0005654(nucleoplasm);GO:0005615(extracellular space);GO:0060271(cilium assembly)	NA	0	15	29,381,81,84,86,168,147,201,132,217,78,132,123,144,1,	0,8334,9933,12319,19155,20211,21445,26637,31160,31409,32535,32835,33448,34707,35267	-1220	-Inf	2.77	-33.8	-35.7	-0.293	Exon (ENSSSCT00000016446/ENSSSCG00000015080, exon 7 of 32)	9	49743901	49825482	81582	1
chr9	51578570	51579871	1302	ENSSSCG00000015117	ENSSSCT00000016483	0	RNF26	ring finger protein 26 [Source:HGNC Symbol;Acc:HGNC:14646]	GO:0016021(integral component of membrane);GO:0016020(membrane);GO:0008270(zinc ion binding)	NA	0	1	1302,	0	-1220	-Inf	5.55	-20.9	-22.5	0.38	Exon (ENSSSCT00000016483/ENSSSCG00000015117, exon 1 of 1)	9	51578570	51579871	1302	1
chr9	55408906	55408995	90	ENSSSCG00000015140	ENSSSCT00000016506	2707	ENSSSCG00000015140	NA	GO:0005524(ATP binding);GO:0000166(nucleotide binding)	03040(Spliceosome);04141(Protein processing in endoplasmic reticulum);04010(MAPK signaling pathway);04144(Endocytosis);04612(Antigen processing and presentation);04915(Estrogen signaling pathway);05134(Legionellosis);05162(Measles);05164(Influenza A);05169(Epstein-Barr virus infection);05145(Toxoplasmosis)	0.00095	1	90,	0	-3.02	-2.35	1.13	-314	-317	-6.87	Exon (ENSSSCT00000016506/ENSSSCG00000015140, exon 9 of 10)	9	55406199	55409607	3409	1
chr9	131992129	132012064	19936	ENSSSCG00000015519	ENSSSCT00000016906	312629	RASAL2	RAS protein activator like 2 [Source:HGNC Symbol;Acc:HGNC:9874]	GO:0031235(intrinsic component of the cytoplasmic side of the plasma membrane);GO:0005737(cytoplasm);GO:0046580(negative regulation of Ras protein signal transduction);GO:0043547(positive regulation of GTPase activity);GO:0043087(regulation of GTPase activity);GO:0007165(signal transduction);GO:0005096(GTPase activator activity)	NA	5e-19	6	28,12,135,203,88,165,	0,8414,9324,11577,13571,19771	-18.3	-17.3	1.41	-19.5	-21.1	-0.628	Exon (ENSSSCT00000016906/ENSSSCG00000015519, exon 14 of 18)	9	131679500	132012064	332565	1
chr9	134543466	134547908	4443	ENSSSCG00000015538	ENSSSCT00000016927	0	ENSSSCG00000015538	NA	NA	NA	0	3	345,154,96,	0,1895,4347	-652	-Inf	3.05	-30.5	-32.3	-0.616	5' UTR	9	134543466	134559297	15832	1
chr9	134670379	134671264	886	ENSSSCG00000015541	ENSSSCT00000016930	91	ENSSSCG00000015541	NA	NA	NA	0	1	886,	0	-788	-Inf	5.64	-17.6	-19.1	0.56	Exon (ENSSSCT00000016930/ENSSSCG00000015541, exon 2 of 2)	9	134670288	134671264	977	1
chr9	138073497	138185288	111792	ENSSSCG00000015565	ENSSSCT00000016955	100954	C1orf21	chromosome 1 open reading frame 21 [Source:HGNC Symbol;Acc:HGNC:15494]	NA	NA	1.6e-18	3	25,95,60,	0,34364,111732	-17.8	-16.9	1.26	-12	-13.3	-0.617	Exon (ENSSSCT00000016955/ENSSSCG00000015565, exon 2 of 6)	9	137972543	138217904	245362	1
chr9	146263788	146265474	1687	ENSSSCG00000015613	ENSSSCT00000017007	0	C1orf74	chromosome 1 open reading frame 74 [Source:HGNC Symbol;Acc:HGNC:26319]	NA	NA	1e-191	2	135,920,	0,767	-191	-189	4.57	-8.65	-9.84	0.512	5' UTR	9	146263788	146265474	1687	1
chr9	7601783	7601993	211	ENSSSCG00000025600	ENSSSCT00000031156	57553	ENSSSCG00000025600	NA	GO:0005524(ATP binding)	NA	1e-104	1	211,	0	-104	-103	2.17	-84.5	-87	-1.3	3' UTR	9	7597136	7659546	62411	2
chr9	9231688	9235852	4165	ENSSSCG00000014835	ENSSSCT00000016187	113650	C2CD3	C2 calcium dependent domain containing 3 [Source:HGNC Symbol;Acc:HGNC:24564]	GO:0036064(ciliary basal body);GO:0034451(centriolar satellite);GO:0005814(centriole);GO:0005813(centrosome);GO:1905515(non-motile cilium assembly);GO:0071539(protein localization to centrosome);GO:0061511(centriole elongation);GO:0060271(cilium assembly);GO:0042733(embryonic digit morphogenesis);GO:0030326(embryonic limb morphogenesis);GO:0030162(regulation of proteolysis);GO:0021997(neural plat…	NA	1e-103	2	266,512,	0,3653	-103	-102	2.77	-18.7	-20.2	-0.711	Exon (ENSSSCT00000016187/ENSSSCG00000014835, exon 25 of 40)	9	9183639	9349502	165864	2
chr9	51344792	51345223	432	ENSSSCG00000022645	ENSSSCT00000024276	0	H2AFX	H2A histone family member X [Source:HGNC Symbol;Acc:HGNC:4739]	GO:0070062(extracellular exosome);GO:0035861(site of double-strand break);GO:0016607(nuclear speck);GO:0005694(chromosome);GO:0005657(replication fork);GO:0005654(nucleoplasm);GO:0005634(nucleus);GO:0001741(XY body);GO:0001673(male germ cell nucleus);GO:0000794(condensed nuclear chromosome);GO:0000790(nuclear chromatin);GO:0000786(nucleosome);GO:0000785(chromatin);GO:0000781(chromosome, telomeric…	NA	2e-38	1	432,	0	-37.7	-36.6	2.17	-12.1	-13.5	0.498	Exon (ENSSSCT00000024276/ENSSSCG00000022645, exon 1 of 1)	9	51344792	51345223	432	2
chr9	51345472	51346100	629	ENSSSCG00000015110	ENSSSCT00000016476	6111	DPAGT1	dolichyl-phosphate N-acetylglucosaminephosphotransferase 1 [Source:HGNC Symbol;Acc:HGNC:2995]	GO:0043231(intracellular membrane-bounded organelle);GO:0016021(integral component of membrane);GO:0016020(membrane);GO:0005789(endoplasmic reticulum membrane);GO:0006489(dolichyl diphosphate biosynthetic process);GO:0006488(dolichol-linked oligosaccharide biosynthetic process);GO:0006487(protein N-linked glycosylation);GO:0008963(phospho-N-acetylmuramoyl-pentapeptide-transferase activity);GO:000…	00510(N-Glycan biosynthesis)	6.3e-63	1	629,	0	-62.2	-60.9	2.75	-21.9	-23.5	2.05	3' UTR	9	51345472	51352211	6740	2
chr9	51346219	51346691	473	ENSSSCG00000015110	ENSSSCT00000016476	5520	DPAGT1	dolichyl-phosphate N-acetylglucosaminephosphotransferase 1 [Source:HGNC Symbol;Acc:HGNC:2995]	GO:0043231(intracellular membrane-bounded organelle);GO:0016021(integral component of membrane);GO:0016020(membrane);GO:0005789(endoplasmic reticulum membrane);GO:0006489(dolichyl diphosphate biosynthetic process);GO:0006488(dolichol-linked oligosaccharide biosynthetic process);GO:0006487(protein N-linked glycosylation);GO:0008963(phospho-N-acetylmuramoyl-pentapeptide-transferase activity);GO:000…	00510(N-Glycan biosynthesis)	2e-38	2	325,65,	0,408	-37.7	-36.6	1.46	-156	-158	1.87	3' UTR	9	51345472	51352211	6740	2
chr9	51596418	51596745	328	ENSSSCG00000015120	ENSSSCT00000016486	6987	USP2	ubiquitin specific peptidase 2 [Source:HGNC Symbol;Acc:HGNC:12618]	GO:0048471(perinuclear region of cytoplasm);GO:0005938(cell cortex);GO:0005737(cytoplasm);GO:0005634(nucleus);GO:0050821(protein stabilization);GO:0048512(circadian behavior);GO:0045931(positive regulation of mitotic cell cycle);GO:0045475(locomotor rhythm);GO:0043153(entrainment of circadian clock by photoperiod);GO:0032922(circadian regulation of gene expression);GO:0016579(protein deubiquitina…	NA	2.5e-57	1	328,	0	-56.6	-55.4	2.98	-10.6	-11.9	-0.942	3' UTR	9	51595405	51603732	8328	2
chr9	72668703	72679234	10532	ENSSSCG00000022398	ENSSSCT00000030608	22237	NUCKS1	nuclear casein kinase and cyclin dependent kinase substrate 1 [Source:HGNC Symbol;Acc:HGNC:29923]	GO:0005737(cytoplasm);GO:0005730(nucleolus);GO:0005634(nucleus);GO:0000790(nuclear chromatin);GO:0000785(chromatin);GO:1990969(modulation by host of viral RNA-binding transcription factor activity);GO:1990968(modulation by host of RNA binding by virus);GO:0071481(cellular response to X-ray);GO:0060382(regulation of DNA strand elongation);GO:0046628(positive regulation of insulin receptor signalin…	NA	0	5	253,150,153,56,62,	0,2094,3311,6076,10470	-323	-321	2.23	-25	-26.7	-0.422	3' UTR	9	72668703	72701471	32769	2
chr9	135909138	135909434	297	ENSSSCG00000015545	ENSSSCT00000016935	59028	GLUL	glutamine synthetase [Source:RefSeq peptide;Acc:NP_999074]	GO:0097386(glial cell projection);GO:0070062(extracellular exosome);GO:0044297(cell body);GO:0043209(myelin sheath);GO:0005829(cytosol);GO:0005739(mitochondrion);GO:0005737(cytoplasm);GO:0005634(nucleus);GO:0009749(response to glucose);GO:0009267(cellular response to starvation);GO:0008283(cell proliferation);GO:0006807(nitrogen compound metabolic process);GO:0006542(glutamine biosynthetic proces…	01230(Biosynthesis of amino acids);00630(Glyoxylate and dicarboxylate metabolism);00910(Nitrogen metabolism);00250(Alanine, aspartate and glutamate metabolism);00330(Arginine and proline metabolism);04724(Glutamatergic synapse);04727(GABAergic synapse)	0	1	297,	0	-389	-Inf	1.55	-434	-434	-1	3' UTR	9	135908577	135968462	59886	2
chr9	150665130	150665577	448	ENSSSCG00000015633	ENSSSCT00000017028	1589	ENSSSCG00000015633	NA	GO:0051639(actin filament network formation);GO:0030041(actin filament polymerization);GO:0003785(actin monomer binding);GO:0003779(actin binding)	NA	7.9e-16	1	448,	0	-15.1	-14.2	2.93	-4.1	-5.01	-1.26	Exon (ENSSSCT00000017028/ENSSSCG00000015633, exon 2 of 5)	9	150662002	150667166	5165	2
chr10	13570989	13577639	6651	ENSSSCG00000010834	ENSSSCT00000011852	83964	MIA3	MIA family member 3, ER export factor [Source:HGNC Symbol;Acc:HGNC:24008]	GO:0070971(endoplasmic reticulum exit site);GO:0016021(integral component of membrane);GO:0016020(membrane);GO:0005789(endoplasmic reticulum membrane);GO:0000139(Golgi membrane);GO:0090110(cargo loading into COPII-coated vesicle);GO:0042953(lipoprotein transport);GO:0042060(wound healing);GO:0030336(negative regulation of cell migration);GO:0015031(protein transport);GO:0007162(negative regulatio…	NA	4e-75	4	22,102,61,26,	0,5699,6437,6625	-74.4	-73.1	1.41	-29	-30.8	-0.701	Exon (ENSSSCT00000011852/ENSSSCG00000010834, exon 21 of 31)	10	13487025	13583457	96433	1
chr10	33123352	33123610	259	ENSSSCG00000010953	ENSSSCT00000011988	14424	ISCA1	iron-sulfur cluster assembly 1 [Source:HGNC Symbol;Acc:HGNC:28660]	GO:0005759(mitochondrial matrix);GO:0097428(protein maturation by iron-sulfur cluster transfer);GO:0016226(iron-sulfur cluster assembly);GO:0051537(2 iron, 2 sulfur cluster binding);GO:0051536(iron-sulfur cluster binding);GO:0008198(ferrous iron binding);GO:0005198(structural molecule activity)	NA	1e-237	1	259,	0	-237	-235	2.43	-61.4	-63.6	-1.02	3' UTR	10	33108928	33123610	14683	1
chr10	71311263	71311982	720	ENSSSCG00000011137	ENSSSCT00000012189	34882	GDI2	GDP dissociation inhibitor 2 [Source:HGNC Symbol;Acc:HGNC:4227]	GO:0070062(extracellular exosome);GO:0043209(myelin sheath);GO:0031982(vesicle);GO:0005925(focal adhesion);GO:0005794(Golgi apparatus);GO:0005737(cytoplasm);GO:0055114(oxidation-reduction process);GO:0050790(regulation of catalytic activity);GO:0043547(positive regulation of GTPase activity);GO:0015031(protein transport);GO:0007264(small GTPase mediated signal transduction);GO:0016491(oxidoreduct…	NA	0	1	720,	0	-808	-Inf	2.09	-167	-170	-0.528	3' UTR	10	71276381	71312192	35812	1
chr10	69633407	69633587	181	ENSSSCG00000011127	ENSSSCT00000012178	37787	TAF3	TATA-box binding protein associated factor 3 [Source:HGNC Symbol;Acc:HGNC:17303]	GO:0031965(nuclear membrane);GO:0005669(transcription factor TFIID complex);GO:0005654(nucleoplasm);GO:0005634(nucleus);GO:0051457(maintenance of protein location in nucleus);GO:0043433(negative regulation of sequence-specific DNA binding transcription factor activity);GO:0000122(negative regulation of transcription from RNA polymerase II promoter);GO:0046872(metal ion binding);GO:0008270(zinc io…	03022(Basal transcription factors);05168(Herpes simplex infection)	6.3e-27	1	181,	0	-26.2	-25.2	1.49	-5.38	-6.38	-0.541	3' UTR	10	69631729	69671374	39646	2
chr10	70949480	70951427	1948	ENSSSCG00000011134	ENSSSCT00000012186	13526	RBM17	RNA binding motif protein 17 [Source:HGNC Symbol;Acc:HGNC:16944]	GO:0043234(protein complex);GO:0005654(nucleoplasm);GO:0005634(nucleus);GO:0000380(alternative mRNA splicing, via spliceosome);GO:0003723(RNA binding);GO:0003676(nucleic acid binding);GO:0000166(nucleotide binding)	03040(Spliceosome)	1e-184	3	30,98,110,	0,626,1838	-184	-182	1.44	-38.4	-40.4	-0.473	Exon (ENSSSCT00000012186/ENSSSCG00000011134, exon 4 of 12)	10	70943162	70964953	21792	2
chr10	75550476	75555063	4588	ENSSSCG00000028602	ENSSSCT00000023947	10654	ENSSSCG00000028602	NA	GO:0005730(nucleolus);GO:0005634(nucleus);GO:0042254(ribosome biogenesis);GO:0005525(GTP binding)	03008(Ribosome biogenesis in eukaryotes)	1e-164	6	66,198,101,52,78,102,	0,821,1865,2381,2695,4486	-164	-163	1.83	-27.1	-28.8	-0.532	Exon (ENSSSCT00000023947/ENSSSCG00000028602, exon 10 of 17)	10	75547614	75565717	18104	2
chr11	190865	191015	151	ENSSSCG00000025308	ENSSSCT00000024896	40810	IL17D	interleukin 17D [Source:HGNC Symbol;Acc:HGNC:5984]	GO:0005576(extracellular region);GO:0006954(inflammatory response);GO:0005125(cytokine activity)	NA	1.5e-08	1	151,	0	-7.82	-7.01	1.33	-7.8	-8.95	-0.967	3' UTR	11	150055	193919	43865	1
chr11	4201705	4201967	263	ENSSSCG00000009303	ENSSSCT00000010191	4159	RPL21	ribosomal protein L21 [Source:HGNC Symbol;Acc:HGNC:10313]	GO:0022625(cytosolic large ribosomal subunit);GO:0016020(membrane);GO:0005840(ribosome);GO:0005622(intracellular);GO:0006412(translation);GO:0003735(structural constituent of ribosome);GO:0003723(RNA binding)	03010(Ribosome)	1e-158	2	13,136,	0,127	-158	-156	1.32	-50.1	-52.2	-0.475	3' UTR	11	4197546	4202234	4689	1
chr11	16006883	16034580	27698	ENSSSCG00000009377	ENSSSCT00000010274	389	THSD1	thrombospondin type 1 domain containing 1 [Source:HGNC Symbol;Acc:HGNC:17754]	GO:0016021(integral component of membrane);GO:0016020(membrane);GO:0005829(cytosol)	NA	1e-144	5	95,138,966,159,589,	0,2626,7742,20658,27109	-144	-143	4.99	-28.3	-30.1	-0.806	5' UTR	11	16006494	16035388	28895	1
chr11	16034640	16035388	749	ENSSSCG00000009377	ENSSSCT00000010274	28146	THSD1	thrombospondin type 1 domain containing 1 [Source:HGNC Symbol;Acc:HGNC:17754]	GO:0016021(integral component of membrane);GO:0016020(membrane);GO:0005829(cytosol)	NA	1e-127	1	749,	0	-127	-126	2.93	-74.5	-76.9	-1.4	Exon (ENSSSCT00000010274/ENSSSCG00000009377, exon 5 of 5)	11	16006494	16035388	28895	1
chr11	85090897	85099479	8583	ENSSSCG00000024196	ENSSSCT00000025748	14100	ENSSSCG00000024196	NA	GO:0043547(positive regulation of GTPase activity);GO:0035023(regulation of Rho protein signal transduction);GO:0005089(Rho guanyl-nucleotide exchange factor activity)	04810(Regulation of actin cytoskeleton)	1e-131	5	67,225,94,90,125,	0,2210,2878,4717,8458	-131	-129	8.95	-111	-113	-2.76	Exon (ENSSSCT00000025748/ENSSSCG00000024196, exon 9 of 13)	11	85076797	85099569	22773	1
chr11	84681388	84703333	21946	ENSSSCG00000022719	ENSSSCT00000026731	0	RAB20	RAB20, member RAS oncogene family [Source:HGNC Symbol;Acc:HGNC:18260]	GO:0045335(phagocytic vesicle);GO:0043231(intracellular membrane-bounded organelle);GO:0030139(endocytic vesicle);GO:0005886(plasma membrane);GO:0005794(Golgi apparatus);GO:0005769(early endosome);GO:0090385(phagosome-lysosome fusion);GO:0090383(phagosome acidification);GO:0030100(regulation of endocytosis);GO:0007264(small GTPase mediated signal transduction);GO:0005525(GTP binding)	NA	0	2	837,447,	0,21499	-665	-Inf	5.61	-6.16	-7.21	0.34	5' UTR	11	84681239	84703333	22095	2
chr11	86908816	86951678	42863	ENSSSCG00000009569	ENSSSCT00000010490	19828	PSPC1	paraspeckle component 1 [Source:HGNC Symbol;Acc:HGNC:20320]	GO:0042382(paraspeckles);GO:0005654(nucleoplasm);GO:0005634(nucleus);GO:0001650(fibrillar center);GO:0045892(negative regulation of transcription, DNA-templated);GO:0042752(regulation of circadian rhythm);GO:0006355(regulation of transcription, DNA-templated);GO:0000398(mRNA splicing, via spliceosome);GO:0003723(RNA binding);GO:0003676(nucleic acid binding);GO:0001047(core promoter binding);GO:00…	NA	1e-155	5	170,58,106,85,54,	0,3746,24640,33985,42809	-155	-153	1.77	-48.6	-50.7	-0.735	Exon (ENSSSCT00000010490/ENSSSCG00000009569, exon 4 of 8)	11	86908816	86971506	62691	2
chr11	86971034	86971506	473	ENSSSCG00000009569	ENSSSCT00000010490	0	PSPC1	paraspeckle component 1 [Source:HGNC Symbol;Acc:HGNC:20320]	GO:0042382(paraspeckles);GO:0005654(nucleoplasm);GO:0005634(nucleus);GO:0001650(fibrillar center);GO:0045892(negative regulation of transcription, DNA-templated);GO:0042752(regulation of circadian rhythm);GO:0006355(regulation of transcription, DNA-templated);GO:0000398(mRNA splicing, via spliceosome);GO:0003723(RNA binding);GO:0003676(nucleic acid binding);GO:0001047(core promoter binding);GO:00…	NA	1e-75	1	473,	0	-75	-73.7	2.01	-21.9	-23.5	1.11	5' UTR	11	86908816	86971506	62691	2
chr12	966711	967040	330	ENSSSCG00000024018	ENSSSCT00000031428	3259	SLC16A3	solute carrier family 16 member 3 [Source:HGNC Symbol;Acc:HGNC:10924]	GO:0031965(nuclear membrane);GO:0016021(integral component of membrane);GO:0016020(membrane);GO:0005887(integral component of plasma membrane);GO:0005886(plasma membrane);GO:0055085(transmembrane transport);GO:0035873(lactate transmembrane transport);GO:0015718(monocarboxylic acid transport);GO:0015129(lactate transmembrane transporter activity);GO:0008028(monocarboxylic acid transmembrane transp…	05230(Central carbon metabolism in cancer)	3.2e-65	1	330,	0	-64.5	-63.2	3.17	-25.3	-27	-1.47	3' UTR	12	963452	967637	4186	1
chr12	967189	967547	359	ENSSSCG00000024018	ENSSSCT00000031428	3737	SLC16A3	solute carrier family 16 member 3 [Source:HGNC Symbol;Acc:HGNC:10924]	GO:0031965(nuclear membrane);GO:0016021(integral component of membrane);GO:0016020(membrane);GO:0005887(integral component of plasma membrane);GO:0005886(plasma membrane);GO:0055085(transmembrane transport);GO:0035873(lactate transmembrane transport);GO:0015718(monocarboxylic acid transport);GO:0015129(lactate transmembrane transporter activity);GO:0008028(monocarboxylic acid transmembrane transp…	05230(Central carbon metabolism in cancer)	1e-43	1	359,	0	-43	-41.9	2.18	-47.5	-49.6	-1.57	3' UTR	12	963452	967637	4186	1
chr12	4805391	4805957	567	ENSSSCG00000017177	ENSSSCT00000018702	15024	ST6GALNAC2	ST6 N-acetylgalactosaminide alpha-2,6-sialyltransferase 2 [Source:HGNC Symbol;Acc:HGNC:10867]	GO:0030173(integral component of Golgi membrane);GO:0016021(integral component of membrane);GO:0016020(membrane);GO:0005794(Golgi apparatus);GO:0097503(sialylation);GO:0018279(protein N-linked glycosylation via asparagine);GO:0009311(oligosaccharide metabolic process);GO:0006486(protein glycosylation);GO:0016757(transferase activity, transferring glycosyl groups);GO:0016740(transferase activity);…	NA	0	1	567,	0	-3960	-Inf	3.16	-246	-250	-0.798	3' UTR	12	4790367	4805957	15591	1
chr12	7895677	7895887	211	ENSSSCG00000017244	ENSSSCT00000018773	149566	SDK2	sidekick cell adhesion molecule 2 [Source:HGNC Symbol;Acc:HGNC:19308]	GO:0045202(synapse);GO:0016021(integral component of membrane);GO:0016020(membrane);GO:0060219(camera-type eye photoreceptor cell differentiation);GO:0010842(retina layer formation);GO:0007416(synapse assembly);GO:0007156(homophilic cell adhesion via plasma membrane adhesion molecules)	NA	6.3e-54	1	211,	0	-53.2	-52	2.25	-20.3	-21.9	-0.918	Exon (ENSSSCT00000018773/ENSSSCG00000017244, exon 44 of 44)	12	7746111	7895887	149777	1
chr12	17864699	17868684	3986	ENSSSCG00000030183	ENSSSCT00000026860	10446	ENSSSCG00000030183	NA	GO:0031902(late endosome membrane);GO:0031201(SNARE complex);GO:0016021(integral component of membrane);GO:0016020(membrane);GO:0012507(ER to Golgi transport vesicle membrane);GO:0005829(cytosol);GO:0005794(Golgi apparatus);GO:0005789(endoplasmic reticulum membrane);GO:0000139(Golgi membrane);GO:0048280(vesicle fusion with Golgi apparatus);GO:0042147(retrograde transport, endosome to Golgi);GO:00…	04130(SNARE interactions in vesicular transport)	6.3e-38	3	15,133,93,	0,988,3893	-37.2	-36.1	1.29	-14	-15.5	-0.451	Exon (ENSSSCT00000026860/ENSSSCG00000030183, exon 3 of 6)	12	17854253	17875764	21512	1
chr12	19357388	19357536	149	ENSSSCG00000017365	ENSSSCT00000018904	0	G6PC3	glucose-6-phosphatase catalytic subunit 3 [Source:HGNC Symbol;Acc:HGNC:24861]	GO:0030176(integral component of endoplasmic reticulum membrane);GO:0016021(integral component of membrane);GO:0016020(membrane);GO:0005789(endoplasmic reticulum membrane);GO:0005783(endoplasmic reticulum);GO:0051156(glucose 6-phosphate metabolic process);GO:0016311(dephosphorylation);GO:0015760(glucose-6-phosphate transport);GO:0006094(gluconeogenesis);GO:0016787(hydrolase activity);GO:0004346(g…	00010(Glycolysis / Gluconeogenesis);00052(Galactose metabolism);00500(Starch and sucrose metabolism);04068(FoxO signaling pathway);04151(PI3K-Akt signaling pathway);04152(AMPK signaling pathway);04910(Insulin signaling pathway);04922(Glucagon signaling pathway);04920(Adipocytokine signaling pathway);04973(Carbohydrate digestion and absorption)	1.5e-08	1	149,	0	-7.82	-7.01	2	-5.23	-6.23	1.48	5' UTR	12	19357388	19362070	4683	1
chr12	19579717	19579956	240	ENSSSCG00000020744	ENSSSCT00000024088	9785	DUSP3	dual specificity phosphatase 3 [Source:HGNC Symbol;Acc:HGNC:3069]	GO:0070062(extracellular exosome);GO:0005829(cytosol);GO:0005654(nucleoplasm);GO:0005634(nucleus);GO:0001772(immunological synapse);GO:0070373(negative regulation of ERK1 and ERK2 cascade);GO:0050868(negative regulation of T cell activation);GO:0050860(negative regulation of T cell receptor signaling pathway);GO:0046329(negative regulation of JNK cascade);GO:0045931(positive regulation of mitotic…	04010(MAPK signaling pathway)	1.6e-78	1	240,	0	-77.8	-76.5	1.46	-16.5	-17.9	-0.535	3' UTR	12	19569932	19583393	13462	1
chr12	20118610	20119622	1013	ENSSSCG00000030211	ENSSSCT00000027389	25465	NBR1	NBR1, autophagy cargo receptor [Source:HGNC Symbol;Acc:HGNC:6746]	GO:0070062(extracellular exosome);GO:0043231(intracellular membrane-bounded organelle);GO:0016604(nuclear body);GO:0016020(membrane);GO:0005829(cytosol);GO:0005776(autophagosome);GO:0005770(late endosome);GO:0005739(mitochondrion);GO:0005654(nucleoplasm);GO:0000407(pre-autophagosomal structure);GO:0051259(protein oligomerization);GO:0045668(negative regulation of osteoblast differentiation);GO:00…	NA	1e-170	2	246,25,	0,988	-170	-169	1.68	-50	-52.1	-0.968	Exon (ENSSSCT00000027389/ENSSSCG00000030211, exon 18 of 22)	12	20093145	20126422	33278	1
chr12	25991808	25993295	1488	ENSSSCG00000017553	ENSSSCT00000019107	16551	KAT7	lysine acetyltransferase 7 [Source:HGNC Symbol;Acc:HGNC:17016]	GO:0005829(cytosol);GO:0005654(nucleoplasm);GO:0005634(nucleus);GO:0000123(histone acetyltransferase complex);GO:1900182(positive regulation of protein localization to nucleus);GO:0043983(histone H4-K12 acetylation);GO:0043982(histone H4-K8 acetylation);GO:0043981(histone H4-K5 acetylation);GO:0043966(histone H3 acetylation);GO:0006355(regulation of transcription, DNA-templated);GO:0006260(DNA re…	NA	2.5e-17	2	32,88,	0,1400	-16.6	-15.7	1.19	-19.2	-20.7	-0.67	Exon (ENSSSCT00000019107/ENSSSCG00000017553, exon 6 of 15)	12	25975257	26009289	34033	1
chr12	26969871	26969931	61	ENSSSCG00000017565	ENSSSCT00000019120	0	ENSSSCG00000017565	NA	GO:0003824(catalytic activity)	NA	2.5e-39	1	61,	0	-38.6	-37.5	1.63	-13.5	-14.9	2.11	5' UTR	12	26969871	26979011	9141	1
chr12	36068142	36068412	271	ENSSSCG00000017642	ENSSSCT00000019204	23342	MTMR4	myotubularin related protein 4 [Source:HGNC Symbol;Acc:HGNC:7452]	GO:0005615(extracellular space);GO:0035335(peptidyl-tyrosine dephosphorylation);GO:0016311(dephosphorylation);GO:0007179(transforming growth factor beta receptor signaling pathway);GO:0006470(protein dephosphorylation);GO:0046872(metal ion binding);GO:0016791(phosphatase activity);GO:0004725(protein tyrosine phosphatase activity);GO:0004722(protein serine/threonine phosphatase activity)	NA	5e-37	1	271,	0	-36.3	-35.2	2.19	-38.3	-40.2	1.46	3' UTR	12	36044800	36069940	25141	1
chr12	40083570	40121038	37469	ENSSSCG00000017693	ENSSSCT00000019257	4839	AATF	apoptosis antagonizing transcription factor [Source:HGNC Symbol;Acc:HGNC:19235]	GO:0005737(cytoplasm);GO:0005730(nucleolus);GO:0005634(nucleus);GO:2000378(negative regulation of reactive oxygen species metabolic process);GO:0045944(positive regulation of transcription from RNA polymerase II promoter);GO:0043066(negative regulation of apoptotic process);GO:0042985(negative regulation of amyloid precursor protein biosynthetic process);GO:0042254(ribosome biogenesis);GO:0040016…	NA	0	4	407,138,115,144,	0,861,35298,37325	-436	-Inf	2.77	-22.5	-24.2	-0.44	Exon (ENSSSCT00000019257/ENSSSCG00000017693, exon 3 of 12)	12	40078731	40180475	101745	1
chr12	41446662	41447109	448	ENSSSCG00000017713	ENSSSCT00000019279	2973	PEX12	peroxisomal biogenesis factor 12 [Source:HGNC Symbol;Acc:HGNC:8854]	GO:1990429(peroxisomal importomer complex);GO:0016020(membrane);GO:0005779(integral component of peroxisomal membrane);GO:0005778(peroxisomal membrane);GO:0005777(peroxisome);GO:0016558(protein import into peroxisome matrix);GO:0007031(peroxisome organization);GO:0006625(protein targeting to peroxisome);GO:0006513(protein monoubiquitination);GO:0008270(zinc ion binding);GO:0008022(protein C-termi…	04146(Peroxisome)	1.6e-63	1	448,	0	-62.8	-61.6	2.6	-12.9	-14.2	-1.08	3' UTR	12	41443689	41447645	3957	1
chr12	49276503	49277282	780	ENSSSCG00000017809	ENSSSCT00000019382	360	ENSSSCG00000017809	NA	NA	NA	0	1	780,	0	-956	-Inf	2.51	-38.2	-40.2	-0.56	Exon (ENSSSCT00000019382/ENSSSCG00000017809, exon 1 of 2)	12	49276143	49279320	3178	1
chr12	49277401	49277791	391	ENSSSCG00000017809	ENSSSCT00000019382	1258	ENSSSCG00000017809	NA	NA	NA	1e-238	1	391,	0	-238	-236	1.65	-70.2	-72.6	-1.03	Exon (ENSSSCT00000019382/ENSSSCG00000017809, exon 1 of 2)	12	49276143	49279320	3178	1
chr12	54021432	54021941	510	ENSSSCG00000017903	ENSSSCT00000019483	3817	SPAG7	sperm associated antigen 7 [Source:HGNC Symbol;Acc:HGNC:11216]	GO:0005634(nucleus);GO:0003676(nucleic acid binding)	NA	2e-88	3	72,157,67,	0,150,443	-87.7	-86.4	1.44	-36.9	-38.8	-0.614	Exon (ENSSSCT00000019483/ENSSSCG00000017903, exon 5 of 7)	12	54017615	54022294	4680	1
chr12	55284422	55285056	635	ENSSSCG00000017953	ENSSSCT00000019537	13633	FXR2	FMR1 autosomal homolog 2 [Source:HGNC Symbol;Acc:HGNC:4024]	GO:0070062(extracellular exosome);GO:0016020(membrane);GO:0005844(polysome);GO:0005829(cytosol);GO:0005737(cytoplasm);GO:0005634(nucleus);GO:0017148(negative regulation of translation);GO:0046982(protein heterodimerization activity);GO:0042803(protein homodimerization activity);GO:0042802(identical protein binding);GO:0003729(mRNA binding);GO:0003723(RNA binding);GO:0003676(nucleic acid binding)	03013(RNA transport)	1.7e-07	2	10,110,	0,525	-6.78	-5.99	1.15	-6.24	-7.3	-0.469	Exon (ENSSSCT00000019537/ENSSSCG00000017953, exon 9 of 17)	12	55270789	55288304	17516	1
chr12	59240724	59247567	6844	ENSSSCG00000018015	ENSSSCT00000019610	58927	ENSSSCG00000018015	NA	GO:0030286(dynein complex);GO:0007018(microtubule-based movement);GO:0003777(microtubule motor activity)	NA	1e-148	2	355,450,	0,6394	-148	-146	3.92	-8.62	-9.81	-0.689	3' UTR	12	59181797	59247567	65771	1
chr12	1528825	1537827	9003	ENSSSCG00000017142	ENSSSCT00000018662	34704	BAIAP2	BAI1 associated protein 2 [Source:HGNC Symbol;Acc:HGNC:947]	GO:0070062(extracellular exosome);GO:0043005(neuron projection);GO:0015629(actin cytoskeleton);GO:0005913(cell-cell adherens junction);GO:0005886(plasma membrane);GO:0005829(cytosol);GO:2000251(positive regulation of actin cytoskeleton reorganization);GO:0098609(cell-cell adhesion);GO:0051764(actin crosslink formation);GO:0051017(actin filament bundle assembly);GO:0048167(regulation of synaptic p…	04810(Regulation of actin cytoskeleton);04520(Adherens junction)	7.9e-20	2	18,72,	0,8931	-19.1	-18.2	1.26	-11.6	-13	-0.75	Exon (ENSSSCT00000018662/ENSSSCG00000017142, exon 6 of 14)	12	1516513	1572531	56019	2
chr12	4629435	4630002	568	ENSSSCG00000029343	ENSSSCT00000022358	22359	MFSD11	major facilitator superfamily domain containing 11 [Source:HGNC Symbol;Acc:HGNC:25458]	GO:0016021(integral component of membrane);GO:0016020(membrane)	NA	2.5e-21	1	568,	0	-20.6	-19.6	2.49	-4.59	-5.55	-0.508	3' UTR	12	4627225	4652361	25137	2
chr12	6395985	6431540	35556	ENSSSCG00000017230	ENSSSCT00000018757	17012	TMEM104	transmembrane protein 104 [Source:HGNC Symbol;Acc:HGNC:25984]	GO:0016021(integral component of membrane);GO:0016020(membrane)	NA	1e-166	3	761,94,34,	0,13885,35522	-166	-164	3.62	-42.7	-44.7	1.1	Exon (ENSSSCT00000018757/ENSSSCG00000017230, exon 8 of 10)	12	6395985	6448552	52568	2
chr12	8026416	8027844	1429	ENSSSCG00000017248	ENSSSCT00000018777	13156	COG1	component of oligomeric golgi complex 1 [Source:HGNC Symbol;Acc:HGNC:6545]	GO:0017119(Golgi transport complex);GO:0005794(Golgi apparatus);GO:0006891(intra-Golgi vesicle-mediated transport)	NA	1e-291	3	138,79,52,	0,1219,1377	-291	-289	2.23	-99	-102	0.99	Exon (ENSSSCT00000018777/ENSSSCG00000017248, exon 12 of 14)	12	8026416	8041000	14585	2
chr12	12144097	12147157	3061	ENSSSCG00000017259	ENSSSCT00000018788	0	PRKAR1A	protein kinase cAMP-dependent type I regulatory subunit alpha [Source:HGNC Symbol;Acc:HGNC:9388]	GO:0044853(plasma membrane raft);GO:0043234(protein complex);GO:0031594(neuromuscular junction);GO:0031588(nucleotide-activated protein kinase complex);GO:0016020(membrane);GO:0005952(cAMP-dependent protein kinase complex);GO:0005737(cytoplasm);GO:0001772(immunological synapse);GO:2000480(negative regulation of cAMP-dependent protein kinase activity);GO:1903538(regulation of meiotic cell cycle pr…	04210(Apoptosis);04910(Insulin signaling pathway)	1e-47	2	21,159,	0,2902	-47	-45.9	2.14	-10.5	-11.7	0.684	5' UTR	12	12130797	12147157	16361	2
chr12	15337654	15337863	210	ENSSSCG00000017294	ENSSSCT00000018826	0	DCAF7	DDB1 and CUL4 associated factor 7 [Source:HGNC Symbol;Acc:HGNC:30915]	GO:0080008(Cul4-RING E3 ubiquitin ligase complex);GO:0043234(protein complex);GO:0016604(nuclear body);GO:0016363(nuclear matrix);GO:0005829(cytosol);GO:0005654(nucleoplasm);GO:0005634(nucleus)	NA	1.3e-33	1	210,	0	-32.9	-31.8	1.84	-7.7	-8.85	0.944	5' UTR	12	15311145	15337863	26719	2
chr12	20277347	20280179	2833	ENSSSCG00000017388	ENSSSCT00000018928	0	COA3	cytochrome c oxidase assembly factor 3 [Source:HGNC Symbol;Acc:HGNC:24990]	GO:0031305(integral component of mitochondrial inner membrane);GO:0016021(integral component of membrane);GO:0016020(membrane);GO:0005739(mitochondrion);GO:0070131(positive regulation of mitochondrial translation);GO:0033617(mitochondrial respiratory chain complex IV assembly)	NA	3.2e-35	4	116,60,27,97,	0,118,1414,2736	-34.5	-33.5	2.02	-9.7	-10.9	1.66	5' UTR	12	20277755	20278918	1164	1
chr12	49245315	49246031	717	ENSSSCG00000017806	ENSSSCT00000019379	5645	MRM3	mitochondrial rRNA methyltransferase 3 [Source:HGNC Symbol;Acc:HGNC:18485]	GO:0005739(mitochondrion);GO:0032259(methylation);GO:0006396(RNA processing);GO:0001510(RNA methylation);GO:0008173(RNA methyltransferase activity);GO:0008168(methyltransferase activity);GO:0003723(RNA binding)	NA	0	1	717,	0	-441	-Inf	6	-12.1	-13.5	0.65	3' UTR	12	49243794	49251676	7883	2
chr12	49643448	49645014	1567	ENSSSCG00000025248	ENSSSCT00000022886	25170	ENSSSCG00000025248	NA	GO:0005622(intracellular);GO:0006810(transport)	NA	4.9e-05	2	47,44,	0,1523	-4.31	-3.59	1.1	-8.7	-9.89	-0.696	Exon (ENSSSCT00000022886/ENSSSCG00000025248, exon 7 of 12)	12	49626507	49670184	43678	2
chr12	54829072	54830785	1714	ENSSSCG00000027514	ENSSSCT00000031060	4451	ENSSSCG00000027514	NA	GO:0033588(Elongator holoenzyme complex)	NA	3.2e-72	4	239,101,96,156,	0,788,1024,1558	-71.5	-70.2	5.79	-169	-171	5.26	3' UTR	12	54828954	54835236	6283	2
chr12	55880279	55881343	1065	ENSSSCG00000028788	ENSSSCT00000030610	0	BORCS6	BLOC-1 related complex subunit 6 [Source:HGNC Symbol;Acc:HGNC:25939]	GO:0099078(BORC complex);GO:0032418(lysosome localization)	NA	0	1	1065,	0	-854	-Inf	4.9	-31	-32.8	0.613	Exon (ENSSSCT00000030610/ENSSSCG00000028788, exon 1 of 1)	12	55880279	55881343	1065	2
chr12	62502059	62504787	2729	ENSSSCG00000018039	ENSSSCT00000019634	33894	NCOR1	nuclear receptor corepressor 1 [Source:HGNC Symbol;Acc:HGNC:7672]	GO:0017053(transcriptional repressor complex);GO:0016580(Sin3 complex);GO:0016020(membrane);GO:0005876(spindle microtubule);GO:0005829(cytosol);GO:0005654(nucleoplasm);GO:0005634(nucleus);GO:0000790(nuclear chromatin);GO:0000118(histone deacetylase complex);GO:1903799(negative regulation of production of miRNAs involved in gene silencing by miRNA);GO:0072368(regulation of lipid transport by negat…	04919(Thyroid hormone signaling pathway);05202(Transcriptional misregulation in cancers)	0	2	1378,57,	0,2672	-820	-Inf	3.52	-50	-52.2	-0.406	3' UTR	12	62387143	62538681	151539	2
chr13	37842897	37843556	660	ENSSSCG00000011442	ENSSSCT00000012522	33409	NISCH	nischarin [Source:HGNC Symbol;Acc:HGNC:18006]	GO:0016020(membrane);GO:0005886(plasma membrane);GO:0005829(cytosol);GO:0030336(negative regulation of cell migration);GO:0030036(actin cytoskeleton organization);GO:0016601(Rac protein signal transduction);GO:0042802(identical protein binding);GO:0035091(phosphatidylinositol binding);GO:0005178(integrin binding)	NA	0	1	660,	0	-1370	-Inf	3.79	-12.9	-14.3	0.304	3' UTR	13	37809488	37844066	34579	1
chr13	133973437	133974499	1063	ENSSSCG00000011803	ENSSSCT00000012915	0	EIF4A2	eukaryotic translation initiation factor 4A2 [Source:HGNC Symbol;Acc:HGNC:3284]	GO:0048471(perinuclear region of cytoplasm);GO:1900260(negative regulation of RNA-directed 5'-3' RNA polymerase activity);GO:0010501(RNA secondary structure unwinding);GO:0010468(regulation of gene expression);GO:0006413(translational initiation);GO:0016887(ATPase activity);GO:0016787(hydrolase activity);GO:0005524(ATP binding);GO:0004386(helicase activity);GO:0004004(ATP-dependent RNA helicase a…	03013(RNA transport)	3.2e-32	3	65,46,39,	0,892,1024	-31.5	-30.4	1.74	-39.5	-41.4	2.82	5' UTR	13	133973437	133979671	6235	1
chr13	217592309	217598931	6623	ENSSSCG00000026654	ENSSSCT00000030659	536	ENSSSCG00000026654	NA	GO:0036066(protein O-linked fucosylation);GO:0046922(peptide-O-fucosyltransferase activity)	00514(Other types of O-glycan biosynthesis)	6.3e-73	4	75,67,126,180,	0,4024,5303,6443	-72.2	-70.9	4.73	-202	-205	-4.56	5' UTR	13	217591773	217599641	7869	1
chr13	29180448	29181610	1163	ENSSSCG00000011294	ENSSSCT00000012364	0	FAM198A	family with sequence similarity 198 member A [Source:HGNC Symbol;Acc:HGNC:24485]	GO:0043231(intracellular membrane-bounded organelle)	NA	1e-173	2	660,501,	0,662	-173	-172	5.81	-7.83	-8.98	0.691	Exon (ENSSSCT00000012364/ENSSSCG00000011294, exon 1 of 5)	13	29168963	29181610	12648	2
chr13	37759925	37760536	612	ENSSSCG00000011438	ENSSSCT00000012518	6591	BAP1	BRCA1 associated protein 1 [Source:HGNC Symbol;Acc:HGNC:950]	GO:0035517(PR-DUB complex);GO:0005829(cytosol);GO:0005737(cytoplasm);GO:0005654(nucleoplasm);GO:0005634(nucleus);GO:0005622(intracellular);GO:1903955(positive regulation of protein targeting to mitochondrion);GO:1900015(regulation of cytokine production involved in inflammatory response);GO:0071108(protein K48-linked deubiquitination);GO:0061519(macrophage homeostasis);GO:0051726(regulation of ce…	NA	1e-212	3	3,93,115,	0,132,497	-212	-211	1.46	-24.4	-26	-0.389	Exon (ENSSSCT00000012518/ENSSSCG00000011438, exon 14 of 17)	13	37759259	37767127	7869	2
chr13	79451225	79451462	238	ENSSSCG00000011615	ENSSSCT00000012712	5154	RAB7A	RAB7A, member RAS oncogene family [Source:HGNC Symbol;Acc:HGNC:9788]	GO:0070062(extracellular exosome);GO:0045335(phagocytic vesicle);GO:0034045(pre-autophagosomal structure membrane);GO:0032419(extrinsic component of lysosome membrane);GO:0031902(late endosome membrane);GO:0030904(retromer complex);GO:0010008(endosome membrane);GO:0005829(cytosol);GO:0005811(lipid particle);GO:0005794(Golgi apparatus);GO:0005770(late endosome);GO:0005768(endosome);GO:0005764(lyso…	04144(Endocytosis);04145(Phagosome);05132(Salmonella infection);05152(Tuberculosis);05146(Amoebiasis)	0	1	238,	0	-462	-Inf	1.46	-67.4	-69.7	-0.408	3' UTR	13	79450127	79456616	6490	2
chr13	79606934	79608038	1105	ENSSSCG00000011618	ENSSSCT00000012715	5677	GATA2	GATA binding protein 2 [Source:HGNC Symbol;Acc:HGNC:4171]	GO:0043234(protein complex);GO:0005667(transcription factor complex);GO:0005654(nucleoplasm);GO:0005634(nucleus);GO:2000977(regulation of forebrain neuron differentiation);GO:2000178(negative regulation of neural precursor cell proliferation);GO:0097154(GABAergic neuron differentiation);GO:0070345(negative regulation of fat cell proliferation);GO:0060872(semicircular canal development);GO:0060216…	NA	1e-212	1	1105,	0	-212	-210	5.68	-31.8	-33.6	-1.15	3' UTR	13	79606188	79613715	7528	2
chr13	132908440	132908710	271	ENSSSCG00000025921	ENSSSCT00000024417	4569	ENSSSCG00000025921	NA	GO:0016021(integral component of membrane);GO:0016020(membrane)	NA	1.6e-29	1	271,	0	-28.8	-27.8	2.92	-4.44	-5.38	-1.18	3' UTR	13	132907661	132913279	5619	2
chr13	209734535	209740253	5719	ENSSSCG00000028883	ENSSSCT00000026968	207	SETD4	SET domain containing 4 [Source:HGNC Symbol;Acc:HGNC:1258]	GO:0005730(nucleolus);GO:0042254(ribosome biogenesis);GO:0018026(peptidyl-lysine monomethylation);GO:0018023(peptidyl-lysine trimethylation);GO:0016279(protein-lysine N-methyltransferase activity)	NA	1.3e-35	3	83,171,42,	0,3101,5677	-34.9	-33.8	2.04	-10.2	-11.5	-1.06	5' UTR	13	209715199	209740460	25262	2
chr13	217426654	217427044	391	ENSSSCG00000021296	ENSSSCT00000027029	11176	PTTG1IP	pituitary tumor-transforming 1 interacting protein [Source:HGNC Symbol;Acc:HGNC:13524]	GO:0070062(extracellular exosome);GO:0016021(integral component of membrane);GO:0016020(membrane);GO:0005737(cytoplasm);GO:0005654(nucleoplasm);GO:0005634(nucleus);GO:1903364(positive regulation of cellular protein catabolic process);GO:1902254(negative regulation of intrinsic apoptotic signaling pathway by p53 class mediator);GO:0043518(negative regulation of DNA damage response, signal transduc…	NA	1.6e-24	2	45,15,	0,376	-23.8	-22.8	1.16	-11.8	-13.2	-0.562	Exon (ENSSSCT00000027029/ENSSSCG00000021296, exon 5 of 6)	13	217424357	217438220	13864	2
chr14	30513917	30514516	600	ENSSSCG00000009761	ENSSSCT00000010703	193339	ENSSSCG00000009761	nuclear receptor corepressor 2 [Source:RefSeq peptide;Acc:NP_001038041]	GO:0005634(nucleus);GO:0000118(histone deacetylase complex);GO:0000122(negative regulation of transcription from RNA polymerase II promoter);GO:0016922(ligand-dependent nuclear receptor binding);GO:0008134(transcription factor binding);GO:0003714(transcription corepressor activity);GO:0003677(DNA binding)	04330(Notch signaling pathway);05169(Epstein-Barr virus infection)	0	1	600,	0	-496	-Inf	2.5	-18.6	-20.2	-0.268	3' UTR	14	30320578	30514756	194179	1
chr14	30790815	30791083	269	ENSSSCG00000009764	ENSSSCT00000030996	15199	ENSSSCG00000009764	NA	NA	NA	1e-286	1	269,	0	-286	-284	1.58	-24.9	-26.6	-0.619	Exon (ENSSSCT00000030996/ENSSSCG00000009764, exon 4 of 4)	14	30775616	30792247	16632	1
chr14	30791292	30792247	956	ENSSSCG00000009764	ENSSSCT00000030996	15676	ENSSSCG00000009764	NA	NA	NA	0	1	956,	0	-1690	-Inf	3.46	-24.6	-26.3	-0.45	3' UTR	14	30775616	30792247	16632	1
chr14	31683091	31683389	299	ENSSSCG00000028889	ENSSSCT00000024464	31739	VPS37B	vacuolar protein sorting 37 homolog B (S. cerevisiae) [Source:HGNC Symbol;Acc:HGNC:25754]	GO:0070062(extracellular exosome);GO:0030496(midbody);GO:0010008(endosome membrane);GO:0005886(plasma membrane);GO:0005768(endosome);GO:0005737(cytoplasm);GO:0000813(ESCRT I complex);GO:1903774(positive regulation of viral budding via host ESCRT complex);GO:1902188(positive regulation of viral release from host cell);GO:0048306(calcium-dependent protein binding)	04144(Endocytosis)	0	1	299,	0	-579	-Inf	3	-19.5	-21.1	0.661	3' UTR	14	31651352	31683716	32365	1
chr14	43403004	43403902	899	ENSSSCG00000009919	ENSSSCT00000010869	20467	HNF1A	HNF1 homeobox A [Source:HGNC Symbol;Acc:HGNC:11621]	GO:0045120(pronucleus);GO:0043234(protein complex);GO:0005737(cytoplasm);GO:0005667(transcription factor complex);GO:0005634(nucleus);GO:0001750(photoreceptor outer segment);GO:0060395(SMAD protein signal transduction);GO:0050796(regulation of insulin secretion);GO:0048608(reproductive structure development);GO:0048341(paraxial mesoderm formation);GO:0046883(regulation of hormone secretion);GO:00…	04550(Signaling pathways regulating pluripotency of stem cells);04950(Maturity onset diabetes of the young)	0	1	899,	0	-323	-321	3.18	-15.1	-16.5	-0.46	3' UTR	14	43382537	43404111	21575	1
chr14	55131389	55132577	1189	ENSSSCG00000010137	ENSSSCT00000011098	89	RANBP1	RAN binding protein 1 [Source:HGNC Symbol;Acc:HGNC:9847]	GO:0005829(cytosol);GO:0005813(centrosome);GO:0005737(cytoplasm);GO:0005634(nucleus);GO:0046907(intracellular transport);GO:0046604(positive regulation of mitotic centrosome separation);GO:0043547(positive regulation of GTPase activity);GO:0007051(spindle organization);GO:0006606(protein import into nucleus);GO:0006511(ubiquitin-dependent protein catabolic process);GO:0006405(RNA export from nucl…	05203(Viral carcinogenesis);05166(HTLV-I infection)	2.5e-78	2	189,18,	0,1171	-77.6	-76.4	1.43	-32.1	-34	0.477	5' UTR	14	55131300	55137465	6166	1
chr14	82652255	82652524	270	ENSSSCG00000010309	ENSSSCT00000011282	14024	ZSWIM8	zinc finger SWIM-type containing 8 [Source:HGNC Symbol;Acc:HGNC:23528]	GO:0008270(zinc ion binding)	NA	2.5e-61	1	270,	0	-60.6	-59.4	2.04	-12.9	-14.2	0.974	3' UTR	14	82638231	82654920	16690	1
chr14	141057283	141058507	1225	ENSSSCG00000010686	ENSSSCT00000011687	22665	BAG3	BCL2 associated athanogene 3 [Source:HGNC Symbol;Acc:HGNC:939]	GO:0030018(Z disc);GO:0005886(plasma membrane);GO:0005829(cytosol);GO:0005737(cytoplasm);GO:0005634(nucleus);GO:0097201(negative regulation of transcription from RNA polymerase II promoter in response to stress);GO:0097192(extrinsic apoptotic signaling pathway in absence of ligand);GO:0071260(cellular response to mechanical stimulus);GO:0050821(protein stabilization);GO:0050790(regulation of cata…	NA	0	1	1225,	0	-459	-Inf	3.07	-28.9	-30.7	-0.443	3' UTR	14	141034618	141058597	23980	1
chr14	145877464	145877612	149	ENSSSCG00000010738	ENSSSCT00000011750	72393	ZRANB1	zinc finger RANBP2-type containing 1 [Source:HGNC Symbol;Acc:HGNC:18224]	GO:0043231(intracellular membrane-bounded organelle);GO:0005829(cytosol);GO:0005737(cytoplasm);GO:0005654(nucleoplasm);GO:0005634(nucleus);GO:1990168(protein K33-linked deubiquitination);GO:0071947(protein deubiquitination involved in ubiquitin-dependent protein catabolic process);GO:0070536(protein K63-linked deubiquitination);GO:0035523(protein K29-linked deubiquitination);GO:0030177(positive r…	NA	3.2e-22	1	149,	0	-21.5	-20.5	1.34	-13.1	-14.5	-0.738	Exon (ENSSSCT00000011750/ENSSSCG00000010738, exon 10 of 10)	14	145805071	145877612	72542	1
chr14	15475675	15483029	7355	ENSSSCG00000009692	ENSSSCT00000010627	30	PINX1	PIN2/TERF1 interacting, telomerase inhibitor 1 [Source:HGNC Symbol;Acc:HGNC:30046]	GO:0005819(spindle);GO:0005730(nucleolus);GO:0000784(nuclear chromosome, telomeric region);GO:0000781(chromosome, telomeric region);GO:0000776(kinetochore);GO:0000228(nuclear chromosome);GO:1904751(positive regulation of protein localization to nucleolus);GO:1904744(positive regulation of telomeric DNA binding);GO:1902570(protein localization to nucleolus);GO:0070198(protein localization to chrom…	NA	1.3e-15	3	21,110,138,	0,1979,7217	-14.9	-14	1.48	-11.8	-13.1	0.892	5' UTR	14	15315525	15483059	167535	2
chr14	31092582	31092730	149	ENSSSCG00000009772	ENSSSCT00000010714	0	TMED2	transmembrane p24 trafficking protein 2 [Source:HGNC Symbol;Acc:HGNC:16996]	GO:0043231(intracellular membrane-bounded organelle);GO:0016021(integral component of membrane);GO:0016020(membrane);GO:0005794(Golgi apparatus);GO:0005793(endoplasmic reticulum-Golgi intermediate compartment);GO:0005783(endoplasmic reticulum);GO:0072661(protein targeting to plasma membrane);GO:0060716(labyrinthine layer blood vessel development);GO:0048598(embryonic morphogenesis);GO:0036342(pos…	NA	1.3e-94	1	149,	0	-93.9	-92.6	2.52	-17.4	-18.9	2.2	5' UTR	14	31082626	31092730	10105	2
chr14	41110658	41115528	4871	ENSSSCG00000009875	ENSSSCT00000010823	8427	CFAP73	cilia and flagella associated protein 73 [Source:HGNC Symbol;Acc:HGNC:37100]	NA	NA	0	7	58,113,105,114,143,210,6,	0,1637,2005,2641,2861,4157,4865	-1160	-Inf	2.2	-72.7	-75.1	-0.393	3' UTR	14	41102231	41110897	8667	1
chr14	42181853	42187556	5704	ENSSSCG00000009888	ENSSSCT00000010838	30	ERP29	endoplasmic reticulum protein 29 [Source:HGNC Symbol;Acc:HGNC:13799]	GO:0070062(extracellular exosome);GO:0042470(melanosome);GO:0016020(membrane);GO:0009986(cell surface);GO:0005788(endoplasmic reticulum lumen);GO:0005783(endoplasmic reticulum);GO:1902235(regulation of endoplasmic reticulum stress-induced intrinsic apoptotic signaling pathway);GO:0050709(negative regulation of protein secretion);GO:0010629(negative regulation of gene expression);GO:0010628(positi…	04141(Protein processing in endoplasmic reticulum)	1e-270	2	3,352,	0,5352	-270	-268	3.18	-9.5	-10.7	0.685	5' UTR	14	42178737	42187586	8850	2
chr14	43402988	43403914	927	ENSSSCG00000009919	ENSSSCT00000010869	20451	HNF1A	HNF1 homeobox A [Source:HGNC Symbol;Acc:HGNC:11621]	GO:0045120(pronucleus);GO:0043234(protein complex);GO:0005737(cytoplasm);GO:0005667(transcription factor complex);GO:0005634(nucleus);GO:0001750(photoreceptor outer segment);GO:0060395(SMAD protein signal transduction);GO:0050796(regulation of insulin secretion);GO:0048608(reproductive structure development);GO:0048341(paraxial mesoderm formation);GO:0046883(regulation of hormone secretion);GO:00…	04550(Signaling pathways regulating pluripotency of stem cells);04950(Maturity onset diabetes of the young)	0	1	927,	0	-312	-311	3.12	-14.6	-16.1	-0.452	3' UTR	14	43382537	43404111	21575	1
chr14	44761717	44761836	120	ENSSSCG00000023380	ENSSSCT00000030805	6157	ENSSSCG00000023380	NA	GO:0005759(mitochondrial matrix);GO:0097428(protein maturation by iron-sulfur cluster transfer);GO:0016226(iron-sulfur cluster assembly);GO:0006879(cellular iron ion homeostasis);GO:0051539(4 iron, 4 sulfur cluster binding);GO:0051537(2 iron, 2 sulfur cluster binding);GO:0051536(iron-sulfur cluster binding);GO:0036455(iron-sulfur transferase activity);GO:0008198(ferrous iron binding);GO:0005506(i…	NA	2e-28	1	120,	0	-27.7	-26.7	1.1	-40.4	-42.4	-0.407	3' UTR	14	44761391	44767993	6603	2
chr14	46929590	46930245	656	ENSSSCG00000009960	ENSSSCT00000010915	21550	HPS4	HPS4, biogenesis of lysosomal organelles complex 3 subunit 2 [Source:HGNC Symbol;Acc:HGNC:15844]	GO:0042827(platelet dense granule);GO:0042470(melanosome);GO:0031410(cytoplasmic vesicle);GO:0031085(BLOC-3 complex);GO:0016020(membrane);GO:0005764(lysosome);GO:0005737(cytoplasm);GO:1903955(positive regulation of protein targeting to mitochondrion);GO:1903232(melanosome assembly);GO:0050821(protein stabilization);GO:0043547(positive regulation of GTPase activity);GO:0030318(melanocyte different…	NA	0	1	656,	0	-353	-Inf	5.06	-13	-14.3	0.679	3' UTR	14	46929530	46951795	22266	2
chr14	46976810	46977200	391	ENSSSCG00000009962	ENSSSCT00000010917	15301	TFIP11	tuftelin-interacting protein 11 [Source:RefSeq peptide;Acc:NP_001070682]	GO:0071013(catalytic step 2 spliceosome);GO:0071008(U2-type post-mRNA release spliceosomal complex);GO:0016607(nuclear speck);GO:0005730(nucleolus);GO:0005681(spliceosomal complex);GO:0005634(nucleus);GO:0005578(proteinaceous extracellular matrix);GO:0000784(nuclear chromosome, telomeric region);GO:0032091(negative regulation of protein binding);GO:0031333(negative regulation of protein complex a…	NA	1e-290	1	391,	0	-290	-288	2.05	-37	-38.9	-0.629	3' UTR	14	46976810	46992501	15692	2
chr14	50867941	50868211	271	ENSSSCG00000010016	ENSSSCT00000010973	41477	MORC2	MORC family CW-type zinc finger 2 [Source:HGNC Symbol;Acc:HGNC:23573]	GO:0005829(cytosol);GO:0005634(nucleus);GO:0046872(metal ion binding);GO:0008270(zinc ion binding)	NA	1e-173	1	271,	0	-173	-171	2.43	-27.9	-29.6	-0.738	3' UTR	14	50866775	50909688	42914	2
chr14	50880607	50882130	1524	ENSSSCG00000010016	ENSSSCT00000010973	27558	MORC2	MORC family CW-type zinc finger 2 [Source:HGNC Symbol;Acc:HGNC:23573]	GO:0005829(cytosol);GO:0005634(nucleus);GO:0046872(metal ion binding);GO:0008270(zinc ion binding)	NA	2.2e-06	3	31,83,7,	0,563,1517	-5.65	-4.89	1.1	-10.1	-11.4	-0.549	Exon (ENSSSCT00000010973/ENSSSCG00000010016, exon 10 of 26)	14	50866775	50909688	42914	2
chr14	51187444	51187683	240	ENSSSCG00000010027	ENSSSCT00000010984	67028	PATZ1	POZ/BTB and AT hook containing zinc finger 1 [Source:HGNC Symbol;Acc:HGNC:13071]	GO:0005654(nucleoplasm);GO:0005634(nucleus);GO:0045944(positive regulation of transcription from RNA polymerase II promoter);GO:0045893(positive regulation of transcription, DNA-templated);GO:0030217(T cell differentiation);GO:0010468(regulation of gene expression);GO:0008584(male gonad development);GO:0007283(spermatogenesis);GO:0006366(transcription from RNA polymerase II promoter);GO:0006355(r…	NA	2.5e-30	1	240,	0	-29.6	-28.6	1.48	-113	-116	2.1	Exon (ENSSSCT00000010984/ENSSSCG00000010027, exon 5 of 5)	14	51186040	51254711	68672	2
chr14	53242283	53242400	118	ENSSSCG00000022566	ENSSSCT00000030238	0	ENSSSCG00000022566	NA	NA	00480(Glutathione metabolism);00980(Metabolism of xenobiotics by cytochrome P450);00982(Drug metabolism - cytochrome P450);05204(Chemical carcinogenesis)	5e-27	1	118,	0	-26.3	-25.3	1.62	-14.3	-15.8	1.51	5' UTR	14	53237524	53242400	4877	2
chr14	82652275	82652543	269	ENSSSCG00000010309	ENSSSCT00000011282	14044	ZSWIM8	zinc finger SWIM-type containing 8 [Source:HGNC Symbol;Acc:HGNC:23528]	GO:0008270(zinc ion binding)	NA	1.3e-59	1	269,	0	-58.9	-57.7	2.04	-12.7	-14	1.03	3' UTR	14	82638231	82654920	16690	1
chr14	97908659	97910469	1811	ENSSSCG00000010391	ENSSSCT00000011375	69193	ERCC6	ERCC excision repair 6, chromatin remodeling factor [Source:HGNC Symbol;Acc:HGNC:3438]	GO:0008023(transcription elongation factor complex);GO:0005829(cytosol);GO:0005794(Golgi apparatus);GO:0005730(nucleolus);GO:0005654(nucleoplasm);GO:0005634(nucleus);GO:0061098(positive regulation of protein tyrosine kinase activity);GO:0045494(photoreceptor cell maintenance);GO:0035264(multicellular organism growth);GO:0032786(positive regulation of DNA-templated transcription, elongation);GO:00…	NA	1.6e-15	2	423,57,	0,1754	-14.8	-13.9	7.23	-5.12	-6.11	-2.42	Exon (ENSSSCT00000011375/ENSSSCG00000010391, exon 19 of 20)	14	97908659	97979662	71004	2
chr14	125224681	125225745	1065	ENSSSCG00000010613	ENSSSCT00000011609	0	ITPRIP	inositol 1,4,5-trisphosphate receptor interacting protein [Source:HGNC Symbol;Acc:HGNC:29370]	GO:0016020(membrane)	NA	0	1	1065,	0	-347	-Inf	4.96	-21.7	-23.3	-0.603	Exon (ENSSSCT00000011609/ENSSSCG00000010613, exon 1 of 1)	14	125224090	125225745	1656	2
chr14	135752205	135753562	1358	ENSSSCG00000010650	ENSSSCT00000011649	103210	AFAP1L2	actin filament associated protein 1 like 2 [Source:HGNC Symbol;Acc:HGNC:25901]	GO:0005886(plasma membrane);GO:0005829(cytosol);GO:0005737(cytoplasm);GO:0061098(positive regulation of protein tyrosine kinase activity);GO:0045893(positive regulation of transcription, DNA-templated);GO:0045742(positive regulation of epidermal growth factor receptor signaling pathway);GO:0032757(positive regulation of interleukin-8 production);GO:0032675(regulation of interleukin-6 production);…	NA	2e-46	2	427,83,	0,1275	-45.7	-44.6	2.83	-6.27	-7.34	-1.08	3' UTR	14	135751397	135856772	105376	2
chr14	140991212	140991840	629	ENSSSCG00000010685	ENSSSCT00000011686	0	ENSSSCG00000010685	NA	GO:0003723(RNA binding);GO:0003676(nucleic acid binding);GO:0000166(nucleotide binding)	NA	1.6e-20	1	629,	0	-19.8	-18.8	6.89	-7.73	-8.87	-1.17	5' UTR	14	140969135	140991840	22706	2
chr14	145096760	145098570	1811	ENSSSCG00000029482	ENSSSCT00000024468	80469	CHST15	carbohydrate sulfotransferase 15 [Source:HGNC Symbol;Acc:HGNC:18137]	GO:0016021(integral component of membrane);GO:0016020(membrane);GO:0019319(hexose biosynthetic process);GO:0050659(N-acetylgalactosamine 4-sulfate 6-O-sulfotransferase activity);GO:0050656(3'-phosphoadenosine 5'-phosphosulfate binding);GO:0016740(transferase activity);GO:0008146(sulfotransferase activity)	00532(Glycosaminoglycan biosynthesis - chondroitin sulfate / dermatan sulfate)	9.8e-08	2	131,139,	0,1672	-7.01	-6.22	1.64	-19.4	-21	1.68	Exon (ENSSSCT00000024468/ENSSSCG00000029482, exon 8 of 9)	14	145096700	145179039	82340	2
chr15	65656924	65657372	449	ENSSSCG00000022197	ENSSSCT00000030886	60	HS6ST1	heparan sulfate 6-O-sulfotransferase 1 [Source:HGNC Symbol;Acc:HGNC:5201]	GO:0016021(integral component of membrane);GO:0060716(labyrinthine layer blood vessel development);GO:0048666(neuron development);GO:0048286(lung alveolus development);GO:0015015(heparan sulfate proteoglycan biosynthetic process, enzymatic modification);GO:0015012(heparan sulfate proteoglycan biosynthetic process);GO:0001525(angiogenesis);GO:0017095(heparan sulfate 6-O-sulfotransferase activity);…	NA	5e-30	1	449,	0	-29.3	-28.3	3.19	-6.8	-7.9	2.01	5' UTR	15	65656864	65699343	42480	1
chr15	152237167	152238598	1432	ENSSSCG00000016339	ENSSSCT00000017794	15169	ENSSSCG00000016339	NA	GO:0006470(protein dephosphorylation);GO:0046872(metal ion binding);GO:0043169(cation binding);GO:0016787(hydrolase activity);GO:0004722(protein serine/threonine phosphatase activity);GO:0004721(phosphoprotein phosphatase activity);GO:0003824(catalytic activity)	NA	5e-35	2	62,57,	0,1375	-34.3	-33.3	2.64	-18	-19.5	-2.84	Exon (ENSSSCT00000017794/ENSSSCG00000016339, exon 8 of 12)	15	152221998	152247436	25439	1
chr15	147933466	147940880	7415	ENSSSCG00000016302	ENSSSCT00000017753	6966	ENSSSCG00000016302	NA	GO:0016310(phosphorylation);GO:0007205(protein kinase C-activating G-protein coupled receptor signaling pathway);GO:0004143(diacylglycerol kinase activity)	NA	2e-10	3	91,118,61,	0,1173,7354	-9.7	-8.85	1.95	-10.6	-11.9	-0.634	Exon (ENSSSCT00000017753/ENSSSCG00000016302, exon 9 of 12)	15	147931008	147947846	16839	2
chr15	153816207	153819426	3220	ENSSSCG00000016349	ENSSSCT00000017804	5952	NDUFA10	NADH:ubiquinone oxidoreductase subunit A10 [Source:HGNC Symbol;Acc:HGNC:7684]	GO:0070469(respiratory chain);GO:0043209(myelin sheath);GO:0005759(mitochondrial matrix);GO:0005747(mitochondrial respiratory chain complex I);GO:0005739(mitochondrion);GO:0055114(oxidation-reduction process);GO:0006120(mitochondrial electron transport, NADH to ubiquinone);GO:0008137(NADH dehydrogenase (ubiquinone) activity)	00190(Oxidative phosphorylation);05010(Alzheimer's disease);05012(Parkinson's disease);05016(Huntington's disease);04932(Non-alcoholic fatty liver disease (NAFLD))	3.2e-17	3	34,80,37,	0,1452,3183	-16.5	-15.6	1.09	-61.3	-63.5	-0.549	Exon (ENSSSCT00000017804/ENSSSCG00000016349, exon 5 of 10)	15	153792057	153825378	33322	2
chr15	155074274	155076755	2482	ENSSSCG00000016379	ENSSSCT00000017834	20480	HDLBP	high density lipoprotein binding protein [Source:HGNC Symbol;Acc:HGNC:4857]	GO:0005829(cytosol);GO:0003723(RNA binding);GO:0003676(nucleic acid binding)	NA	0	3	130,139,178,	0,1678,2304	-1470	-Inf	1.95	-55.8	-57.9	-0.306	Exon (ENSSSCT00000017834/ENSSSCG00000016379, exon 18 of 23)	15	155072239	155097235	24997	2
chr16	78183154	78186382	3229	ENSSSCG00000017094	ENSSSCT00000018612	18033	MARCH6	E3 ubiquitin-protein ligase MARCH6 [Source:RefSeq peptide;Acc:NP_001124007]	GO:0030176(integral component of endoplasmic reticulum membrane);GO:0016021(integral component of membrane);GO:0016020(membrane);GO:0005783(endoplasmic reticulum);GO:0070936(protein K48-linked ubiquitination);GO:0030433(ER-associated ubiquitin-dependent protein catabolic process);GO:0010498(proteasomal protein catabolic process);GO:1990381(ubiquitin-specific protease binding);GO:1904264(ubiquitin…	04141(Protein processing in endoplasmic reticulum)	2e-98	3	92,62,26,	0,2045,3203	-97.7	-96.4	1.62	-13.7	-15.1	-0.611	Exon (ENSSSCT00000018612/ENSSSCG00000017094, exon 6 of 25)	16	78165121	78228051	62931	1
chr16	85906656	85906773	118	ENSSSCG00000017119	ENSSSCT00000018637	1966	ENSSSCG00000017119	NA	GO:0016021(integral component of membrane);GO:0016020(membrane);GO:0006915(apoptotic process)	NA	1.6e-57	1	118,	0	-56.8	-55.6	1.33	-12.3	-13.6	-0.449	3' UTR	16	85904690	85907243	2554	1
chr16	68950375	68962565	12191	ENSSSCG00000017039	ENSSSCT00000018552	41925	TTC1	tetratricopeptide repeat domain 1 [Source:HGNC Symbol;Acc:HGNC:12391]	GO:0005829(cytosol);GO:0005778(peroxisomal membrane)	NA	2.5e-14	3	29,55,125,	0,9626,12066	-13.6	-12.7	1.35	-13.7	-15.1	-0.84	Exon (ENSSSCT00000018552/ENSSSCG00000017039, exon 6 of 8)	16	68949398	69004490	55093	2
chr17	13018390	13018689	300	ENSSSCG00000026968	ENSSSCT00000026753	51755	ENSSSCG00000026968	NA	GO:0016021(integral component of membrane);GO:0016020(membrane);GO:0055085(transmembrane transport);GO:0006817(phosphate ion transport);GO:0006810(transport);GO:0005315(inorganic phosphate transmembrane transporter activity)	NA	1e-139	1	300,	0	-139	-138	2.08	-5.9	-6.94	-0.517	3' UTR	17	12966635	13018869	52235	1
chr17	35252899	35254590	1692	ENSSSCG00000007135	ENSSSCT00000007807	91714	NINL	ninein like [Source:HGNC Symbol;Acc:HGNC:29163]	GO:0045171(intercellular bridge);GO:0005829(cytosol);GO:0005509(calcium ion binding)	NA	5e-23	6	62,257,84,35,37,4,	0,725,1004,1417,1614,1688	-22.3	-21.3	1.87	-8.91	-10.1	-0.748	Exon (ENSSSCT00000007807/ENSSSCG00000007135, exon 15 of 36)	17	35161185	35273202	112018	1
chr17	36263349	36263885	537	ENSSSCG00000007150	ENSSSCT00000007823	0	ENSSSCG00000007150	NA	GO:0005634(nucleus);GO:0000775(chromosome, centromeric region);GO:0003696(satellite DNA binding);GO:0003682(chromatin binding);GO:0003677(DNA binding)	NA	0	1	537,	0	-4850	-Inf	6.36	-32.5	-34.3	0.485	Exon (ENSSSCT00000007823/ENSSSCG00000007150, exon 1 of 1)	17	36263349	36263885	537	1
chr17	42214613	42256765	42153	ENSSSCG00000007272	ENSSSCT00000007957	744	CHMP4B	charged multivesicular body protein 4B [Source:HGNC Symbol;Acc:HGNC:16171]	GO:0070062(extracellular exosome);GO:0031982(vesicle);GO:0030496(midbody);GO:0030117(membrane coat);GO:0016020(membrane);GO:0009898(cytoplasmic side of plasma membrane);GO:0005829(cytosol);GO:0005768(endosome);GO:0005737(cytoplasm);GO:0005635(nuclear envelope);GO:0005634(nucleus);GO:0000815(ESCRT III complex);GO:1902902(negative regulation of autophagosome assembly);GO:1902188(positive regulation…	04144(Endocytosis)	1e-215	2	379,9,	0,42144	-215	-213	1.96	-34	-35.8	-0.482	5' UTR	17	42213869	42262682	48814	1
chr17	57850585	57851064	480	ENSSSCG00000027287	ENSSSCT00000026441	23818	TMEM189	transmembrane protein 189 [Source:HGNC Symbol;Acc:HGNC:16735]	GO:0016021(integral component of membrane);GO:0016020(membrane);GO:0005783(endoplasmic reticulum);GO:0005737(cytoplasm);GO:0016567(protein ubiquitination);GO:0061630(ubiquitin protein ligase activity);GO:0031625(ubiquitin protein ligase binding)	NA	1.3e-73	1	480,	0	-72.9	-71.6	3.78	-12.6	-13.9	-0.833	3' UTR	17	57826767	57852468	25702	1
chr17	64091000	64094881	3882	ENSSSCG00000007494	ENSSSCT00000008203	6938	CSTF1	cleavage stimulation factor subunit 1 [Source:HGNC Symbol;Acc:HGNC:2483]	GO:0005654(nucleoplasm);GO:0003723(RNA binding)	03015(mRNA surveillance pathway)	1.3e-96	2	336,114,	0,3768	-95.9	-94.5	2.17	-39	-41	-0.905	Exon (ENSSSCT00000008203/ENSSSCG00000007494, exon 6 of 7)	17	64084062	64095600	11539	1
chr17	64196129	64196307	179	ENSSSCG00000007496	ENSSSCT00000008206	43617	RTFDC1	replication termination factor 2 domain containing 1 [Source:HGNC Symbol;Acc:HGNC:15890]	GO:0005634(nucleus);GO:1902979(mitotic DNA replication termination);GO:0071171(site-specific DNA replication termination at RTS1 barrier)	NA	0.00071	1	179,	0	-3.15	-2.47	1.21	-3.56	-4.43	-0.629	3' UTR	17	64152512	64196307	43796	1
chr17	65777164	65777404	241	ENSSSCG00000007513	ENSSSCT00000033628	50921	RAB22A	RAB22A, member RAS oncogene family [Source:HGNC Symbol;Acc:HGNC:9764]	GO:0070062(extracellular exosome);GO:0045335(phagocytic vesicle);GO:0015629(actin cytoskeleton);GO:0005886(plasma membrane);GO:0005769(early endosome);GO:0097494(regulation of vesicle size);GO:0007264(small GTPase mediated signal transduction);GO:0007032(endosome organization);GO:0006897(endocytosis);GO:0019003(GDP binding);GO:0005525(GTP binding);GO:0003924(GTPase activity)	04144(Endocytosis)	6.3e-40	1	241,	0	-39.2	-38.1	1.32	-12.8	-14.2	-0.477	3' UTR	17	65726243	65783779	57537	1
chr17	65852509	65855140	2632	ENSSSCG00000007514	ENSSSCT00000008231	46319	VAPB	Vesicle-associated membrane protein-associated protein B [Source:UniProtKB/Swiss-Prot;Acc:A5GFS8]	GO:0016021(integral component of membrane);GO:0016020(membrane);GO:0005794(Golgi apparatus);GO:0005789(endoplasmic reticulum membrane);GO:0005783(endoplasmic reticulum);GO:0005737(cytoplasm);GO:0000139(Golgi membrane);GO:0090114(COPII-coated vesicle budding);GO:0045070(positive regulation of viral genome replication);GO:0030968(endoplasmic reticulum unfolded protein response);GO:0019048(modulatio…	NA	2e-12	2	87,269,	0,2363	-11.7	-10.8	1.17	-24.4	-26	-0.515	3' UTR	17	65806190	65856325	50136	1
chr17	65856147	65856325	179	ENSSSCG00000007514	ENSSSCT00000008231	49957	VAPB	Vesicle-associated membrane protein-associated protein B [Source:UniProtKB/Swiss-Prot;Acc:A5GFS8]	GO:0016021(integral component of membrane);GO:0016020(membrane);GO:0005794(Golgi apparatus);GO:0005789(endoplasmic reticulum membrane);GO:0005783(endoplasmic reticulum);GO:0005737(cytoplasm);GO:0000139(Golgi membrane);GO:0090114(COPII-coated vesicle budding);GO:0045070(positive regulation of viral genome replication);GO:0030968(endoplasmic reticulum unfolded protein response);GO:0019048(modulatio…	NA	2.5e-53	1	179,	0	-52.6	-51.4	1.65	-12.4	-13.8	-0.713	3' UTR	17	65806190	65856325	50136	1
chr17	40393683	40395971	2289	ENSSSCG00000007232	ENSSSCT00000007912	55221	ENSSSCG00000007232	NA	NA	NA	1.3e-24	2	520,166,	0,2123	-23.9	-22.9	1.85	-11.5	-12.8	-0.587	3' UTR	17	40338462	40456280	117819	1
chr17	49250154	49251142	989	ENSSSCG00000007357	ENSSSCT00000008049	1668	ENSSSCG00000007357	NA	NA	NA	1e-297	3	290,102,589,	0,294,400	-297	-295	2.88	-28.4	-30.2	-0.8	Exon (ENSSSCT00000008049/ENSSSCG00000007357, exon 2 of 4)	17	49249946	49252810	2865	2
chr17	53877081	53877440	360	ENSSSCG00000007438	ENSSSCT00000008142	19939	NCOA5	nuclear receptor coactivator 5 [Source:HGNC Symbol;Acc:HGNC:15909]	GO:0015629(actin cytoskeleton);GO:0005634(nucleus);GO:0005615(extracellular space);GO:0046627(negative regulation of insulin receptor signaling pathway);GO:0042593(glucose homeostasis);GO:0003723(RNA binding);GO:0003682(chromatin binding)	NA	1.4e-08	1	360,	0	-7.84	-7.03	6.77	-7.33	-8.45	0.729	3' UTR	17	53876961	53897379	20419	2
chr17	57225891	57229020	3130	ENSSSCG00000022915	ENSSSCT00000025578	5159	ENSSSCG00000022915	NA	GO:0010501(RNA secondary structure unwinding);GO:0004004(ATP-dependent RNA helicase activity)	NA	1e-228	5	7,124,95,103,59,	0,538,756,2796,3071	-228	-226	2.39	-16.4	-17.9	-0.496	Exon (ENSSSCT00000025578/ENSSSCG00000022915, exon 6 of 12)	17	57224592	57234179	9588	2
chr17	69010129	69011881	1753	ENSSSCG00000024694	ENSSSCT00000024716	42869	ENSSSCG00000024694	NA	GO:0005669(transcription factor TFIID complex);GO:0051123(RNA polymerase II transcriptional preinitiation complex assembly);GO:0045944(positive regulation of transcription from RNA polymerase II promoter);GO:0006355(regulation of transcription, DNA-templated);GO:0006352(DNA-templated transcription, initiation);GO:0046982(protein heterodimerization activity);GO:0008134(transcription factor binding…	NA	1e-114	3	71,57,82,	0,1174,1671	-114	-112	1.54	-31	-32.8	-0.881	Exon (ENSSSCT00000024716/ENSSSCG00000024694, exon 12 of 15)	17	68993803	69054750	60948	2
chr18	4999382	4999530	149	ENSSSCG00000016426	ENSSSCT00000017887	44301	ENSSSCG00000016426	NA	GO:0005885(Arp2/3 protein complex);GO:0034314(Arp2/3 complex-mediated actin nucleation);GO:0007015(actin filament organization);GO:0005524(ATP binding)	NA	4.8e-10	1	149,	0	-9.32	-8.48	1.37	-5.4	-6.4	-0.843	3' UTR	18	4955081	4999945	44865	1
chr18	8543732	8544815	1084	ENSSSCG00000016491	ENSSSCT00000017955	45761	KIAA1147	KIAA1147 [Source:HGNC Symbol;Acc:HGNC:29472]	GO:0005737(cytoplasm);GO:0005575(cellular_component);GO:0051179(localization);GO:0008150(biological_process);GO:0003674(molecular_function)	NA	2.1e-05	2	48,43,	0,1041	-4.67	-3.94	1.55	-6.62	-7.71	2.93	Exon (ENSSSCT00000017955/ENSSSCG00000016491, exon 6 of 10)	18	8497971	8547784	49814	1
chr18	14928304	14931439	3136	ENSSSCG00000016532	ENSSSCT00000018000	28988	WDR91	WD repeat domain 91 [Source:HGNC Symbol;Acc:HGNC:24997]	NA	NA	1e-181	2	35,562,	0,2574	-181	-180	2.43	-16	-17.5	-0.564	3' UTR	18	14899316	14931945	32630	1
chr18	17099574	17267309	167736	ENSSSCG00000016545	ENSSSCT00000018015	13272	CHCHD3	coiled-coil-helix-coiled-coil-helix domain-containing protein 3, mitochondrial [Source:RefSeq peptide;Acc:NP_001231105]	GO:0070062(extracellular exosome);GO:0061617(MICOS complex);GO:0016020(membrane);GO:0005743(mitochondrial inner membrane);GO:0005739(mitochondrion);GO:0005737(cytoplasm);GO:0005634(nucleus);GO:0042407(cristae formation);GO:0008053(mitochondrial fusion);GO:0007007(inner mitochondrial membrane organization);GO:0000122(negative regulation of transcription from RNA polymerase II promoter);GO:0032947(…	NA	1e-107	4	9,82,118,59,	0,46511,87258,167677	-107	-105	1.79	-14.1	-15.5	-0.7	Exon (ENSSSCT00000018015/ENSSSCG00000016545, exon 2 of 8)	18	17086302	17410939	324638	1
chr18	47376769	47376918	150	ENSSSCG00000016684	ENSSSCT00000018165	34343	SCRN1	secernin 1 [Source:HGNC Symbol;Acc:HGNC:22192]	GO:0031965(nuclear membrane);GO:0005634(nucleus);GO:0006887(exocytosis);GO:0006508(proteolysis);GO:0016805(dipeptidase activity)	NA	4e-05	1	150,	0	-4.4	-3.68	1.45	-3.99	-4.9	1.35	3' UTR	18	47342426	47378290	35865	1
chr18	55290344	55290463	120	ENSSSCG00000016737	ENSSSCT00000018219	3308	PPIA	peptidylprolyl isomerase A [Source:HGNC Symbol;Acc:HGNC:9253]	GO:0005829(cytosol);GO:0005737(cytoplasm);GO:0005634(nucleus);GO:0005576(extracellular region);GO:0045069(regulation of viral genome replication);GO:0000413(protein peptidyl-prolyl isomerization);GO:0070062(extracellular exosome);GO:0016020(membrane);GO:0005925(focal adhesion);GO:0005615(extracellular space);GO:0050714(positive regulation of protein secretion);GO:0045070(positive regulation of vi…	NA	1e-135	1	120,	0	-135	-134	1.2	-88.7	-91.2	-0.511	3' UTR	18	55287036	55290463	3428	1
chr18	3288347	3290683	2337	ENSSSCG00000016423	ENSSSCT00000017884	157475	ENSSSCG00000016423	NA	GO:0006508(proteolysis);GO:0008236(serine-type peptidase activity)	NA	7.9e-22	2	605,22,	0,2315	-21.1	-20.1	2.77	-9.18	-10.4	-1.32	3' UTR	18	3287930	3448158	160229	2
chr18	9644552	9654494	9943	ENSSSCG00000016495	ENSSSCT00000017959	327	NDUFB2	NADH dehydrogenase (ubiquinone) 1 beta subcomplex, 2, 8kDa [Source:RefSeq peptide;Acc:NP_001231814]	GO:0005747(mitochondrial respiratory chain complex I);GO:0005743(mitochondrial inner membrane);GO:0005739(mitochondrion)	00190(Oxidative phosphorylation);05010(Alzheimer's disease);05012(Parkinson's disease);05016(Huntington's disease);04932(Non-alcoholic fatty liver disease (NAFLD))	7.9e-42	2	66,143,	0,9800	-41.1	-40	1.59	-11.7	-13	0.666	5' UTR	18	9642905	9654821	11917	2
chr18	46591016	46591194	179	ENSSSCG00000016674	ENSSSCT00000018153	69197	MINDY4	MINDY lysine 48 deubiquitinase 4 [Source:HGNC Symbol;Acc:HGNC:21916]	NA	NA	1.9e-07	1	179,	0	-6.71	-5.92	1.47	-3.44	-4.29	-1.04	Exon (ENSSSCT00000018153/ENSSSCG00000016674, exon 13 of 24)	18	46529495	46660391	130897	2
chr18	48265236	48265445	210	ENSSSCG00000016690	ENSSSCT00000018171	119781	ENSSSCG00000016690	NA	GO:0006355(regulation of transcription, DNA-templated);GO:0043565(sequence-specific DNA binding);GO:0003700(transcription factor activity, sequence-specific DNA binding)	NA	7.9e-23	1	210,	0	-22.1	-21.1	1.98	-10.6	-11.9	-1.44	Exon (ENSSSCT00000018171/ENSSSCG00000016690, exon 4 of 7)	18	48252785	48385226	132442	2
chr18	53432180	53438667	6488	ENSSSCG00000016721	ENSSSCT00000018202	60	DBNL	drebrin like [Source:HGNC Symbol;Acc:HGNC:2696]	GO:0070062(extracellular exosome);GO:0030027(lamellipodium);GO:0005938(cell cortex);GO:0005737(cytoplasm);GO:0005622(intracellular);GO:0002102(podosome);GO:0001726(ruffle);GO:0097178(ruffle assembly);GO:0071800(podosome assembly);GO:0048812(neuron projection morphogenesis);GO:0016601(Rac protein signal transduction);GO:0007416(synapse assembly);GO:0006898(receptor-mediated endocytosis);GO:0051015…	NA	1e-21	4	3,113,56,68,	0,528,2426,6420	-21	-20.1	1.22	-12.2	-13.6	-0.402	Exon (ENSSSCT00000018202/ENSSSCG00000016721, exon 1 of 13)	18	53426424	53438727	12304	2
chr18	55864796	55865001	206	ENSSSCG00000016750	ENSSSCT00000018232	265	YKT6	YKT6 v-SNARE homolog (S. cerevisiae) [Source:HGNC Symbol;Acc:HGNC:16959]	GO:0070062(extracellular exosome);GO:0031201(SNARE complex);GO:0016021(integral component of membrane);GO:0016020(membrane);GO:0005887(integral component of plasma membrane);GO:0005829(cytosol);GO:0005794(Golgi apparatus);GO:0005783(endoplasmic reticulum);GO:0005768(endosome);GO:0005739(mitochondrion);GO:0005737(cytoplasm);GO:0042147(retrograde transport, endosome to Golgi);GO:0016192(vesicle-med…	04130(SNARE interactions in vesicular transport)	2e-09	1	206,	0	-8.69	-7.86	2.5	-4.1	-5.02	0.72	5' UTR	18	55855332	55865266	9935	2
chrX	13308794	13309297	504	ENSSSCG00000030283	ENSSSCT00000028847	79452	ZRSR2	NA	GO:0089701(U2AF);GO:0005681(spliceosomal complex);GO:0000398(mRNA splicing, via spliceosome);GO:0046872(metal ion binding);GO:0030628(pre-mRNA 3'-splice site binding);GO:0003723(RNA binding);GO:0003676(nucleic acid binding);GO:0000166(nucleotide binding)	NA	2e-79	1	504,	0	-78.7	-77.4	3.02	-6.5	-7.57	-0.72	3' UTR	19	13229342	13309297	79956	1
chrX	41056785	41059531	2747	ENSSSCG00000012251	ENSSSCT00000013397	49484	USP9X	ubiquitin specific peptidase 9, X-linked [Source:HGNC Symbol;Acc:HGNC:12632]	GO:0030426(growth cone);GO:0016020(membrane);GO:0005737(cytoplasm);GO:0048675(axon extension);GO:0030509(BMP signaling pathway);GO:0016579(protein deubiquitination);GO:0007179(transforming growth factor beta receptor signaling pathway);GO:0006511(ubiquitin-dependent protein catabolic process);GO:0001764(neuron migration);GO:0070410(co-SMAD binding);GO:0036459(thiol-dependent ubiquitinyl hydrolase…	NA	1e-125	2	82,368,	0,2379	-125	-124	2.21	-43.8	-45.8	-1.01	3' UTR	19	41007301	41060997	53697	1
chrX	63372509	63372688	180	ENSSSCG00000012382	ENSSSCT00000032676	16551	ENSSSCG00000012382	NA	GO:0009966(regulation of signal transduction);GO:0005874(microtubule);GO:0005737(cytoplasm);GO:2001234(negative regulation of apoptotic signaling pathway);GO:0045944(positive regulation of transcription from RNA polymerase II promoter);GO:0035308(negative regulation of protein dephosphorylation);GO:0035306(positive regulation of dephosphorylation);GO:0031434(mitogen-activated protein kinase kinas…	NA	1.3e-30	1	180,	0	-29.9	-28.8	1.36	-45.3	-47.3	-1.17	Exon (ENSSSCT00000032676/ENSSSCG00000012382, exon 2 of 3)	19	63355958	63380540	24583	1
chrX	47831782	47832577	796	ENSSSCG00000025264	ENSSSCT00000030898	4250	PQBP1	polyglutamine binding protein 1 [Source:HGNC Symbol;Acc:HGNC:9330]	GO:0071598(neuronal ribonucleoprotein granule);GO:0016607(nuclear speck);GO:0010494(cytoplasmic stress granule);GO:0005829(cytosol);GO:0005737(cytoplasm);GO:0005634(nucleus);GO:0048814(regulation of dendrite morphogenesis);GO:0043484(regulation of RNA splicing);GO:0031175(neuron projection development);GO:0000380(alternative mRNA splicing, via spliceosome);GO:0043021(ribonucleoprotein complex bin…	03040(Spliceosome)	0	3	163,64,244,	0,310,552	-474	-Inf	1.84	-46.7	-48.7	-0.498	3' UTR	19	47831782	47836827	5046	2
chrX	65724429	65725975	1547	ENSSSCG00000020876	ENSSSCT00000022492	951	ENSSSCG00000020876	NA	NA	NA	7.9e-28	1	1547,	0	-27.1	-26.1	19.5	-22.6	-24.2	-2.75	3' UTR	19	65724399	65726926	2528	2
chrX	139091579	139091932	354	ENSSSCG00000012732	ENSSSCT00000013920	1069	ENSSSCG00000012732	NA	GO:0005634(nucleus);GO:0006355(regulation of transcription, DNA-templated);GO:0043565(sequence-specific DNA binding);GO:0003700(transcription factor activity, sequence-specific DNA binding);GO:0003677(DNA binding)	NA	1e-154	1	354,	0	-154	-153	1.85	-434	-341	-2.36	Exon (ENSSSCT00000013920/ENSSSCG00000012732, exon 2 of 2)	19	139091579	139093001	1423	2
chrX	142022322	142024770	2449	ENSSSCG00000012772	ENSSSCT00000032877	0	BCAP31	B-cell receptor-associated protein 31 [Source:HGNC Symbol;Acc:HGNC:16695]	GO:0097038(perinuclear endoplasmic reticulum);GO:0016021(integral component of membrane);GO:0016020(membrane);GO:0005887(integral component of plasma membrane);GO:0005811(lipid particle);GO:0005789(endoplasmic reticulum membrane);GO:0005784(Sec61 translocon complex);GO:0005783(endoplasmic reticulum);GO:0005739(mitochondrion);GO:0000139(Golgi membrane);GO:2001244(positive regulation of intrinsic a…	04141(Protein processing in endoplasmic reticulum)	0	4	29,101,124,132,	0,603,1363,2317	-794	-Inf	1.53	-89.8	-92.3	-0.419	Exon (ENSSSCT00000033187/ENSSSCG00000012772, exon 5 of 8)	19	142021610	142022350	741	2
chrX	143116011	143116967	957	ENSSSCG00000012817	ENSSSCT00000014010	12055	FUNDC2	FUN14 domain-containing protein 2 [Source:UniProtKB/Swiss-Prot;Acc:Q864V5]	GO:0031307(integral component of mitochondrial outer membrane);GO:0005739(mitochondrion);GO:0005634(nucleus);GO:0000422(mitophagy)	NA	5e-96	1	957,	0	-95.3	-93.9	4.35	-35.4	-37.3	-0.716	3' UTR	19	143115683	143129022	13340	2
chrX	143254269	143255050	782	ENSSSCG00000012823	ENSSSCT00000033158	9216	DKC1	dyskeratosis congenita 1, dyskerin [Source:HGNC Symbol;Acc:HGNC:2890]	GO:0090661(box H/ACA telomerase RNP complex);GO:0031429(box H/ACA snoRNP complex);GO:0015030(Cajal body);GO:0005730(nucleolus);GO:0005697(telomerase holoenzyme complex);GO:0005634(nucleus);GO:0001650(fibrillar center);GO:1990481(mRNA pseudouridine synthesis);GO:1904874(positive regulation of telomerase RNA localization to Cajal body);GO:1904851(positive regulation of establishment of protein loca…	03008(Ribosome biogenesis in eukaryotes)	0	3	133,129,95,	0,327,687	-478	-Inf	2.99	-23.8	-25.5	-0.49	3' UTR	19	143254269	143264266	9998	2
chrX	143612526	143686129	73604	ENSSSCG00000021970	ENSSSCT00000023597	0	U6	U6 spliceosomal RNA [Source:RFAM;Acc:RF00026]	NA	NA	0	13	80,71,49,55,77,62,67,77,146,14,100,85,224,	0,182,344,586,951,1176,1374,1543,3125,4003,71889,72086,73380	-568	-Inf	3.06	-35.4	-37.3	-0.475	5' UTR	19	143682014	143682109	96	1

## Sheet: 上调基因
seqnames	start	end	width	geneId	transcriptId	distanceToTSS	geneName	Description	GO	KEGG	score	blockCount	blockSizes	blockStarts	lg.p	lg.fdr	fold_enrchment	diff.lg.fdr	diff.lg.p	diff.log2.fc	annotation	geneChr	geneStart	geneEnd	geneLength	geneStrand
chr1	303928848	303929109	262	ENSSSCG00000024341	ENSSSCT00000023659	35962	USP20	ubiquitin specific peptidase 20 [Source:HGNC Symbol;Acc:HGNC:12619]	GO:0005813(centrosome);GO:0071108(protein K48-linked deubiquitination);GO:0070536(protein K63-linked deubiquitination);GO:0016579(protein deubiquitination);GO:0008277(regulation of G-protein coupled receptor protein signaling pathway);GO:0006511(ubiquitin-dependent protein catabolic process);GO:0006508(proteolysis);GO:0046872(metal ion binding);GO:0036459(thiol-dependent ubiquitinyl hydrolase act…	NA	2.5e-85	2	86,95,	0,167	-84.6	-83.3	2.15	-69.2	-71.5	2.29	Exon (ENSSSCT00000023659/ENSSSCG00000024341, exon 19 of 27)	1	303892886	303935551	42666	1
chr1	308316515	308328351	11837	ENSSSCG00000029715	ENSSSCT00000023409	0	OLFM1	olfactomedin 1 [Source:HGNC Symbol;Acc:HGNC:17187]	GO:0007399(nervous system development)	NA	1.1e-06	2	45,74,	0,11763	-5.94	-5.17	2.66	-4.5	-5.44	4.09	5' UTR	1	308328278	308353293	25016	1
chr1	160546165	160546911	747	ENSSSCG00000004852	ENSSSCT00000005356	90	NSMCE3	NSE3 homolog, SMC5-SMC6 complex component [Source:HGNC Symbol;Acc:HGNC:7677]	GO:0030915(Smc5-Smc6 complex);GO:0031398(positive regulation of protein ubiquitination);GO:0006355(regulation of transcription, DNA-templated)	NA	0	1	747,	0	-569	-Inf	23.7	-29.4	-31.2	1.09	Exon (ENSSSCT00000005356/ENSSSCG00000004852, exon 1 of 1)	1	160546165	160547001	837	2
chr1	294559610	294559785	176	ENSSSCG00000005528	ENSSSCT00000006079	0	NDUFA8	NADH:ubiquinone oxidoreductase subunit A8 [Source:HGNC Symbol;Acc:HGNC:7692]	GO:0070469(respiratory chain);GO:0016020(membrane);GO:0005758(mitochondrial intermembrane space);GO:0005747(mitochondrial respiratory chain complex I);GO:0005743(mitochondrial inner membrane);GO:0005739(mitochondrion);GO:0055114(oxidation-reduction process);GO:0032403(protein complex binding)	00190(Oxidative phosphorylation);05010(Alzheimer's disease);05012(Parkinson's disease);05016(Huntington's disease);04932(Non-alcoholic fatty liver disease (NAFLD))	1.6e-41	1	176,	0	-40.8	-39.7	2.02	-11.3	-12.6	0.964	5' UTR	1	294544843	294559785	14943	2
chr1	303872823	303878154	5332	ENSSSCG00000025964	ENSSSCT00000026039	4719	TOR1A	torsin family 1, member A (torsin A) [Source:HGNC Symbol;Acc:HGNC:3098]	GO:0070062(extracellular exosome);GO:0043231(intracellular membrane-bounded organelle);GO:0042406(extrinsic component of endoplasmic reticulum membrane);GO:0031965(nuclear membrane);GO:0016020(membrane);GO:0008021(synaptic vesicle);GO:0005788(endoplasmic reticulum lumen);GO:0005783(endoplasmic reticulum);GO:0005737(cytoplasm);GO:0005635(nuclear envelope);GO:0005634(nucleus);GO:2000008(regulation …	NA	0	2	647,67,	0,5265	-1010	-Inf	5.78	-18.8	-20.3	0.671	3' UTR	1	303871932	303882873	10942	2
chr2	5120356	5121012	657	ENSSSCG00000012940	ENSSSCT00000014145	299	B4GAT1	beta-1,4-glucuronyltransferase 1 [Source:HGNC Symbol;Acc:HGNC:15685]	GO:0070062(extracellular exosome);GO:0005794(Golgi apparatus);GO:0035269(protein O-linked mannosylation);GO:0030311(poly-N-acetyllactosamine biosynthetic process);GO:0007411(axon guidance);GO:0006486(protein glycosylation);GO:0015020(glucuronosyltransferase activity);GO:0008532(N-acetyllactosaminide beta-1,3-N-acetylglucosaminyltransferase activity)	00533(Glycosaminoglycan biosynthesis - keratan sulfate);00601(Glycosphingolipid biosynthesis - lacto and neolacto series)	1e-85	1	657,	0	-85	-83.7	2.21	-14.4	-15.8	0.79	Exon (ENSSSCT00000014145/ENSSSCG00000012940, exon 1 of 2)	2	5120057	5122388	2332	1
chr2	5540612	5541806	1195	ENSSSCG00000012968	ENSSSCT00000014175	0	CCDC85B	coiled-coil domain containing 85B [Source:HGNC Symbol;Acc:HGNC:24926]	GO:0005813(centrosome);GO:0005634(nucleus);GO:0045892(negative regulation of transcription, DNA-templated);GO:0045599(negative regulation of fat cell differentiation);GO:0030308(negative regulation of cell growth)	NA	0	1	1195,	0	-5180	-Inf	6.1	-120	-123	0.639	3' UTR	2	5541055	5541663	609	2
chr2	17949927	17950166	240	ENSSSCG00000013268	ENSSSCT00000014492	149	C11orf94	chromosome 11 open reading frame 94 [Source:HGNC Symbol;Acc:HGNC:37213]	NA	NA	1e-210	1	240,	0	-210	-209	3.46	-36.9	-38.9	2.53	3' UTR	2	17949621	17950315	695	2
chr2	43801764	43801968	205	ENSSSCG00000021729	ENSSSCT00000030662	87	ENSSSCG00000021729	NA	GO:0015031(protein transport);GO:0006464(cellular protein modification process)	NA	4e-42	1	205,	0	-41.4	-40.3	2.97	-9.28	-10.5	0.842	5' UTR	2	43801677	43817086	15410	1
chr2	75777050	75777319	270	ENSSSCG00000013482	ENSSSCT00000014728	2117	C19orf71	chromosome 19 open reading frame 71 [Source:HGNC Symbol;Acc:HGNC:34496]	NA	NA	1e-118	1	270,	0	-118	-116	1.78	-61.4	-63.7	2.14	3' UTR	2	75776466	75779436	2971	2
chr2	77264009	77264098	90	ENSSSCG00000013444	ENSSSCT00000014688	4787	BTBD2	BTB domain containing 2 [Source:HGNC Symbol;Acc:HGNC:15504]	GO:0019005(SCF ubiquitin ligase complex);GO:0005829(cytosol);GO:0000932(P-body);GO:0043161(proteasome-mediated ubiquitin-dependent protein catabolic process);GO:0042787(protein ubiquitination involved in ubiquitin-dependent protein catabolic process);GO:0030162(regulation of proteolysis);GO:0022008(neurogenesis);GO:0031625(ubiquitin protein ligase binding)	NA	5e-22	1	90,	0	-21.3	-20.3	1.37	-8.77	-9.97	0.878	3' UTR	2	77259222	77264841	5620	1
chr2	79277367	79277784	418	ENSSSCG00000014003	ENSSSCT00000015295	25713	MIER2	MIER family member 2 [Source:HGNC Symbol;Acc:HGNC:29210]	GO:0005634(nucleus);GO:0003677(DNA binding)	NA	0	1	418,	0	-873	-Inf	4.25	-8.39	-9.57	0.427	3' UTR	2	79251654	79277784	26131	1
chr2	81922043	81922279	237	ENSSSCG00000014033	ENSSSCT00000015329	123651	RMND5B	required for meiotic nuclear division 5 homolog B [Source:HGNC Symbol;Acc:HGNC:26181]	GO:0034657(GID complex);GO:0005737(cytoplasm);GO:0005634(nucleus);GO:0043161(proteasome-mediated ubiquitin-dependent protein catabolic process);GO:0042787(protein ubiquitination involved in ubiquitin-dependent protein catabolic process);GO:0004842(ubiquitin-protein transferase activity)	NA	0	1	237,	0	-562	-Inf	2.84	-13.2	-14.5	0.54	3' UTR	2	81841193	82045930	204738	2
chr2	159750821	159752244	1424	ENSSSCG00000014538	ENSSSCT00000015888	0	MGAT1	mannosyl (alpha-1,3-)-glycoprotein beta-1,2-N-acetylglucosaminyltransferase [Source:HGNC Symbol;Acc:HGNC:7044]	GO:1903561(extracellular vesicle);GO:0070062(extracellular exosome);GO:0016021(integral component of membrane);GO:0016020(membrane);GO:0006486(protein glycosylation);GO:0006049(UDP-N-acetylglucosamine catabolic process);GO:0001701(in utero embryonic development);GO:0016757(transferase activity, transferring glycosyl groups);GO:0016740(transferase activity);GO:0008375(acetylglucosaminyltransferase…	00510(N-Glycan biosynthesis)	0	1	1424,	0	-1540	-Inf	6.02	-37.3	-39.2	0.404	5' UTR	2	159750821	159753282	2462	1
chr2	2095223	2095522	300	ENSSSCG00000012874	ENSSSCT00000014072	7583	ORAOV1	oral cancer overexpressed 1 [Source:HGNC Symbol;Acc:HGNC:17589]	GO:0035861(site of double-strand break);GO:0030896(checkpoint clamp complex);GO:0044778(meiotic DNA integrity checkpoint);GO:0033314(mitotic DNA replication checkpoint);GO:0031573(intra-S DNA damage checkpoint);GO:0006289(nucleotide-excision repair);GO:0000724(double-strand break repair via homologous recombination)	NA	6.3e-13	1	300,	0	-12.2	-11.3	1.81	-34.8	-36.7	2.91	3' UTR	2	2095043	2103105	8063	2
chr2	5699387	5699537	151	ENSSSCG00000012981	ENSSSCT00000014191	8406	RELA	transcription factor p65 [Source:RefSeq peptide;Acc:NP_001107753]	GO:0071159(NF-kappaB complex);GO:0033256(I-kappaB/NF-kappaB complex);GO:0005829(cytosol);GO:0005737(cytoplasm);GO:0005634(nucleus);GO:0051092(positive regulation of NF-kappaB transcription factor activity);GO:0045944(positive regulation of transcription from RNA polymerase II promoter);GO:0045087(innate immune response);GO:0038061(NIK/NF-kappaB signaling);GO:0034097(response to cytokine);GO:00072…	04014(Ras signaling pathway);04010(MAPK signaling pathway);04064(NF-kappa B signaling pathway);04668(TNF signaling pathway);04066(HIF-1 signaling pathway);04071(Sphingolipid signaling pathway);04024(cAMP signaling pathway);04151(PI3K-Akt signaling pathway);04210(Apoptosis);04620(Toll-like receptor signaling pathway);04621(NOD-like receptor signaling pathway);04622(RIG-I-like receptor signaling pa…	7.9e-12	1	151,	0	-11.1	-10.3	1.39	-6.62	-7.71	0.858	3' UTR	2	5698668	5707943	9276	2
chr2	5699657	5699867	211	ENSSSCG00000012981	ENSSSCT00000014191	8076	RELA	transcription factor p65 [Source:RefSeq peptide;Acc:NP_001107753]	GO:0071159(NF-kappaB complex);GO:0033256(I-kappaB/NF-kappaB complex);GO:0005829(cytosol);GO:0005737(cytoplasm);GO:0005634(nucleus);GO:0051092(positive regulation of NF-kappaB transcription factor activity);GO:0045944(positive regulation of transcription from RNA polymerase II promoter);GO:0045087(innate immune response);GO:0038061(NIK/NF-kappaB signaling);GO:0034097(response to cytokine);GO:00072…	04014(Ras signaling pathway);04010(MAPK signaling pathway);04064(NF-kappa B signaling pathway);04668(TNF signaling pathway);04066(HIF-1 signaling pathway);04071(Sphingolipid signaling pathway);04024(cAMP signaling pathway);04151(PI3K-Akt signaling pathway);04210(Apoptosis);04620(Toll-like receptor signaling pathway);04621(NOD-like receptor signaling pathway);04622(RIG-I-like receptor signaling pa…	2.5e-13	1	211,	0	-12.6	-11.7	1.22	-16.5	-18	0.61	Exon (ENSSSCT00000014191/ENSSSCG00000012981, exon 11 of 11)	2	5698668	5707943	9276	2
chr2	5771503	5772132	630	ENSSSCG00000012983	ENSSSCT00000014193	19457	PCNX3	pecanex homolog 3 (Drosophila) [Source:HGNC Symbol;Acc:HGNC:18760]	GO:0016021(integral component of membrane);GO:0016020(membrane)	NA	0	1	630,	0	-1290	-Inf	4.14	-31.6	-33.4	0.611	3' UTR	2	5771503	5791589	20087	2
chr2	12873955	12874283	329	ENSSSCG00000013176	ENSSSCT00000014396	0	TMX2	thioredoxin related transmembrane protein 2 [Source:HGNC Symbol;Acc:HGNC:30739]	GO:0016021(integral component of membrane);GO:0016020(membrane);GO:0005623(cell);GO:0045454(cell redox homeostasis)	NA	1e-153	1	329,	0	-153	-152	2.43	-28.4	-30.2	1.43	5' UTR	2	12863476	12874283	10808	2
chr2	17949741	17950315	575	ENSSSCG00000013268	ENSSSCT00000014492	0	C11orf94	chromosome 11 open reading frame 94 [Source:HGNC Symbol;Acc:HGNC:37213]	NA	NA	1e-156	3	2,74,104,	0,197,471	-156	-155	1.79	-10.7	-12	1.44	3' UTR	2	17949621	17950315	695	2
chr2	58392823	58393723	901	ENSSSCG00000013932	ENSSSCT00000015218	5508	LPAR2	lysophosphatidic acid receptor 2 [Source:HGNC Symbol;Acc:HGNC:3168]	GO:0030139(endocytic vesicle);GO:0016021(integral component of membrane);GO:0016020(membrane);GO:0009986(cell surface);GO:0007186(G-protein coupled receptor signaling pathway);GO:0007165(signal transduction);GO:0070915(lysophosphatidic acid receptor activity);GO:0004930(G-protein coupled receptor activity);GO:0004871(signal transducer activity)	04015(Rap1 signaling pathway);04151(PI3K-Akt signaling pathway);04080(Neuroactive ligand-receptor interaction);05200(Pathways in cancer)	2e-61	1	901,	0	-60.7	-59.5	4.62	-11.3	-12.6	1.67	3' UTR	2	58392793	58399231	6439	2
chr2	82273412	82273530	119	ENSSSCG00000014040	ENSSSCT00000015337	0	LMAN2	lectin, mannose binding 2 [Source:HGNC Symbol;Acc:HGNC:16986]	GO:0070062(extracellular exosome);GO:0016021(integral component of membrane);GO:0016020(membrane);GO:0009986(cell surface);GO:0005887(integral component of plasma membrane);GO:0005794(Golgi apparatus);GO:0005793(endoplasmic reticulum-Golgi intermediate compartment);GO:0005615(extracellular space);GO:0050766(positive regulation of phagocytosis);GO:0006890(retrograde vesicle-mediated transport, Gol…	04141(Protein processing in endoplasmic reticulum)	6.3e-27	1	119,	0	-26.2	-25.2	1.91	-7.08	-8.19	0.705	5' UTR	2	82260727	82273530	12804	2
chr2	151072052	151079071	7020	ENSSSCG00000014401	ENSSSCT00000036693	6546	NR3C1	nuclear receptor subfamily 3 group C member 1 [Source:HGNC Symbol;Acc:HGNC:7978]	GO:0005634(nucleus);GO:0043401(steroid hormone mediated signaling pathway);GO:0006355(regulation of transcription, DNA-templated);GO:0006351(transcription, DNA-templated);GO:0046872(metal ion binding);GO:0043565(sequence-specific DNA binding);GO:0008270(zinc ion binding);GO:0003707(steroid hormone receptor activity);GO:0003700(transcription factor activity, sequence-specific DNA binding);GO:00036…	04080(Neuroactive ligand-receptor interaction)	2e-52	2	223,18,	0,7002	-51.7	-50.5	2.99	-6.54	-7.62	1.62	Exon (ENSSSCT00000036693/ENSSSCG00000014401, exon 2 of 7)	2	151054873	151085617	30745	2
chr3	8002778	8003480	703	ENSSSCG00000007672	ENSSSCT00000008412	145	POP7	POP7 homolog, ribonuclease P/MRP subunit [Source:HGNC Symbol;Acc:HGNC:19949]	GO:0005634(nucleus);GO:0090502(RNA phosphodiester bond hydrolysis, endonucleolytic);GO:0008033(tRNA processing);GO:0004526(ribonuclease P activity);GO:0003723(RNA binding);GO:0003676(nucleic acid binding)	03013(RNA transport);03008(Ribosome biogenesis in eukaryotes)	0	2	28,435,	0,268	-948	-Inf	5.1	-8.14	-9.3	0.394	5' UTR	3	8002633	8003480	848	1
chr3	62051318	62052030	713	ENSSSCG00000008233	ENSSSCT00000009016	89	ENSSSCG00000008233	NA	GO:0016021(integral component of membrane);GO:0016020(membrane);GO:0005764(lysosome)	NA	6.2e-05	2	151,59,	0,654	-4.21	-3.49	2.14	-5.68	-6.7	3.07	5' UTR	3	62045388	62052119	6732	2
chr3	114419344	114419819	476	ENSSSCG00000008515	ENSSSCT00000009319	0	MEMO1	mediator of cell motility 1 [Source:HGNC Symbol;Acc:HGNC:14014]	GO:0005829(cytosol);GO:0005634(nucleus);GO:0032886(regulation of microtubule-based process)	NA	0	1	476,	0	-814	-Inf	3.24	-32.3	-34.1	1.99	5' UTR	3	114305427	114419819	114393	2
chr3	119071173	119071951	779	ENSSSCG00000008559	ENSSSCT00000009364	7575	TMEM214	transmembrane protein 214 [Source:HGNC Symbol;Acc:HGNC:25983]	GO:0005881(cytoplasmic microtubule);GO:0005829(cytosol);GO:0005794(Golgi apparatus);GO:0005783(endoplasmic reticulum)	NA	1e-230	2	489,80,	0,699	-230	-228	4.11	-14.3	-15.8	0.469	3' UTR	3	119068661	119079526	10866	2
chr4	97168080	97177280	9201	ENSSSCG00000006364	ENSSSCT00000006973	60	DEDD	death effector domain containing [Source:HGNC Symbol;Acc:HGNC:2755]	GO:0005737(cytoplasm);GO:0005730(nucleolus);GO:1901837(negative regulation of transcription of nuclear large rRNA transcript from RNA polymerase I promoter);GO:0046697(decidualization);GO:0042981(regulation of apoptotic process);GO:0042177(negative regulation of protein catabolic process);GO:0008625(extrinsic apoptotic signaling pathway via death domain receptors);GO:0003677(DNA binding)	NA	2e-12	3	81,33,6,	0,1829,9195	-11.7	-10.8	1.4	-7.35	-8.48	1.1	5' UTR	4	97168020	97179425	11406	1
chr4	103590340	103590820	481	ENSSSCG00000006540	ENSSSCT00000007162	1664	PYGO2	pygopus homolog 2 [Source:RefSeq peptide;Acc:NP_001172104]	GO:0005634(nucleus);GO:0060070(canonical Wnt signaling pathway);GO:0060021(palate development);GO:0051569(regulation of histone H3-K4 methylation);GO:0048589(developmental growth);GO:0035563(positive regulation of chromatin binding);GO:0035065(regulation of histone acetylation);GO:0033599(regulation of mammary gland epithelial cell proliferation);GO:0030879(mammary gland development);GO:0016055(W…	NA	0	2	250,230,	0,251	-326	-Inf	2.23	-19.9	-21.5	0.486	Exon (ENSSSCT00000007162/ENSSSCG00000006540, exon 3 of 4)	4	103588676	103592945	4270	1
chr4	109079858	109080885	1028	ENSSSCG00000006687	ENSSSCT00000032627	14257	ITGA10	NA	NA	NA	5e-56	3	33,114,93,	0,554,935	-55.3	-54.1	5.13	-7.66	-8.81	3.29	Exon (ENSSSCT00000032627/ENSSSCG00000006687, exon 28 of 30)	4	109065601	109081161	15561	1
chr4	109097051	109098813	1763	ENSSSCG00000006688	ENSSSCT00000007327	11700	ANKRD35	ankyrin repeat domain 35 [Source:HGNC Symbol;Acc:HGNC:26323]	NA	NA	0	1	1763,	0	-86800	-Inf	5.66	-8.57	-9.75	0.494	Exon (ENSSSCT00000007327/ENSSSCG00000006688, exon 10 of 14)	4	109085351	109102969	17619	1
chr4	135054807	135055227	421	ENSSSCG00000006892	ENSSSCT00000007547	14332	DNTTIP2	deoxynucleotidyltransferase, terminal, interacting protein 2 [Source:HGNC Symbol;Acc:HGNC:24013]	GO:0005730(nucleolus);GO:0005634(nucleus);GO:0003723(RNA binding)	NA	2.5e-55	1	421,	0	-54.6	-53.4	2.59	-13.2	-14.6	1.56	3' UTR	4	135040475	135055556	15082	1
chr5	4385913	4386062	150	ENSSSCG00000000063	ENSSSCT00000000069	14334	POLR3H	RNA polymerase III subunit H [Source:HGNC Symbol;Acc:HGNC:30349]	GO:0043231(intracellular membrane-bounded organelle);GO:0005813(centrosome);GO:0005666(DNA-directed RNA polymerase III complex);GO:0005654(nucleoplasm);GO:0006384(transcription initiation from RNA polymerase III promoter);GO:0006383(transcription from RNA polymerase III promoter);GO:0006351(transcription, DNA-templated);GO:0006139(nucleobase-containing compound metabolic process);GO:0003899(DNA-d…	00230(Purine metabolism);00240(Pyrimidine metabolism);03020(RNA polymerase);04623(Cytosolic DNA-sensing pathway);05169(Epstein-Barr virus infection)	1.9e-10	1	150,	0	-9.73	-8.89	1.27	-4.3	-5.23	0.532	3' UTR	5	4371579	4386539	14961	1
chr5	14105002	14106287	1286	ENSSSCG00000000171	ENSSSCT00000000180	6671	CKAP4	cytoskeleton associated protein 4 [Source:HGNC Symbol;Acc:HGNC:16991]	GO:0070062(extracellular exosome);GO:0031012(extracellular matrix);GO:0016607(nuclear speck);GO:0016021(integral component of membrane);GO:0016020(membrane);GO:0005829(cytosol);GO:0005811(lipid particle);GO:0005783(endoplasmic reticulum);GO:0000932(P-body);GO:0003723(RNA binding)	NA	0	3	5,31,864,	0,150,422	-2430	-Inf	5.94	-38.2	-40.2	0.83	Exon (ENSSSCT00000000180/ENSSSCG00000000171, exon 16 of 18)	5	14098331	14106287	7957	1
chr5	17937353	17937682	330	ENSSSCG00000000233	ENSSSCT00000000252	35644	ACVR1B	activin A receptor type 1B [Source:HGNC Symbol;Acc:HGNC:172]	GO:0070062(extracellular exosome);GO:0048179(activin receptor complex);GO:0043235(receptor complex);GO:0016021(integral component of membrane);GO:0016020(membrane);GO:0009986(cell surface);GO:0005887(integral component of plasma membrane);GO:0005829(cytosol);GO:1901165(positive regulation of trophoblast cell migration);GO:0097191(extrinsic apoptotic signaling pathway);GO:0046777(protein autophosp…	04350(TGF-beta signaling pathway);04060(Cytokine-cytokine receptor interaction);04550(Signaling pathways regulating pluripotency of stem cells)	4e-12	1	330,	0	-11.4	-10.5	1.39	-10.6	-11.8	0.851	3' UTR	5	17901709	17938189	36481	1
chr5	4385900	4386049	150	ENSSSCG00000000063	ENSSSCT00000000069	14321	POLR3H	RNA polymerase III subunit H [Source:HGNC Symbol;Acc:HGNC:30349]	GO:0043231(intracellular membrane-bounded organelle);GO:0005813(centrosome);GO:0005666(DNA-directed RNA polymerase III complex);GO:0005654(nucleoplasm);GO:0006384(transcription initiation from RNA polymerase III promoter);GO:0006383(transcription from RNA polymerase III promoter);GO:0006351(transcription, DNA-templated);GO:0006139(nucleobase-containing compound metabolic process);GO:0003899(DNA-d…	00230(Purine metabolism);00240(Pyrimidine metabolism);03020(RNA polymerase);04623(Cytosolic DNA-sensing pathway);05169(Epstein-Barr virus infection)	1.1e-09	1	150,	0	-8.97	-8.14	1.25	-4.44	-5.38	0.549	3' UTR	5	4371579	4386539	14961	1
chr6	44172223	44172372	150	ENSSSCG00000027197	ENSSSCT00000024419	0	DYRK1B	dual specificity tyrosine phosphorylation regulated kinase 1B [Source:HGNC Symbol;Acc:HGNC:3092]	GO:0005634(nucleus);GO:0060612(adipose tissue development);GO:0045893(positive regulation of transcription, DNA-templated);GO:0018108(peptidyl-tyrosine phosphorylation);GO:0007520(myoblast fusion);GO:0006468(protein phosphorylation);GO:0005524(ATP binding);GO:0004713(protein tyrosine kinase activity);GO:0004674(protein serine/threonine kinase activity);GO:0004672(protein kinase activity);GO:00037…	NA	7.9e-37	1	150,	0	-36.1	-35	2.27	-17	-18.5	2.13	5' UTR	6	44172223	44181016	8794	1
chr6	49731643	49731968	326	ENSSSCG00000030425	ENSSSCT00000024290	1498	ENSSSCG00000030425	NA	GO:0016310(phosphorylation);GO:0016301(kinase activity)	00600(Sphingolipid metabolism);04370(VEGF signaling pathway);04020(Calcium signaling pathway);04071(Sphingolipid signaling pathway);04666(Fc gamma R-mediated phagocytosis);05152(Tuberculosis)	3.2e-05	3	9,95,15,	0,125,311	-4.49	-3.76	1.4	-55.3	-57.5	6.18	Exon (ENSSSCT00000024290/ENSSSCG00000030425, exon 2 of 5)	6	49730145	49734108	3964	1
chr6	54381184	54382078	895	ENSSSCG00000003288	ENSSSCT00000003652	0	HSPBP1	HSPA (Hsp70) binding protein 1 [Source:HGNC Symbol;Acc:HGNC:24989]	GO:0043086(negative regulation of catalytic activity);GO:0032436(positive regulation of proteasomal ubiquitin-dependent protein catabolic process);GO:0031398(positive regulation of protein ubiquitination);GO:0004857(enzyme inhibitor activity)	04141(Protein processing in endoplasmic reticulum)	5e-59	2	461,104,	0,791	-58.3	-57.1	2.58	-13.8	-15.2	0.661	5' UTR	6	54381184	54393103	11920	1
chr6	54395887	54404932	9046	ENSSSCG00000003301	ENSSSCT00000003665	539	PPP6R1	protein phosphatase 6 regulatory subunit 1 [Source:HGNC Symbol;Acc:HGNC:29195]	GO:0005829(cytosol);GO:0043666(regulation of phosphoprotein phosphatase activity);GO:0019903(protein phosphatase binding)	NA	1e-10	2	75,76,	0,8970	-10	-9.19	1.27	-13.7	-15.1	0.915	5' UTR	6	54395348	54418036	22689	1
chr6	73182134	73182852	719	ENSSSCG00000003509	ENSSSCT00000003899	7887	SH2D5	SH2 domain containing 5 [Source:HGNC Symbol;Acc:HGNC:28819]	NA	NA	1.3e-60	1	719,	0	-59.9	-58.7	4.41	-7.57	-8.71	2.59	3' UTR	6	73174247	73182852	8606	1
chr6	82695237	82695564	328	ENSSSCG00000023657	ENSSSCT00000027786	208	ENSSSCG00000023657	NA	NA	NA	3.2e-60	1	328,	0	-59.5	-58.3	3.89	-9.5	-10.7	1.54	5' UTR	6	82695029	82697222	2194	1
chr6	82780484	82780543	60	ENSSSCG00000023968	ENSSSCT00000022798	1178	TSSK3	testis specific serine kinase 3 [Source:HGNC Symbol;Acc:HGNC:15473]	GO:0005737(cytoplasm);GO:0005634(nucleus);GO:0035556(intracellular signal transduction);GO:0016310(phosphorylation);GO:0007283(spermatogenesis);GO:0006468(protein phosphorylation);GO:0016301(kinase activity);GO:0005524(ATP binding);GO:0004674(protein serine/threonine kinase activity);GO:0004672(protein kinase activity)	NA	1.6e-13	1	60,	0	-12.8	-11.9	1.23	-7.6	-8.74	2.24	Exon (ENSSSCT00000022798/ENSSSCG00000023968, exon 2 of 2)	6	82779306	82780842	1537	1
chr6	146601722	146609733	8012	ENSSSCG00000003848	ENSSSCT00000004260	33741	LRP8	LDL receptor related protein 8 [Source:HGNC Symbol;Acc:HGNC:6700]	GO:0043235(receptor complex);GO:0016021(integral component of membrane);GO:0016020(membrane);GO:0005901(caveola);GO:0006898(receptor-mediated endocytosis);GO:0006897(endocytosis);GO:0030229(very-low-density lipoprotein particle receptor activity);GO:0005509(calcium ion binding)	NA	1e-17	2	64,87,	0,7925	-17	-16	1.55	-36.5	-38.4	2.4	Exon (ENSSSCT00000004260/ENSSSCG00000003848, exon 3 of 19)	6	146567981	146649171	81191	1
chr6	44364554	44378138	13585	ENSSSCG00000002989	ENSSSCT00000036184	0	AKT2	AKT serine/threonine kinase 2 [Source:HGNC Symbol;Acc:HGNC:392]	GO:0043231(intracellular membrane-bounded organelle);GO:0032587(ruffle membrane);GO:0005938(cell cortex);GO:0005886(plasma membrane);GO:0005829(cytosol);GO:0005634(nucleus);GO:0005622(intracellular);GO:2001275(positive regulation of glucose import in response to insulin stimulus);GO:2000147(positive regulation of cell motility);GO:1904179(positive regulation of adipose tissue development);GO:0097…	04014(Ras signaling pathway);04015(Rap1 signaling pathway);04010(MAPK signaling pathway);04012(ErbB signaling pathway);04370(VEGF signaling pathway);04630(Jak-STAT signaling pathway);04668(TNF signaling pathway);04066(HIF-1 signaling pathway);04068(FoxO signaling pathway);04071(Sphingolipid signaling pathway);04024(cAMP signaling pathway);04022(cGMP - PKG signaling pathway);04151(PI3K-Akt signali…	7.9e-84	2	7,233,	0,13352	-83.1	-81.8	2.22	-17.8	-19.3	0.82	5' UTR	6	44331702	44378012	46311	2
chr6	48411663	48414882	3220	ENSSSCG00000003112	ENSSSCT00000003452	5966	ENSSSCG00000003112	NA	GO:0005739(mitochondrion);GO:2001056(positive regulation of cysteine-type endopeptidase activity);GO:1901998(toxin transport);GO:1900740(positive regulation of protein insertion into mitochondrial membrane involved in apoptotic signaling pathway);GO:0097193(intrinsic apoptotic signaling pathway);GO:0090200(positive regulation of release of cytochrome c from mitochondria);GO:0071479(cellular respo…	04390(Hippo signaling pathway);04115(p53 signaling pathway);05016(Huntington's disease);05162(Measles)	1e-269	2	484,23,	0,3197	-269	-268	4.31	-8.75	-9.94	0.968	3' UTR	6	48411038	48420848	9811	2
chr6	70006753	70021129	14377	ENSSSCG00000020926	ENSSSCT00000027692	240	SDHB	succinate dehydrogenase complex subunit B, iron sulfur (Ip) [Source:HGNC Symbol;Acc:HGNC:10681]	GO:0070062(extracellular exosome);GO:0045273(respiratory chain complex II);GO:0005886(plasma membrane);GO:0005749(mitochondrial respiratory chain complex II, succinate dehydrogenase complex (ubiquinone));GO:0005743(mitochondrial inner membrane);GO:0005739(mitochondrion);GO:0005654(nucleoplasm);GO:0055114(oxidation-reduction process);GO:0006099(tricarboxylic acid cycle);GO:0051539(4 iron, 4 sulfur…	01200(Carbon metabolism);00020(Citrate cycle (TCA cycle));00190(Oxidative phosphorylation);05010(Alzheimer's disease);05012(Parkinson's disease);05016(Huntington's disease);04932(Non-alcoholic fatty liver disease (NAFLD))	2.5e-28	2	94,116,	0,14261	-27.6	-26.6	1.49	-4.53	-5.48	0.451	5' UTR	6	69990843	70021369	30527	2
chr6	71926169	71985441	59273	ENSSSCG00000003493	ENSSSCT00000003880	0	CAPZB	capping actin protein of muscle Z-line beta subunit [Source:HGNC Symbol;Acc:HGNC:1491]	GO:0008290(F-actin capping protein complex);GO:0005737(cytoplasm);GO:0051016(barbed-end actin filament capping);GO:0030036(actin cytoskeleton organization);GO:0003779(actin binding);GO:0030863(cortical cytoskeleton);GO:0030027(lamellipodium);GO:0030018(Z disc);GO:0016020(membrane);GO:0014704(intercalated disc);GO:0005903(brush border);GO:0001669(acrosomal vesicle);GO:0090036(regulation of protein…	NA	4e-47	2	43,106,	0,59167	-46.4	-45.2	1.72	-11	-12.2	0.612	5' UTR	6	71842815	71985441	142627	2
chr6	81867763	81867942	180	ENSSSCG00000003602	ENSSSCT00000003997	7639	PEF1	penta-EF-hand domain containing 1 [Source:HGNC Symbol;Acc:HGNC:30009]	GO:0070062(extracellular exosome);GO:0005737(cytoplasm);GO:0051592(response to calcium ion);GO:0006508(proteolysis);GO:0046983(protein dimerization activity);GO:0046982(protein heterodimerization activity);GO:0005509(calcium ion binding);GO:0004198(calcium-dependent cysteine-type endopeptidase activity);GO:0003723(RNA binding)	NA	7.9e-42	1	180,	0	-41.1	-40	1.42	-8.77	-9.96	0.584	3' UTR	6	81800443	81875581	75139	2
chr7	44081582	44082152	571	ENSSSCG00000001688	ENSSSCT00000001884	4327	ENSSSCG00000001688	NA	GO:0005923(bicellular tight junction)	NA	0	1	571,	0	-447	-Inf	15.2	-13.9	-15.3	0.83	3' UTR	7	44077255	44082602	5348	1
chr7	43620856	43620976	121	ENSSSCG00000001658	ENSSSCT00000001849	60	MRPL2	mitochondrial ribosomal protein L2 [Source:HGNC Symbol;Acc:HGNC:14056]	GO:0005840(ribosome);GO:0005762(mitochondrial large ribosomal subunit);GO:0005739(mitochondrion);GO:0005622(intracellular);GO:0032543(mitochondrial translation);GO:0006412(translation);GO:0003735(structural constituent of ribosome);GO:0003723(RNA binding)	03010(Ribosome)	1.4e-07	1	121,	0	-6.86	-6.07	1.24	-3.49	-4.35	0.49	5' UTR	7	43616539	43621036	4498	2
chr7	44186627	44186836	210	ENSSSCG00000022976	ENSSSCT00000025691	9011	ENSSSCG00000022976	NA	GO:0005525(GTP binding);GO:0003924(GTPase activity)	NA	3.2e-10	1	210,	0	-9.49	-8.65	1.55	-4.41	-5.35	0.937	3' UTR	7	44185076	44195847	10772	2
chr7	44945203	44955752	10550	ENSSSCG00000001696	ENSSSCT00000001895	0	MRPL14	mitochondrial ribosomal protein L14 [Source:HGNC Symbol;Acc:HGNC:14279]	GO:0005840(ribosome);GO:0005762(mitochondrial large ribosomal subunit);GO:0005739(mitochondrion);GO:0006412(translation);GO:0003735(structural constituent of ribosome);GO:0003723(RNA binding)	03010(Ribosome)	1.3e-38	2	56,122,	0,10428	-37.9	-36.8	2.44	-7.63	-8.77	0.71	5' UTR	7	44942222	44955752	13531	2
chr7	103122062	103122513	452	ENSSSCG00000002357	ENSSSCT00000002621	13805	ALDH6A1	aldehyde dehydrogenase 6 family member A1 [Source:HGNC Symbol;Acc:HGNC:7179]	GO:0070062(extracellular exosome);GO:0005739(mitochondrion);GO:0005654(nucleoplasm);GO:0055114(oxidation-reduction process);GO:0050873(brown fat cell differentiation);GO:0008152(metabolic process);GO:0006574(valine catabolic process);GO:0006210(thymine catabolic process);GO:0016620(oxidoreductase activity, acting on the aldehyde or oxo group of donors, NAD or NADP as acceptor);GO:0016491(oxidored…	01200(Carbon metabolism);00640(Propanoate metabolism);00562(Inositol phosphate metabolism);00280(Valine, leucine and isoleucine degradation);00410(beta-Alanine metabolism)	6.3e-45	2	54,126,	0,326	-44.2	-43.1	2.44	-28.8	-30.6	2.77	Exon (ENSSSCT00000002621/ENSSSCG00000002357, exon 10 of 12)	7	103117991	103136318	18328	2
chr8	81898051	81898650	600	ENSSSCG00000009015	ENSSSCT00000009874	53845	ENSSSCG00000009015	NA	GO:0030956(glutamyl-tRNA(Gln) amidotransferase complex);GO:0005739(mitochondrion);GO:0070681(glutaminyl-tRNAGln biosynthesis via transamidation);GO:0032543(mitochondrial translation);GO:0006412(translation);GO:0050567(glutaminyl-tRNA synthase (glutamine-hydrolyzing) activity);GO:0016884(carbon-nitrogen ligase activity, with glutamine as amido-N-donor);GO:0016874(ligase activity);GO:0005524(ATP bi…	00970(Aminoacyl-tRNA biosynthesis)	1e-249	1	600,	0	-249	-248	4.88	-14.1	-15.6	0.96	3' UTR	8	81844206	81900808	56603	1
chr8	85727496	85739147	11652	ENSSSCG00000009028	ENSSSCT00000009887	19767	ENSSSCG00000009028	NA	NA	NA	6.3e-34	3	26,92,442,	0,4022,11210	-33.2	-32.2	5.66	-45.7	-47.8	2.39	3' UTR	8	85707729	85739412	31684	1
chr8	108193249	108194358	1110	ENSSSCG00000009083	ENSSSCT00000009949	2301	SPRY1	sprouty RTK signaling antagonist 1 [Source:HGNC Symbol;Acc:HGNC:11269]	GO:0016020(membrane);GO:0005829(cytosol);GO:0005794(Golgi apparatus);GO:0005654(nucleoplasm);GO:0070373(negative regulation of ERK1 and ERK2 cascade);GO:0060449(bud elongation involved in lung branching);GO:0051387(negative regulation of neurotrophin TRK receptor signaling pathway);GO:0046580(negative regulation of Ras protein signal transduction);GO:0043407(negative regulation of MAP kinase acti…	04630(Jak-STAT signaling pathway)	1e-150	1	1110,	0	-150	-148	5.86	-33.3	-35.2	1.83	3' UTR	8	108000816	108196659	195844	2
chr9	30952056	30952504	449	ENSSSCG00000014965	ENSSSCT00000016326	28915	ENDOD1	endonuclease domain containing 1 [Source:HGNC Symbol;Acc:HGNC:29129]	GO:0070062(extracellular exosome);GO:0016021(integral component of membrane);GO:0016020(membrane);GO:0046872(metal ion binding);GO:0016787(hydrolase activity);GO:0003676(nucleic acid binding)	NA	2.5e-45	1	449,	0	-44.6	-43.4	9.21	-47.3	-49.4	2.87	3' UTR	9	30923141	30952504	29364	1
chr9	51578570	51579871	1302	ENSSSCG00000015117	ENSSSCT00000016483	0	RNF26	ring finger protein 26 [Source:HGNC Symbol;Acc:HGNC:14646]	GO:0016021(integral component of membrane);GO:0016020(membrane);GO:0008270(zinc ion binding)	NA	0	1	1302,	0	-1220	-Inf	5.55	-20.9	-22.5	0.38	Exon (ENSSSCT00000016483/ENSSSCG00000015117, exon 1 of 1)	9	51578570	51579871	1302	1
chr9	134670379	134671264	886	ENSSSCG00000015541	ENSSSCT00000016930	91	ENSSSCG00000015541	NA	NA	NA	0	1	886,	0	-788	-Inf	5.64	-17.6	-19.1	0.56	Exon (ENSSSCT00000016930/ENSSSCG00000015541, exon 2 of 2)	9	134670288	134671264	977	1
chr9	146263788	146265474	1687	ENSSSCG00000015613	ENSSSCT00000017007	0	C1orf74	chromosome 1 open reading frame 74 [Source:HGNC Symbol;Acc:HGNC:26319]	NA	NA	1e-191	2	135,920,	0,767	-191	-189	4.57	-8.65	-9.84	0.512	5' UTR	9	146263788	146265474	1687	1
chr9	51344792	51345223	432	ENSSSCG00000022645	ENSSSCT00000024276	0	H2AFX	H2A histone family member X [Source:HGNC Symbol;Acc:HGNC:4739]	GO:0070062(extracellular exosome);GO:0035861(site of double-strand break);GO:0016607(nuclear speck);GO:0005694(chromosome);GO:0005657(replication fork);GO:0005654(nucleoplasm);GO:0005634(nucleus);GO:0001741(XY body);GO:0001673(male germ cell nucleus);GO:0000794(condensed nuclear chromosome);GO:0000790(nuclear chromatin);GO:0000786(nucleosome);GO:0000785(chromatin);GO:0000781(chromosome, telomeric…	NA	2e-38	1	432,	0	-37.7	-36.6	2.17	-12.1	-13.5	0.498	Exon (ENSSSCT00000024276/ENSSSCG00000022645, exon 1 of 1)	9	51344792	51345223	432	2
chr9	51345472	51346100	629	ENSSSCG00000015110	ENSSSCT00000016476	6111	DPAGT1	dolichyl-phosphate N-acetylglucosaminephosphotransferase 1 [Source:HGNC Symbol;Acc:HGNC:2995]	GO:0043231(intracellular membrane-bounded organelle);GO:0016021(integral component of membrane);GO:0016020(membrane);GO:0005789(endoplasmic reticulum membrane);GO:0006489(dolichyl diphosphate biosynthetic process);GO:0006488(dolichol-linked oligosaccharide biosynthetic process);GO:0006487(protein N-linked glycosylation);GO:0008963(phospho-N-acetylmuramoyl-pentapeptide-transferase activity);GO:000…	00510(N-Glycan biosynthesis)	6.3e-63	1	629,	0	-62.2	-60.9	2.75	-21.9	-23.5	2.05	3' UTR	9	51345472	51352211	6740	2
chr9	51346219	51346691	473	ENSSSCG00000015110	ENSSSCT00000016476	5520	DPAGT1	dolichyl-phosphate N-acetylglucosaminephosphotransferase 1 [Source:HGNC Symbol;Acc:HGNC:2995]	GO:0043231(intracellular membrane-bounded organelle);GO:0016021(integral component of membrane);GO:0016020(membrane);GO:0005789(endoplasmic reticulum membrane);GO:0006489(dolichyl diphosphate biosynthetic process);GO:0006488(dolichol-linked oligosaccharide biosynthetic process);GO:0006487(protein N-linked glycosylation);GO:0008963(phospho-N-acetylmuramoyl-pentapeptide-transferase activity);GO:000…	00510(N-Glycan biosynthesis)	2e-38	2	325,65,	0,408	-37.7	-36.6	1.46	-156	-158	1.87	3' UTR	9	51345472	51352211	6740	2
chr11	84681388	84703333	21946	ENSSSCG00000022719	ENSSSCT00000026731	0	RAB20	RAB20, member RAS oncogene family [Source:HGNC Symbol;Acc:HGNC:18260]	GO:0045335(phagocytic vesicle);GO:0043231(intracellular membrane-bounded organelle);GO:0030139(endocytic vesicle);GO:0005886(plasma membrane);GO:0005794(Golgi apparatus);GO:0005769(early endosome);GO:0090385(phagosome-lysosome fusion);GO:0090383(phagosome acidification);GO:0030100(regulation of endocytosis);GO:0007264(small GTPase mediated signal transduction);GO:0005525(GTP binding)	NA	0	2	837,447,	0,21499	-665	-Inf	5.61	-6.16	-7.21	0.34	5' UTR	11	84681239	84703333	22095	2
chr11	86971034	86971506	473	ENSSSCG00000009569	ENSSSCT00000010490	0	PSPC1	paraspeckle component 1 [Source:HGNC Symbol;Acc:HGNC:20320]	GO:0042382(paraspeckles);GO:0005654(nucleoplasm);GO:0005634(nucleus);GO:0001650(fibrillar center);GO:0045892(negative regulation of transcription, DNA-templated);GO:0042752(regulation of circadian rhythm);GO:0006355(regulation of transcription, DNA-templated);GO:0000398(mRNA splicing, via spliceosome);GO:0003723(RNA binding);GO:0003676(nucleic acid binding);GO:0001047(core promoter binding);GO:00…	NA	1e-75	1	473,	0	-75	-73.7	2.01	-21.9	-23.5	1.11	5' UTR	11	86908816	86971506	62691	2
chr12	19357388	19357536	149	ENSSSCG00000017365	ENSSSCT00000018904	0	G6PC3	glucose-6-phosphatase catalytic subunit 3 [Source:HGNC Symbol;Acc:HGNC:24861]	GO:0030176(integral component of endoplasmic reticulum membrane);GO:0016021(integral component of membrane);GO:0016020(membrane);GO:0005789(endoplasmic reticulum membrane);GO:0005783(endoplasmic reticulum);GO:0051156(glucose 6-phosphate metabolic process);GO:0016311(dephosphorylation);GO:0015760(glucose-6-phosphate transport);GO:0006094(gluconeogenesis);GO:0016787(hydrolase activity);GO:0004346(g…	00010(Glycolysis / Gluconeogenesis);00052(Galactose metabolism);00500(Starch and sucrose metabolism);04068(FoxO signaling pathway);04151(PI3K-Akt signaling pathway);04152(AMPK signaling pathway);04910(Insulin signaling pathway);04922(Glucagon signaling pathway);04920(Adipocytokine signaling pathway);04973(Carbohydrate digestion and absorption)	1.5e-08	1	149,	0	-7.82	-7.01	2	-5.23	-6.23	1.48	5' UTR	12	19357388	19362070	4683	1
chr12	26969871	26969931	61	ENSSSCG00000017565	ENSSSCT00000019120	0	ENSSSCG00000017565	NA	GO:0003824(catalytic activity)	NA	2.5e-39	1	61,	0	-38.6	-37.5	1.63	-13.5	-14.9	2.11	5' UTR	12	26969871	26979011	9141	1
chr12	36068142	36068412	271	ENSSSCG00000017642	ENSSSCT00000019204	23342	MTMR4	myotubularin related protein 4 [Source:HGNC Symbol;Acc:HGNC:7452]	GO:0005615(extracellular space);GO:0035335(peptidyl-tyrosine dephosphorylation);GO:0016311(dephosphorylation);GO:0007179(transforming growth factor beta receptor signaling pathway);GO:0006470(protein dephosphorylation);GO:0046872(metal ion binding);GO:0016791(phosphatase activity);GO:0004725(protein tyrosine phosphatase activity);GO:0004722(protein serine/threonine phosphatase activity)	NA	5e-37	1	271,	0	-36.3	-35.2	2.19	-38.3	-40.2	1.46	3' UTR	12	36044800	36069940	25141	1
chr12	6395985	6431540	35556	ENSSSCG00000017230	ENSSSCT00000018757	17012	TMEM104	transmembrane protein 104 [Source:HGNC Symbol;Acc:HGNC:25984]	GO:0016021(integral component of membrane);GO:0016020(membrane)	NA	1e-166	3	761,94,34,	0,13885,35522	-166	-164	3.62	-42.7	-44.7	1.1	Exon (ENSSSCT00000018757/ENSSSCG00000017230, exon 8 of 10)	12	6395985	6448552	52568	2
chr12	8026416	8027844	1429	ENSSSCG00000017248	ENSSSCT00000018777	13156	COG1	component of oligomeric golgi complex 1 [Source:HGNC Symbol;Acc:HGNC:6545]	GO:0017119(Golgi transport complex);GO:0005794(Golgi apparatus);GO:0006891(intra-Golgi vesicle-mediated transport)	NA	1e-291	3	138,79,52,	0,1219,1377	-291	-289	2.23	-99	-102	0.99	Exon (ENSSSCT00000018777/ENSSSCG00000017248, exon 12 of 14)	12	8026416	8041000	14585	2
chr12	12144097	12147157	3061	ENSSSCG00000017259	ENSSSCT00000018788	0	PRKAR1A	protein kinase cAMP-dependent type I regulatory subunit alpha [Source:HGNC Symbol;Acc:HGNC:9388]	GO:0044853(plasma membrane raft);GO:0043234(protein complex);GO:0031594(neuromuscular junction);GO:0031588(nucleotide-activated protein kinase complex);GO:0016020(membrane);GO:0005952(cAMP-dependent protein kinase complex);GO:0005737(cytoplasm);GO:0001772(immunological synapse);GO:2000480(negative regulation of cAMP-dependent protein kinase activity);GO:1903538(regulation of meiotic cell cycle pr…	04210(Apoptosis);04910(Insulin signaling pathway)	1e-47	2	21,159,	0,2902	-47	-45.9	2.14	-10.5	-11.7	0.684	5' UTR	12	12130797	12147157	16361	2
chr12	15337654	15337863	210	ENSSSCG00000017294	ENSSSCT00000018826	0	DCAF7	DDB1 and CUL4 associated factor 7 [Source:HGNC Symbol;Acc:HGNC:30915]	GO:0080008(Cul4-RING E3 ubiquitin ligase complex);GO:0043234(protein complex);GO:0016604(nuclear body);GO:0016363(nuclear matrix);GO:0005829(cytosol);GO:0005654(nucleoplasm);GO:0005634(nucleus)	NA	1.3e-33	1	210,	0	-32.9	-31.8	1.84	-7.7	-8.85	0.944	5' UTR	12	15311145	15337863	26719	2
chr12	20277347	20280179	2833	ENSSSCG00000017388	ENSSSCT00000018928	0	COA3	cytochrome c oxidase assembly factor 3 [Source:HGNC Symbol;Acc:HGNC:24990]	GO:0031305(integral component of mitochondrial inner membrane);GO:0016021(integral component of membrane);GO:0016020(membrane);GO:0005739(mitochondrion);GO:0070131(positive regulation of mitochondrial translation);GO:0033617(mitochondrial respiratory chain complex IV assembly)	NA	3.2e-35	4	116,60,27,97,	0,118,1414,2736	-34.5	-33.5	2.02	-9.7	-10.9	1.66	5' UTR	12	20277755	20278918	1164	1
chr12	49245315	49246031	717	ENSSSCG00000017806	ENSSSCT00000019379	5645	MRM3	mitochondrial rRNA methyltransferase 3 [Source:HGNC Symbol;Acc:HGNC:18485]	GO:0005739(mitochondrion);GO:0032259(methylation);GO:0006396(RNA processing);GO:0001510(RNA methylation);GO:0008173(RNA methyltransferase activity);GO:0008168(methyltransferase activity);GO:0003723(RNA binding)	NA	0	1	717,	0	-441	-Inf	6	-12.1	-13.5	0.65	3' UTR	12	49243794	49251676	7883	2
chr12	54829072	54830785	1714	ENSSSCG00000027514	ENSSSCT00000031060	4451	ENSSSCG00000027514	NA	GO:0033588(Elongator holoenzyme complex)	NA	3.2e-72	4	239,101,96,156,	0,788,1024,1558	-71.5	-70.2	5.79	-169	-171	5.26	3' UTR	12	54828954	54835236	6283	2
chr12	55880279	55881343	1065	ENSSSCG00000028788	ENSSSCT00000030610	0	BORCS6	BLOC-1 related complex subunit 6 [Source:HGNC Symbol;Acc:HGNC:25939]	GO:0099078(BORC complex);GO:0032418(lysosome localization)	NA	0	1	1065,	0	-854	-Inf	4.9	-31	-32.8	0.613	Exon (ENSSSCT00000030610/ENSSSCG00000028788, exon 1 of 1)	12	55880279	55881343	1065	2
chr13	37842897	37843556	660	ENSSSCG00000011442	ENSSSCT00000012522	33409	NISCH	nischarin [Source:HGNC Symbol;Acc:HGNC:18006]	GO:0016020(membrane);GO:0005886(plasma membrane);GO:0005829(cytosol);GO:0030336(negative regulation of cell migration);GO:0030036(actin cytoskeleton organization);GO:0016601(Rac protein signal transduction);GO:0042802(identical protein binding);GO:0035091(phosphatidylinositol binding);GO:0005178(integrin binding)	NA	0	1	660,	0	-1370	-Inf	3.79	-12.9	-14.3	0.304	3' UTR	13	37809488	37844066	34579	1
chr13	133973437	133974499	1063	ENSSSCG00000011803	ENSSSCT00000012915	0	EIF4A2	eukaryotic translation initiation factor 4A2 [Source:HGNC Symbol;Acc:HGNC:3284]	GO:0048471(perinuclear region of cytoplasm);GO:1900260(negative regulation of RNA-directed 5'-3' RNA polymerase activity);GO:0010501(RNA secondary structure unwinding);GO:0010468(regulation of gene expression);GO:0006413(translational initiation);GO:0016887(ATPase activity);GO:0016787(hydrolase activity);GO:0005524(ATP binding);GO:0004386(helicase activity);GO:0004004(ATP-dependent RNA helicase a…	03013(RNA transport)	3.2e-32	3	65,46,39,	0,892,1024	-31.5	-30.4	1.74	-39.5	-41.4	2.82	5' UTR	13	133973437	133979671	6235	1
chr13	29180448	29181610	1163	ENSSSCG00000011294	ENSSSCT00000012364	0	FAM198A	family with sequence similarity 198 member A [Source:HGNC Symbol;Acc:HGNC:24485]	GO:0043231(intracellular membrane-bounded organelle)	NA	1e-173	2	660,501,	0,662	-173	-172	5.81	-7.83	-8.98	0.691	Exon (ENSSSCT00000012364/ENSSSCG00000011294, exon 1 of 5)	13	29168963	29181610	12648	2
chr14	31683091	31683389	299	ENSSSCG00000028889	ENSSSCT00000024464	31739	VPS37B	vacuolar protein sorting 37 homolog B (S. cerevisiae) [Source:HGNC Symbol;Acc:HGNC:25754]	GO:0070062(extracellular exosome);GO:0030496(midbody);GO:0010008(endosome membrane);GO:0005886(plasma membrane);GO:0005768(endosome);GO:0005737(cytoplasm);GO:0000813(ESCRT I complex);GO:1903774(positive regulation of viral budding via host ESCRT complex);GO:1902188(positive regulation of viral release from host cell);GO:0048306(calcium-dependent protein binding)	04144(Endocytosis)	0	1	299,	0	-579	-Inf	3	-19.5	-21.1	0.661	3' UTR	14	31651352	31683716	32365	1
chr14	55131389	55132577	1189	ENSSSCG00000010137	ENSSSCT00000011098	89	RANBP1	RAN binding protein 1 [Source:HGNC Symbol;Acc:HGNC:9847]	GO:0005829(cytosol);GO:0005813(centrosome);GO:0005737(cytoplasm);GO:0005634(nucleus);GO:0046907(intracellular transport);GO:0046604(positive regulation of mitotic centrosome separation);GO:0043547(positive regulation of GTPase activity);GO:0007051(spindle organization);GO:0006606(protein import into nucleus);GO:0006511(ubiquitin-dependent protein catabolic process);GO:0006405(RNA export from nucl…	05203(Viral carcinogenesis);05166(HTLV-I infection)	2.5e-78	2	189,18,	0,1171	-77.6	-76.4	1.43	-32.1	-34	0.477	5' UTR	14	55131300	55137465	6166	1
chr14	82652255	82652524	270	ENSSSCG00000010309	ENSSSCT00000011282	14024	ZSWIM8	zinc finger SWIM-type containing 8 [Source:HGNC Symbol;Acc:HGNC:23528]	GO:0008270(zinc ion binding)	NA	2.5e-61	1	270,	0	-60.6	-59.4	2.04	-12.9	-14.2	0.974	3' UTR	14	82638231	82654920	16690	1
chr14	15475675	15483029	7355	ENSSSCG00000009692	ENSSSCT00000010627	30	PINX1	PIN2/TERF1 interacting, telomerase inhibitor 1 [Source:HGNC Symbol;Acc:HGNC:30046]	GO:0005819(spindle);GO:0005730(nucleolus);GO:0000784(nuclear chromosome, telomeric region);GO:0000781(chromosome, telomeric region);GO:0000776(kinetochore);GO:0000228(nuclear chromosome);GO:1904751(positive regulation of protein localization to nucleolus);GO:1904744(positive regulation of telomeric DNA binding);GO:1902570(protein localization to nucleolus);GO:0070198(protein localization to chrom…	NA	1.3e-15	3	21,110,138,	0,1979,7217	-14.9	-14	1.48	-11.8	-13.1	0.892	5' UTR	14	15315525	15483059	167535	2
chr14	31092582	31092730	149	ENSSSCG00000009772	ENSSSCT00000010714	0	TMED2	transmembrane p24 trafficking protein 2 [Source:HGNC Symbol;Acc:HGNC:16996]	GO:0043231(intracellular membrane-bounded organelle);GO:0016021(integral component of membrane);GO:0016020(membrane);GO:0005794(Golgi apparatus);GO:0005793(endoplasmic reticulum-Golgi intermediate compartment);GO:0005783(endoplasmic reticulum);GO:0072661(protein targeting to plasma membrane);GO:0060716(labyrinthine layer blood vessel development);GO:0048598(embryonic morphogenesis);GO:0036342(pos…	NA	1.3e-94	1	149,	0	-93.9	-92.6	2.52	-17.4	-18.9	2.2	5' UTR	14	31082626	31092730	10105	2
chr14	42181853	42187556	5704	ENSSSCG00000009888	ENSSSCT00000010838	30	ERP29	endoplasmic reticulum protein 29 [Source:HGNC Symbol;Acc:HGNC:13799]	GO:0070062(extracellular exosome);GO:0042470(melanosome);GO:0016020(membrane);GO:0009986(cell surface);GO:0005788(endoplasmic reticulum lumen);GO:0005783(endoplasmic reticulum);GO:1902235(regulation of endoplasmic reticulum stress-induced intrinsic apoptotic signaling pathway);GO:0050709(negative regulation of protein secretion);GO:0010629(negative regulation of gene expression);GO:0010628(positi…	04141(Protein processing in endoplasmic reticulum)	1e-270	2	3,352,	0,5352	-270	-268	3.18	-9.5	-10.7	0.685	5' UTR	14	42178737	42187586	8850	2
chr14	46929590	46930245	656	ENSSSCG00000009960	ENSSSCT00000010915	21550	HPS4	HPS4, biogenesis of lysosomal organelles complex 3 subunit 2 [Source:HGNC Symbol;Acc:HGNC:15844]	GO:0042827(platelet dense granule);GO:0042470(melanosome);GO:0031410(cytoplasmic vesicle);GO:0031085(BLOC-3 complex);GO:0016020(membrane);GO:0005764(lysosome);GO:0005737(cytoplasm);GO:1903955(positive regulation of protein targeting to mitochondrion);GO:1903232(melanosome assembly);GO:0050821(protein stabilization);GO:0043547(positive regulation of GTPase activity);GO:0030318(melanocyte different…	NA	0	1	656,	0	-353	-Inf	5.06	-13	-14.3	0.679	3' UTR	14	46929530	46951795	22266	2
chr14	51187444	51187683	240	ENSSSCG00000010027	ENSSSCT00000010984	67028	PATZ1	POZ/BTB and AT hook containing zinc finger 1 [Source:HGNC Symbol;Acc:HGNC:13071]	GO:0005654(nucleoplasm);GO:0005634(nucleus);GO:0045944(positive regulation of transcription from RNA polymerase II promoter);GO:0045893(positive regulation of transcription, DNA-templated);GO:0030217(T cell differentiation);GO:0010468(regulation of gene expression);GO:0008584(male gonad development);GO:0007283(spermatogenesis);GO:0006366(transcription from RNA polymerase II promoter);GO:0006355(r…	NA	2.5e-30	1	240,	0	-29.6	-28.6	1.48	-113	-116	2.1	Exon (ENSSSCT00000010984/ENSSSCG00000010027, exon 5 of 5)	14	51186040	51254711	68672	2
chr14	53242283	53242400	118	ENSSSCG00000022566	ENSSSCT00000030238	0	ENSSSCG00000022566	NA	NA	00480(Glutathione metabolism);00980(Metabolism of xenobiotics by cytochrome P450);00982(Drug metabolism - cytochrome P450);05204(Chemical carcinogenesis)	5e-27	1	118,	0	-26.3	-25.3	1.62	-14.3	-15.8	1.51	5' UTR	14	53237524	53242400	4877	2
chr14	82652275	82652543	269	ENSSSCG00000010309	ENSSSCT00000011282	14044	ZSWIM8	zinc finger SWIM-type containing 8 [Source:HGNC Symbol;Acc:HGNC:23528]	GO:0008270(zinc ion binding)	NA	1.3e-59	1	269,	0	-58.9	-57.7	2.04	-12.7	-14	1.03	3' UTR	14	82638231	82654920	16690	1
chr14	145096760	145098570	1811	ENSSSCG00000029482	ENSSSCT00000024468	80469	CHST15	carbohydrate sulfotransferase 15 [Source:HGNC Symbol;Acc:HGNC:18137]	GO:0016021(integral component of membrane);GO:0016020(membrane);GO:0019319(hexose biosynthetic process);GO:0050659(N-acetylgalactosamine 4-sulfate 6-O-sulfotransferase activity);GO:0050656(3'-phosphoadenosine 5'-phosphosulfate binding);GO:0016740(transferase activity);GO:0008146(sulfotransferase activity)	00532(Glycosaminoglycan biosynthesis - chondroitin sulfate / dermatan sulfate)	9.8e-08	2	131,139,	0,1672	-7.01	-6.22	1.64	-19.4	-21	1.68	Exon (ENSSSCT00000024468/ENSSSCG00000029482, exon 8 of 9)	14	145096700	145179039	82340	2
chr15	65656924	65657372	449	ENSSSCG00000022197	ENSSSCT00000030886	60	HS6ST1	heparan sulfate 6-O-sulfotransferase 1 [Source:HGNC Symbol;Acc:HGNC:5201]	GO:0016021(integral component of membrane);GO:0060716(labyrinthine layer blood vessel development);GO:0048666(neuron development);GO:0048286(lung alveolus development);GO:0015015(heparan sulfate proteoglycan biosynthetic process, enzymatic modification);GO:0015012(heparan sulfate proteoglycan biosynthetic process);GO:0001525(angiogenesis);GO:0017095(heparan sulfate 6-O-sulfotransferase activity);…	NA	5e-30	1	449,	0	-29.3	-28.3	3.19	-6.8	-7.9	2.01	5' UTR	15	65656864	65699343	42480	1
chr17	36263349	36263885	537	ENSSSCG00000007150	ENSSSCT00000007823	0	ENSSSCG00000007150	NA	GO:0005634(nucleus);GO:0000775(chromosome, centromeric region);GO:0003696(satellite DNA binding);GO:0003682(chromatin binding);GO:0003677(DNA binding)	NA	0	1	537,	0	-4850	-Inf	6.36	-32.5	-34.3	0.485	Exon (ENSSSCT00000007823/ENSSSCG00000007150, exon 1 of 1)	17	36263349	36263885	537	1
chr17	53877081	53877440	360	ENSSSCG00000007438	ENSSSCT00000008142	19939	NCOA5	nuclear receptor coactivator 5 [Source:HGNC Symbol;Acc:HGNC:15909]	GO:0015629(actin cytoskeleton);GO:0005634(nucleus);GO:0005615(extracellular space);GO:0046627(negative regulation of insulin receptor signaling pathway);GO:0042593(glucose homeostasis);GO:0003723(RNA binding);GO:0003682(chromatin binding)	NA	1.4e-08	1	360,	0	-7.84	-7.03	6.77	-7.33	-8.45	0.729	3' UTR	17	53876961	53897379	20419	2
chr18	8543732	8544815	1084	ENSSSCG00000016491	ENSSSCT00000017955	45761	KIAA1147	KIAA1147 [Source:HGNC Symbol;Acc:HGNC:29472]	GO:0005737(cytoplasm);GO:0005575(cellular_component);GO:0051179(localization);GO:0008150(biological_process);GO:0003674(molecular_function)	NA	2.1e-05	2	48,43,	0,1041	-4.67	-3.94	1.55	-6.62	-7.71	2.93	Exon (ENSSSCT00000017955/ENSSSCG00000016491, exon 6 of 10)	18	8497971	8547784	49814	1
chr18	47376769	47376918	150	ENSSSCG00000016684	ENSSSCT00000018165	34343	SCRN1	secernin 1 [Source:HGNC Symbol;Acc:HGNC:22192]	GO:0031965(nuclear membrane);GO:0005634(nucleus);GO:0006887(exocytosis);GO:0006508(proteolysis);GO:0016805(dipeptidase activity)	NA	4e-05	1	150,	0	-4.4	-3.68	1.45	-3.99	-4.9	1.35	3' UTR	18	47342426	47378290	35865	1
chr18	9644552	9654494	9943	ENSSSCG00000016495	ENSSSCT00000017959	327	NDUFB2	NADH dehydrogenase (ubiquinone) 1 beta subcomplex, 2, 8kDa [Source:RefSeq peptide;Acc:NP_001231814]	GO:0005747(mitochondrial respiratory chain complex I);GO:0005743(mitochondrial inner membrane);GO:0005739(mitochondrion)	00190(Oxidative phosphorylation);05010(Alzheimer's disease);05012(Parkinson's disease);05016(Huntington's disease);04932(Non-alcoholic fatty liver disease (NAFLD))	7.9e-42	2	66,143,	0,9800	-41.1	-40	1.59	-11.7	-13	0.666	5' UTR	18	9642905	9654821	11917	2
chr18	55864796	55865001	206	ENSSSCG00000016750	ENSSSCT00000018232	265	YKT6	YKT6 v-SNARE homolog (S. cerevisiae) [Source:HGNC Symbol;Acc:HGNC:16959]	GO:0070062(extracellular exosome);GO:0031201(SNARE complex);GO:0016021(integral component of membrane);GO:0016020(membrane);GO:0005887(integral component of plasma membrane);GO:0005829(cytosol);GO:0005794(Golgi apparatus);GO:0005783(endoplasmic reticulum);GO:0005768(endosome);GO:0005739(mitochondrion);GO:0005737(cytoplasm);GO:0042147(retrograde transport, endosome to Golgi);GO:0016192(vesicle-med…	04130(SNARE interactions in vesicular transport)	2e-09	1	206,	0	-8.69	-7.86	2.5	-4.1	-5.02	0.72	5' UTR	18	55855332	55865266	9935	2

## Sheet: 下调基因
seqnames	start	end	width	geneId	transcriptId	distanceToTSS	geneName	Description	GO	KEGG	score	blockCount	blockSizes	blockStarts	lg.p	lg.fdr	fold_enrchment	diff.lg.fdr	diff.lg.p	diff.log2.fc	annotation	geneChr	geneStart	geneEnd	geneLength	geneStrand
chr1	84789216	84789511	296	ENSSSCG00000004408	ENSSSCT00000004871	2544	SMPD2	sphingomyelin phosphodiesterase 2 [Source:HGNC Symbol;Acc:HGNC:11121]	GO:0016021(integral component of membrane);GO:0016020(membrane);GO:0004767(sphingomyelin phosphodiesterase activity)	00600(Sphingolipid metabolism);04071(Sphingolipid signaling pathway)	0	1	296,	0	-335	-Inf	1.83	-30.9	-32.7	-0.645	Exon (ENSSSCT00000004871/ENSSSCG00000004408, exon 10 of 10)	1	84786672	84789541	2870	1
chr1	117849634	117851186	1553	ENSSSCG00000004545	ENSSSCT00000005020	37950	ANKDD1A	ankyrin repeat and death domain containing 1A [Source:HGNC Symbol;Acc:HGNC:28002]	GO:0007165(signal transduction)	NA	1.6e-21	2	13,255,	0,1298	-20.8	-19.9	3.24	-7.5	-8.63	-2.09	3' UTR	1	117811684	117851512	39829	1
chr1	142595562	142595662	101	ENSSSCG00000018734	ENSSSCT00000020329	0	ENSSSCG00000018734	NA	NA	NA	2.5e-46	1	101,	0	-45.6	-44.4	1.22	-30.9	-32.7	-0.576	Exon (ENSSSCT00000020329/ENSSSCG00000018734, exon 1 of 1)	1	142595562	142595662	101	1
chr1	159361075	159361734	660	ENSSSCG00000004840	ENSSSCT00000005342	68561	OTUD7A	OTU deubiquitinase 7A [Source:HGNC Symbol;Acc:HGNC:20718]	GO:0005737(cytoplasm);GO:0005634(nucleus);GO:0071947(protein deubiquitination involved in ubiquitin-dependent protein catabolic process);GO:0071108(protein K48-linked deubiquitination);GO:0070536(protein K63-linked deubiquitination);GO:0050727(regulation of inflammatory response);GO:0045088(regulation of innate immune response);GO:0043124(negative regulation of I-kappaB kinase/NF-kappaB signaling…	NA	1e-168	1	660,	0	-168	-166	4.15	-19.7	-21.2	-1.18	Exon (ENSSSCT00000005342/ENSSSCG00000004840, exon 10 of 11)	1	159292514	159363442	70929	1
chr1	259397745	259398013	269	ENSSSCG00000005288	ENSSSCT00000005825	145343	TLE4	transducin like enhancer of split 4 [Source:HGNC Symbol;Acc:HGNC:11840]	GO:0005634(nucleus);GO:0045892(negative regulation of transcription, DNA-templated);GO:0016055(Wnt signaling pathway);GO:0006355(regulation of transcription, DNA-templated);GO:0000122(negative regulation of transcription from RNA polymerase II promoter);GO:0070491(repressing transcription factor binding);GO:0003714(transcription corepressor activity);GO:0003705(transcription factor activity, RNA …	NA	1e-75	1	269,	0	-75	-73.7	1.64	-77.3	-79.7	-1.74	3' UTR	1	259252402	259399473	147072	1
chr1	264069914	264070983	1070	ENSSSCG00000005310	ENSSSCT00000005848	3420	TESK1	testis-specific kinase 1 [Source:HGNC Symbol;Acc:HGNC:11731]	GO:0005737(cytoplasm);GO:0035556(intracellular signal transduction);GO:0006468(protein phosphorylation);GO:0046872(metal ion binding);GO:0005524(ATP binding);GO:0004871(signal transducer activity);GO:0004674(protein serine/threonine kinase activity);GO:0004672(protein kinase activity)	NA	0	1	1070,	0	-1120	-Inf	3.54	-77.8	-80.2	-0.454	3' UTR	1	264066494	264070983	4490	1
chr1	288462516	288462635	120	ENSSSCG00000005501	ENSSSCT00000035400	12263	TRIM32	NA	GO:0005622(intracellular);GO:0007014(actin ubiquitination);GO:0061630(ubiquitin protein ligase activity);GO:0046872(metal ion binding);GO:0008270(zinc ion binding)	04120(Ubiquitin mediated proteolysis)	1.6e-11	1	120,	0	-10.8	-9.91	1.54	-5.83	-6.87	-1.18	3' UTR	1	288450253	288462903	12651	1
chr1	302929129	302929861	733	ENSSSCG00000005652	ENSSSCT00000006215	11231	GLE1	GLE1, RNA export mediator [Source:HGNC Symbol;Acc:HGNC:4315]	GO:0044614(nuclear pore cytoplasmic filaments);GO:0031965(nuclear membrane);GO:0016020(membrane);GO:0005829(cytosol);GO:0005737(cytoplasm);GO:0005730(nucleolus);GO:0005643(nuclear pore);GO:0005615(extracellular space);GO:0016973(poly(A)+ mRNA export from nucleus);GO:0006449(regulation of translational termination);GO:0006446(regulation of translational initiation);GO:0006406(mRNA export from nucl…	NA	1.6e-63	2	132,49,	0,684	-62.8	-61.6	1.44	-15.9	-17.3	-0.647	Exon (ENSSSCT00000006215/ENSSSCG00000005652, exon 4 of 16)	1	302917898	302944879	26982	1
chr1	304806929	304815284	8356	ENSSSCG00000005706	ENSSSCT00000006275	121040	ABL1	ABL proto-oncogene 1, non-receptor tyrosine kinase [Source:HGNC Symbol;Acc:HGNC:76]	GO:0048471(perinuclear region of cytoplasm);GO:0031252(cell leading edge);GO:0031234(extrinsic component of cytoplasmic side of plasma membrane);GO:0016604(nuclear body);GO:0015629(actin cytoskeleton);GO:0005829(cytosol);GO:0005737(cytoplasm);GO:0005730(nucleolus);GO:0005654(nucleoplasm);GO:0005634(nucleus);GO:2001020(regulation of response to DNA damage stimulus);GO:2000773(negative regulation o…	04014(Ras signaling pathway);04012(ErbB signaling pathway);04110(Cell cycle);04722(Neurotrophin signaling pathway);04360(Axon guidance);05200(Pathways in cancer);05206(MicroRNAs in cancer);05220(Chronic myeloid leukemia);05416(Viral myocarditis)	1.6e-19	2	251,20,	0,8336	-18.8	-17.8	1.3	-13.9	-15.3	-0.584	Exon (ENSSSCT00000006275/ENSSSCG00000005706, exon 4 of 11)	1	304685889	304829672	143784	1
chr1	311567950	311578742	10793	ENSSSCG00000005787	ENSSSCT00000006363	9781	ENSSSCG00000005787	NA	GO:0016591(DNA-directed RNA polymerase II, holoenzyme);GO:0070940(dephosphorylation of RNA polymerase II C-terminal domain);GO:0008420(CTD phosphatase activity)	NA	5e-61	2	76,164,	0,10629	-60.3	-59.1	1.33	-31.3	-33.1	-0.56	Exon (ENSSSCT00000006363/ENSSSCG00000005787, exon 5 of 7)	1	311558169	311582546	24378	1
chr1	34439083	34439633	551	ENSSSCG00000018972	ENSSSCT00000020567	0	SNORA33	Small nucleolar RNA SNORA33 [Source:RFAM;Acc:RF00438]	NA	NA	0	2	86,60,	0,491	-755	-Inf	1.61	-58.7	-60.9	-0.329	3' UTR	1	34439283	34439412	130	2
chr1	64603562	64605482	1921	ENSSSCG00000004328	ENSSSCT00000004784	59637	ENSSSCG00000004328	NA	NA	NA	1.3e-15	3	93,171,276,	0,1234,1645	-14.9	-14	3.57	-5.92	-6.96	-1.83	Exon (ENSSSCT00000004784/ENSSSCG00000004328, exon 46 of 59)	1	64591453	64665119	73667	2
chr1	109625723	109626203	481	ENSSSCG00000004517	ENSSSCT00000004989	3207	CXXC1	CXXC finger protein 1 [Source:HGNC Symbol;Acc:HGNC:24343]	GO:0048188(Set1C/COMPASS complex);GO:0035097(histone methyltransferase complex);GO:0016607(nuclear speck);GO:0016363(nuclear matrix);GO:0005829(cytosol);GO:0005634(nucleus);GO:0051568(histone H3-K4 methylation);GO:0045893(positive regulation of transcription, DNA-templated);GO:0006355(regulation of transcription, DNA-templated);GO:0046872(metal ion binding);GO:0045322(unmethylated CpG binding);GO…	NA	2.5e-26	3	69,108,4,	0,201,477	-25.6	-24.6	1.23	-18.4	-20	-0.545	Exon (ENSSSCT00000004989/ENSSSCG00000004517, exon 7 of 15)	1	109623474	109629410	5937	2
chr1	176120224	176120941	718	ENSSSCG00000004896	ENSSSCT00000005402	113993	PHLPP1	PH domain and leucine rich repeat protein phosphatase 1 [Source:HGNC Symbol;Acc:HGNC:20610]	GO:0031965(nuclear membrane);GO:0005886(plasma membrane);GO:0005737(cytoplasm);GO:1900744(regulation of p38MAPK cascade);GO:0090036(regulation of protein kinase C signaling);GO:0051898(negative regulation of protein kinase B signaling);GO:0051896(regulation of protein kinase B signaling);GO:0046328(regulation of JNK cascade);GO:0043408(regulation of MAPK cascade);GO:0042981(regulation of apoptoti…	04151(PI3K-Akt signaling pathway)	0	1	718,	0	-427	-Inf	5.72	-115	-118	-1.17	3' UTR	1	176119417	176234934	115518	2
chr1	245508123	245565536	57414	ENSSSCG00000005232	ENSSSCT00000005766	100662	SMARCA2	SWI/SNF related, matrix associated, actin dependent regulator of chromatin, subfamily a, member 2 [Source:HGNC Symbol;Acc:HGNC:11098]	GO:0045111(intermediate filament cytoskeleton);GO:0043231(intracellular membrane-bounded organelle);GO:0016514(SWI/SNF complex);GO:0005654(nucleoplasm);GO:0005634(nucleus);GO:0000790(nuclear chromatin);GO:0045944(positive regulation of transcription from RNA polymerase II promoter);GO:0045893(positive regulation of transcription, DNA-templated);GO:0045892(negative regulation of transcription, DNA…	NA	0	3	1,218,110,	0,18089,57304	-424	-Inf	2.28	-48.7	-50.8	-0.703	Exon (ENSSSCT00000005766/ENSSSCG00000005232, exon 29 of 35)	1	245489496	245666198	176703	2
chr1	303884279	303886931	2653	ENSSSCG00000030426	ENSSSCT00000024953	5839	C9orf78	chromosome 9 open reading frame 78 [Source:HGNC Symbol;Acc:HGNC:24932]	GO:0005829(cytosol);GO:0005654(nucleoplasm)	NA	7.9e-30	3	87,99,24,	0,2429,2629	-29.1	-28	1.37	-12.1	-13.5	-0.591	Exon (ENSSSCT00000024953/ENSSSCG00000030426, exon 7 of 9)	1	303883684	303892770	9087	2
chr1	303887859	303892740	4882	ENSSSCG00000030426	ENSSSCT00000024953	30	C9orf78	chromosome 9 open reading frame 78 [Source:HGNC Symbol;Acc:HGNC:24932]	GO:0005829(cytosol);GO:0005654(nucleoplasm)	NA	1e-154	6	104,78,71,52,60,142,	0,922,1669,2614,4327,4740	-154	-152	1.91	-20.8	-22.4	-0.533	5' UTR	1	303883684	303892770	9087	2
chr2	6452092	6452599	508	ENSSSCG00000013017	ENSSSCT00000014228	21555	EHD1	EH domain containing 1 [Source:HGNC Symbol;Acc:HGNC:3242]	GO:0048471(perinuclear region of cytoplasm);GO:0043209(myelin sheath);GO:0031095(platelet dense tubular network membrane);GO:0030139(endocytic vesicle);GO:0005886(plasma membrane);GO:0005811(lipid particle);GO:0005769(early endosome);GO:0005768(endosome);GO:2001137(positive regulation of endocytic recycling);GO:1901741(positive regulation of myoblast fusion);GO:0060271(cilium assembly);GO:0042632…	04144(Endocytosis)	0	1	508,	0	-479	-Inf	1.76	-48.1	-50.2	-0.411	Exon (ENSSSCT00000014228/ENSSSCG00000013017, exon 5 of 5)	2	6430537	6452599	22063	1
chr2	8419456	8420277	822	ENSSSCG00000023110	ENSSSCT00000029345	738	UBXN1	UBX domain protein 1 [Source:HGNC Symbol;Acc:HGNC:18402]	GO:0034098(VCP-NPL4-UFD1 AAA ATPase complex);GO:0005829(cytosol);GO:0005783(endoplasmic reticulum);GO:0005737(cytoplasm);GO:0000502(proteasome complex);GO:2000157(negative regulation of ubiquitin-specific protease activity);GO:1904293(negative regulation of ERAD pathway);GO:1903094(negative regulation of protein K48-linked deubiquitination);GO:0032435(negative regulation of proteasomal ubiquitin-…	NA	0	4	54,192,52,87,	0,281,565,735	-3330	-Inf	2.25	-239	-242	-0.532	Exon (ENSSSCT00000029345/ENSSSCG00000023110, exon 5 of 10)	2	8418718	8421327	2610	1
chr2	8514415	8514533	119	ENSSSCG00000013064	ENSSSCT00000014280	6529	EEF1G	eukaryotic translation elongation factor 1 gamma [Source:HGNC Symbol;Acc:HGNC:3213]	GO:0070062(extracellular exosome);GO:0016020(membrane);GO:0005783(endoplasmic reticulum);GO:0005737(cytoplasm);GO:0005634(nucleus);GO:0009615(response to virus);GO:0006414(translational elongation);GO:0045296(cadherin binding);GO:0003746(translation elongation factor activity)	05134(Legionellosis)	1e-211	1	119,	0	-211	-209	1.13	-265	-269	-0.521	Exon (ENSSSCT00000014280/ENSSSCG00000013064, exon 7 of 10)	2	8507886	8518300	10415	1
chr2	13387690	13391573	3884	ENSSSCG00000029059	ENSSSCT00000023703	5381	SSRP1	structure specific recognition protein 1 [Source:HGNC Symbol;Acc:HGNC:11327]	GO:0005634(nucleus);GO:0003723(RNA binding);GO:0003682(chromatin binding);GO:0003677(DNA binding)	NA	0	7	28,46,130,171,89,187,40,	0,166,1627,2176,2500,3402,3844	-1730	-Inf	2.27	-197	-200	-0.534	Exon (ENSSSCT00000023703/ENSSSCG00000029059, exon 11 of 17)	2	13382309	13392053	9745	1
chr2	30944962	30945293	332	ENSSSCG00000013316	ENSSSCT00000014542	42769	WT1	Wilms tumor 1 [Source:HGNC Symbol;Acc:HGNC:12796]	GO:0005829(cytosol);GO:0005654(nucleoplasm);GO:0005634(nucleus);GO:0006355(regulation of transcription, DNA-templated);GO:0046872(metal ion binding);GO:0003676(nucleic acid binding)	05202(Transcriptional misregulation in cancers)	1e-108	2	222,75,	0,257	-108	-106	1.8	-18	-19.5	-0.711	3' UTR	2	30902193	30945293	43101	1
chr2	60822366	60834753	12388	ENSSSCG00000013857	ENSSSCT00000015136	24875	ENSSSCG00000013857	NA	GO:0005509(calcium ion binding)	NA	3.2e-34	5	6,79,162,198,2,	0,3084,9831,10503,12386	-33.5	-32.4	1.67	-18	-19.6	-0.773	Exon (ENSSSCT00000015136/ENSSSCG00000013857, exon 12 of 25)	2	60797491	60876247	78757	1
chr2	69275017	69275316	300	ENSSSCG00000013664	ENSSSCT00000014928	4669	C19orf66	chromosome 19 open reading frame 66 [Source:HGNC Symbol;Acc:HGNC:25649]	GO:0005737(cytoplasm);GO:0005634(nucleus);GO:0051607(defense response to virus);GO:0045071(negative regulation of viral genome replication);GO:0034342(response to type III interferon);GO:0034341(response to interferon-gamma);GO:0034340(response to type I interferon);GO:0003723(RNA binding)	NA	6.3e-88	1	300,	0	-87.2	-85.9	2.64	-9.65	-10.9	-0.725	3' UTR	2	69270348	69277173	6826	1
chr2	69534504	69541153	6650	ENSSSCG00000013647	ENSSSCT00000014908	0	CDC37	cell division cycle 37 [Source:HGNC Symbol;Acc:HGNC:1735]	GO:1990565(HSP90-CDC37 chaperone complex);GO:0070062(extracellular exosome);GO:0005829(cytosol);GO:0005737(cytoplasm);GO:0098779(positive regulation of macromitophagy in response to mitochondrial depolarization);GO:0060338(regulation of type I interferon-mediated signaling pathway);GO:0060334(regulation of interferon-gamma-mediated signaling pathway);GO:0051301(cell division);GO:0050821(protein s…	04151(PI3K-Akt signaling pathway)	0	4	196,282,109,12,	0,5793,6410,6638	-1330	-Inf	2.06	-41.8	-43.8	-0.312	5' UTR	2	69534504	69544718	10215	1
chr2	69820050	69820772	723	ENSSSCG00000013638	ENSSSCT00000033206	20815	ILF3	interleukin enhancer binding factor 3 [Source:HGNC Symbol;Acc:HGNC:6038]	GO:0030529(intracellular ribonucleoprotein complex);GO:0016020(membrane);GO:0005739(mitochondrion);GO:0005737(cytoplasm);GO:0005730(nucleolus);GO:0005654(nucleoplasm);GO:0005634(nucleus);GO:0045893(positive regulation of transcription, DNA-templated);GO:0045892(negative regulation of transcription, DNA-templated);GO:0045071(negative regulation of viral genome replication);GO:0017148(negative regu…	NA	0	3	51,111,108,	0,143,615	-612	-Inf	1.86	-42.7	-44.8	-0.524	5' UTR	2	69799235	69826335	27101	1
chr2	73922533	73933292	10760	ENSSSCG00000013523	ENSSSCT00000014770	17243	SAFB2	scaffold attachment factor B2 [Source:HGNC Symbol;Acc:HGNC:21605]	GO:0070062(extracellular exosome);GO:0043231(intracellular membrane-bounded organelle);GO:0016604(nuclear body);GO:0005654(nucleoplasm);GO:0005634(nucleus);GO:0060765(regulation of androgen receptor signaling pathway);GO:0060008(Sertoli cell differentiation);GO:0050684(regulation of mRNA processing);GO:0006357(regulation of transcription from RNA polymerase II promoter);GO:0043565(sequence-specif…	NA	1e-155	5	94,131,95,137,202,	0,5110,6462,8849,10558	-155	-154	1.97	-22.3	-24	-0.463	Exon (ENSSSCT00000014770/ENSSSCG00000013523, exon 15 of 25)	2	73905290	73939737	34448	1
chr2	83080311	83082536	2226	ENSSSCG00000014058	ENSSSCT00000015357	13786	CLTB	clathrin light chain B [Source:HGNC Symbol;Acc:HGNC:2091]	GO:0060170(ciliary membrane);GO:0043231(intracellular membrane-bounded organelle);GO:0031410(cytoplasmic vesicle);GO:0030659(cytoplasmic vesicle membrane);GO:0030132(clathrin coat of coated pit);GO:0030130(clathrin coat of trans-Golgi network vesicle);GO:0030125(clathrin vesicle coat);GO:0016020(membrane);GO:0005905(clathrin-coated pit);GO:0005886(plasma membrane);GO:0005829(cytosol);GO:0005802(t…	04144(Endocytosis);04142(Lysosome);04961(Endocrine and other factor-regulated calcium reabsorption);04721(Synaptic vesicle cycle);05016(Huntington's disease);05100(Bacterial invasion of epithelial cells)	1e-307	3	67,112,55,	0,269,2171	-307	-305	1.69	-30.4	-32.2	-0.49	Exon (ENSSSCT00000015357/ENSSSCG00000014058, exon 3 of 5)	2	83066525	83082536	16012	1
chr2	83191245	83191305	61	ENSSSCG00000014060	ENSSSCT00000015359	14590	KIAA1191	KIAA1191 [Source:HGNC Symbol;Acc:HGNC:29209]	GO:0005737(cytoplasm)	NA	0.00035	1	61,	0	-3.45	-2.76	1.18	-2.84	-3.63	-0.82	3' UTR	2	83176655	83192263	15609	1
chr2	123602530	123612481	9952	ENSSSCG00000014213	ENSSSCT00000015531	138993	KCNN2	potassium calcium-activated channel subfamily N member 2 [Source:HGNC Symbol;Acc:HGNC:6291]	GO:0043197(dendritic spine);GO:0043025(neuronal cell body);GO:0042383(sarcolemma);GO:0030315(T-tubule);GO:0030018(Z disc);GO:0016021(integral component of membrane);GO:0016020(membrane);GO:0009986(cell surface);GO:0005886(plasma membrane);GO:0005790(smooth endoplasmic reticulum);GO:1901379(regulation of potassium ion transmembrane transport);GO:0098914(membrane repolarization during atrial cardia…	NA	2.5e-37	3	40,70,278,	0,6319,9674	-36.6	-35.5	2.38	-13.8	-15.2	-1.28	Exon (ENSSSCT00000015531/ENSSSCG00000014213, exon 7 of 9)	2	123463537	123613018	149482	1
chr2	146842295	146859122	16828	ENSSSCG00000024189	ENSSSCT00000015670	0	ENSSSCG00000024189	NA	GO:0005783(endoplasmic reticulum)	04141(Protein processing in endoplasmic reticulum)	5e-92	3	161,100,92,	0,6785,16736	-91.3	-90	1.8	-38.4	-40.3	-0.673	Exon (ENSSSCT00000015670/ENSSSCG00000024189, exon 1 of 3)	2	146842295	146859268	16974	1
chr2	148309721	148310474	754	ENSSSCG00000014372	ENSSSCT00000015702	4634	ENSSSCG00000014372	NA	GO:0005634(nucleus);GO:0042273(ribosomal large subunit biogenesis);GO:0006364(rRNA processing)	NA	1e-150	2	61,240,	0,514	-150	-148	2.92	-21.9	-23.5	-0.625	5' UTR	2	148305087	148328487	23401	1
chr2	148311073	148311313	241	ENSSSCG00000014372	ENSSSCT00000015702	5986	ENSSSCG00000014372	NA	GO:0005634(nucleus);GO:0042273(ribosomal large subunit biogenesis);GO:0006364(rRNA processing)	NA	4e-47	1	241,	0	-46.4	-45.2	1.69	-8.64	-9.83	-0.526	Exon (ENSSSCT00000015702/ENSSSCG00000014372, exon 5 of 24)	2	148305087	148328487	23401	1
chr2	148314794	148316618	1825	ENSSSCG00000014372	ENSSSCT00000015702	9707	ENSSSCG00000014372	NA	GO:0005634(nucleus);GO:0042273(ribosomal large subunit biogenesis);GO:0006364(rRNA processing)	NA	0	5	26,40,214,19,62,	0,355,552,1270,1763	-379	-Inf	1.58	-37.1	-39	-0.411	Exon (ENSSSCT00000015702/ENSSSCG00000014372, exon 10 of 24)	2	148305087	148328487	23401	1
chr2	458915	460534	1620	ENSSSCG00000012856	ENSSSCT00000014052	26720	NAP1L4	nucleosome assembly protein 1 like 4 [Source:HGNC Symbol;Acc:HGNC:7640]	GO:0005634(nucleus);GO:0006334(nucleosome assembly);GO:0003723(RNA binding)	NA	5e-78	2	80,41,	0,1579	-77.3	-76	1.22	-57.6	-59.7	-0.585	Exon (ENSSSCT00000014052/ENSSSCG00000012856, exon 6 of 16)	2	439687	487254	47568	2
chr2	495612	498481	2870	ENSSSCG00000012857	ENSSSCT00000014053	25625	CARS	cysteinyl-tRNA synthetase [Source:HGNC Symbol;Acc:HGNC:1493]	GO:0005829(cytosol);GO:0005737(cytoplasm);GO:0006423(cysteinyl-tRNA aminoacylation);GO:0006418(tRNA aminoacylation for protein translation);GO:0042803(protein homodimerization activity);GO:0005524(ATP binding);GO:0004817(cysteine-tRNA ligase activity);GO:0004812(aminoacyl-tRNA ligase activity);GO:0000166(nucleotide binding);GO:0000049(tRNA binding)	00970(Aminoacyl-tRNA biosynthesis)	1e-293	4	36,60,68,77,	0,353,2187,2793	-293	-291	2.46	-12.4	-13.8	-0.484	Exon (ENSSSCT00000014053/ENSSSCG00000012857, exon 18 of 23)	2	494866	524106	29241	2
chr2	5351240	5351667	428	ENSSSCG00000012957	ENSSSCT00000014162	14372	SF3B2	splicing factor 3b subunit 2 [Source:HGNC Symbol;Acc:HGNC:10769]	GO:0071013(catalytic step 2 spliceosome);GO:0071011(precatalytic spliceosome);GO:0005689(U12-type spliceosomal complex);GO:0005686(U2 snRNP);GO:0005684(U2-type spliceosomal complex);GO:0005681(spliceosomal complex);GO:0005634(nucleus);GO:0000398(mRNA splicing, via spliceosome);GO:0003723(RNA binding)	03040(Spliceosome)	3.2e-61	2	72,18,	0,410	-60.5	-59.3	1.31	-17.7	-19.2	-0.576	Exon (ENSSSCT00000014162/ENSSSCG00000012957, exon 20 of 21)	2	5351240	5366039	14800	2
chr2	5352040	5355002	2963	ENSSSCG00000012957	ENSSSCT00000014162	11037	SF3B2	splicing factor 3b subunit 2 [Source:HGNC Symbol;Acc:HGNC:10769]	GO:0071013(catalytic step 2 spliceosome);GO:0071011(precatalytic spliceosome);GO:0005689(U12-type spliceosomal complex);GO:0005686(U2 snRNP);GO:0005684(U2-type spliceosomal complex);GO:0005681(spliceosomal complex);GO:0005634(nucleus);GO:0000398(mRNA splicing, via spliceosome);GO:0003723(RNA binding)	03040(Spliceosome)	3.2e-20	3	1,102,46,	0,2724,2917	-19.5	-18.6	1.11	-40.6	-42.6	-0.467	Exon (ENSSSCT00000014162/ENSSSCG00000012957, exon 17 of 21)	2	5351240	5366039	14800	2
chr2	5359746	5360293	548	ENSSSCG00000012957	ENSSSCT00000014162	5746	SF3B2	splicing factor 3b subunit 2 [Source:HGNC Symbol;Acc:HGNC:10769]	GO:0071013(catalytic step 2 spliceosome);GO:0071011(precatalytic spliceosome);GO:0005689(U12-type spliceosomal complex);GO:0005686(U2 snRNP);GO:0005684(U2-type spliceosomal complex);GO:0005681(spliceosomal complex);GO:0005634(nucleus);GO:0000398(mRNA splicing, via spliceosome);GO:0003723(RNA binding)	03040(Spliceosome)	0	3	60,138,40,	0,248,508	-826	-Inf	1.84	-86.3	-88.7	-0.526	Exon (ENSSSCT00000014162/ENSSSCG00000012957, exon 9 of 21)	2	5351240	5366039	14800	2
chr2	58286819	58286878	60	ENSSSCG00000013937	ENSSSCT00000015223	0	TSSK6	Sus scrofa testis-specific serine kinase 6 (TSSK6), mRNA. [Source:RefSeq mRNA;Acc:NM_001287411]	GO:0005737(cytoplasm);GO:0005634(nucleus);GO:0035556(intracellular signal transduction);GO:0035092(sperm chromatin condensation);GO:0016310(phosphorylation);GO:0006468(protein phosphorylation);GO:0016301(kinase activity);GO:0005524(ATP binding);GO:0004674(protein serine/threonine kinase activity);GO:0004672(protein kinase activity);GO:0000287(magnesium ion binding);GO:0000166(nucleotide binding)	NA	2.5e-75	1	60,	0	-74.6	-73.4	1.33	-6.5	-7.58	-1.51	Exon (ENSSSCT00000015223/ENSSSCG00000013937, exon 1 of 1)	2	58286057	58286878	822	2
chr2	59390665	59400215	9551	ENSSSCG00000013891	ENSSSCT00000015177	0	CCDC124	coiled-coil domain containing 124 [Source:HGNC Symbol;Acc:HGNC:25171]	GO:0003723(RNA binding)	NA	0	5	71,115,190,170,37,	0,161,859,4971,9514	-1330	-Inf	2.49	-42.9	-44.9	-0.365	5' UTR	2	59390286	59400215	9930	2
chr2	66275990	66277251	1262	ENSSSCG00000013745	ENSSSCT00000015019	3223	FARSA	phenylalanyl-tRNA synthetase alpha subunit [Source:HGNC Symbol;Acc:HGNC:3592]	GO:0016020(membrane);GO:0009328(phenylalanine-tRNA ligase complex);GO:0005737(cytoplasm);GO:0051290(protein heterotetramerization);GO:0043039(tRNA aminoacylation);GO:0006432(phenylalanyl-tRNA aminoacylation);GO:0005524(ATP binding);GO:0004826(phenylalanine-tRNA ligase activity);GO:0004812(aminoacyl-tRNA ligase activity);GO:0003723(RNA binding);GO:0000166(nucleotide binding);GO:0000049(tRNA bindin…	00970(Aminoacyl-tRNA biosynthesis)	1.3e-55	3	70,119,80,	0,987,1182	-54.9	-53.7	1.38	-12.6	-14	-0.394	Exon (ENSSSCT00000015019/ENSSSCG00000013745, exon 3 of 13)	2	66268845	66280474	11630	2
chr2	70225234	70227495	2262	ENSSSCG00000013629	ENSSSCT00000014884	49236	ENSSSCG00000013629	NA	GO:0016514(SWI/SNF complex);GO:0043044(ATP-dependent chromatin remodeling);GO:0042393(histone binding);GO:0016887(ATPase activity);GO:0005524(ATP binding);GO:0006338(chromatin remodeling)	NA	0	3	174,143,102,	0,1881,2160	-727	-Inf	2.15	-21.1	-22.7	-0.335	3' UTR	2	70224637	70276731	52095	2
chr2	70228756	70252041	23286	ENSSSCG00000013629	ENSSSCT00000014884	24690	ENSSSCG00000013629	NA	GO:0016514(SWI/SNF complex);GO:0043044(ATP-dependent chromatin remodeling);GO:0042393(histone binding);GO:0016887(ATPase activity);GO:0005524(ATP binding);GO:0006338(chromatin remodeling)	NA	1e-283	4	4,254,219,2,	0,17531,22435,23284	-283	-281	1.95	-27.4	-29.1	-0.395	Exon (ENSSSCT00000014884/ENSSSCG00000013629, exon 14 of 21)	2	70224637	70276731	52095	2
chr2	70492634	70493340	707	ENSSSCG00000013616	ENSSSCT00000014871	14180	ZNF653	zinc finger protein 653 [Source:HGNC Symbol;Acc:HGNC:25196]	GO:0046872(metal ion binding);GO:0003676(nucleic acid binding)	NA	1e-280	3	31,181,233,	0,133,474	-280	-278	2.38	-16.2	-17.6	-0.539	Exon (ENSSSCT00000014871/ENSSSCG00000013616, exon 4 of 9)	2	70489821	70507520	17700	2
chr2	71229010	71229307	298	ENSSSCG00000013601	ENSSSCT00000014855	14787	MARCH2	membrane associated ring-CH-type finger 2 [Source:HGNC Symbol;Acc:HGNC:28038]	GO:0031410(cytoplasmic vesicle);GO:0016021(integral component of membrane);GO:0016020(membrane);GO:0005783(endoplasmic reticulum);GO:0016567(protein ubiquitination);GO:0046872(metal ion binding);GO:0008270(zinc ion binding);GO:0004842(ubiquitin-protein transferase activity)	NA	1e-104	1	298,	0	-104	-102	1.69	-27.2	-29	-0.693	3' UTR	2	71228594	71244094	15501	2
chr2	71251376	71252092	717	ENSSSCG00000013600	ENSSSCT00000014854	10771	RAB11B	RAB11B, member RAS oncogene family [Source:HGNC Symbol;Acc:HGNC:9761]	GO:0070062(extracellular exosome);GO:0055038(recycling endosome membrane);GO:0055037(recycling endosome);GO:0045335(phagocytic vesicle);GO:0005739(mitochondrion);GO:0005737(cytoplasm);GO:2001135(regulation of endocytic recycling);GO:2000008(regulation of protein localization to cell surface);GO:1990126(retrograde transport, endosome to plasma membrane);GO:0090150(establishment of protein localiza…	04152(AMPK signaling pathway);04144(Endocytosis);04962(Vasopressin-regulated water reabsorption)	0	1	717,	0	-2110	-Inf	2.39	-108	-111	-0.303	3' UTR	2	71231147	71262863	31717	2
chr2	73808882	73810492	1611	ENSSSCG00000030010	ENSSSCT00000028373	0	RPL36	ribosomal protein L36 [Source:HGNC Symbol;Acc:HGNC:13631]	GO:0030529(intracellular ribonucleoprotein complex);GO:0022625(cytosolic large ribosomal subunit);GO:0016020(membrane);GO:0005840(ribosome);GO:0005737(cytoplasm);GO:0005730(nucleolus);GO:0005622(intracellular);GO:0006412(translation);GO:0002181(cytoplasmic translation);GO:0003735(structural constituent of ribosome);GO:0003723(RNA binding)	03010(Ribosome)	0	4	133,135,95,33,	0,399,1297,1578	-3700	-Inf	2.14	-211	-214	-0.468	5' UTR	2	73808882	73810492	1611	2
chr2	73823211	73824025	815	ENSSSCG00000013522	ENSSSCT00000014769	80849	SAFB	scaffold attachment factor B [Source:HGNC Symbol;Acc:HGNC:10520]	GO:0005654(nucleoplasm);GO:0005634(nucleus);GO:0050684(regulation of mRNA processing);GO:0045944(positive regulation of transcription from RNA polymerase II promoter);GO:0042445(hormone metabolic process);GO:0040007(growth);GO:0030520(intracellular estrogen receptor signaling pathway);GO:0006357(regulation of transcription from RNA polymerase II promoter);GO:0043565(sequence-specific DNA binding)…	NA	5e-28	3	12,107,61,	0,345,754	-27.3	-26.2	1.23	-14.9	-16.4	-0.449	Exon (ENSSSCT00000014769/ENSSSCG00000013522, exon 18 of 21)	2	73822610	73904874	82265	2
chr2	73833019	73833873	855	ENSSSCG00000013522	ENSSSCT00000014769	71001	SAFB	scaffold attachment factor B [Source:HGNC Symbol;Acc:HGNC:10520]	GO:0005654(nucleoplasm);GO:0005634(nucleus);GO:0050684(regulation of mRNA processing);GO:0045944(positive regulation of transcription from RNA polymerase II promoter);GO:0042445(hormone metabolic process);GO:0040007(growth);GO:0030520(intracellular estrogen receptor signaling pathway);GO:0006357(regulation of transcription from RNA polymerase II promoter);GO:0043565(sequence-specific DNA binding)…	NA	0	4	37,140,83,40,	0,193,656,815	-634	-Inf	2.29	-33.9	-35.7	-0.53	Exon (ENSSSCT00000014769/ENSSSCG00000013522, exon 10 of 21)	2	73822610	73904874	82265	2
chr2	74827569	74831202	3634	ENSSSCG00000013511	ENSSSCT00000014758	18862	ENSSSCG00000013511	NA	GO:0005634(nucleus);GO:0030307(positive regulation of cell growth);GO:0003682(chromatin binding)	NA	0	6	51,104,310,76,163,42,	0,1006,2092,2494,2652,3592	-784	-Inf	2.25	-49.3	-51.4	-0.381	Exon (ENSSSCT00000014758/ENSSSCG00000013511, exon 6 of 16)	2	74823991	74850064	26074	2
chr2	75782010	75783574	1565	ENSSSCG00000013481	ENSSSCT00000014727	5692	FZR1	fizzy/cell division cycle 20 related 1 [Source:HGNC Symbol;Acc:HGNC:24824]	GO:1904668(positive regulation of ubiquitin protein ligase activity);GO:1904145(negative regulation of meiotic cell cycle process involved in oocyte maturation);GO:0040020(regulation of meiotic nuclear division);GO:0031145(anaphase-promoting complex-dependent catabolic process);GO:0097027(ubiquitin-protein transferase activator activity);GO:0010997(anaphase-promoting complex binding)	04120(Ubiquitin mediated proteolysis);04110(Cell cycle);04914(Progesterone-mediated oocyte maturation)	0	2	1194,1,	0,1564	-804	-Inf	4.38	-124	-126	-0.64	3' UTR	2	75780189	75789266	9078	2
chr2	76378762	76389666	10905	ENSSSCG00000013468	ENSSSCT00000014713	0	THOP1	thimet oligopeptidase [Source:RefSeq peptide;Acc:NP_999388]	GO:0006508(proteolysis);GO:0046872(metal ion binding);GO:0016787(hydrolase activity);GO:0008237(metallopeptidase activity);GO:0008233(peptidase activity);GO:0004222(metalloendopeptidase activity)	04614(Renin-angiotensin system);05143(African trypanosomiasis)	4e-72	5	21,108,149,213,134,	0,3147,4565,7397,10771	-71.4	-70.2	3.18	-9.31	-10.5	-0.538	5' UTR	2	76370017	76389666	19650	2
chr2	77057514	77057933	420	ENSSSCG00000013457	ENSSSCT00000028307	11999	DOT1L	DOT1 like histone lysine methyltransferase [Source:HGNC Symbol;Acc:HGNC:24948]	GO:0043234(protein complex);GO:0043231(intracellular membrane-bounded organelle);GO:0005654(nucleoplasm);GO:0005634(nucleus);GO:0000781(chromosome, telomeric region);GO:2000677(regulation of transcription regulatory region DNA binding);GO:0051726(regulation of cell cycle);GO:0046425(regulation of JAK-STAT cascade);GO:0045944(positive regulation of transcription from RNA polymerase II promoter);GO…	00310(Lysine degradation);05202(Transcriptional misregulation in cancers)	0	1	420,	0	-427	-Inf	2.58	-35.4	-37.3	-0.601	Exon (ENSSSCT00000028307/ENSSSCG00000013457, exon 19 of 20)	2	77056150	77069932	13783	2
chr2	77148847	77149201	355	ENSSSCG00000013442	ENSSSCT00000014686	8158	ABHD17A	abhydrolase domain containing 17A [Source:HGNC Symbol;Acc:HGNC:28756]	GO:0016020(membrane)	NA	1e-243	1	355,	0	-243	-242	3.37	-22.7	-24.3	-0.465	3' UTR	2	77148847	77157359	8513	2
chr2	77595030	77595447	418	ENSSSCG00000027779	ENSSSCT00000032297	8835	TMEM259	transmembrane protein 259 [Source:HGNC Symbol;Acc:HGNC:17039]	GO:0016021(integral component of membrane);GO:0016020(membrane);GO:0005783(endoplasmic reticulum);GO:1904294(positive regulation of ERAD pathway);GO:1901215(negative regulation of neuron death);GO:0034976(response to endoplasmic reticulum stress)	NA	1e-241	1	418,	0	-241	-240	3.86	-11	-12.3	-1.23	3' UTR	2	77594970	77604282	9313	2
chr2	145974902	145974992	91	ENSSSCG00000014328	ENSSSCT00000015654	7584	GFRA3	GDNF family receptor alpha 3 [Source:HGNC Symbol;Acc:HGNC:4245]	GO:0009897(external side of plasma membrane);GO:0005886(plasma membrane);GO:0005829(cytosol);GO:0048666(neuron development);GO:0048485(sympathetic nervous system development);GO:0007411(axon guidance);GO:0001764(neuron migration);GO:0008046(axon guidance receptor activity);GO:0004872(receptor activity)	NA	0.00025	1	91,	0	-3.6	-2.9	1.23	-3.78	-4.67	-1.29	Exon (ENSSSCT00000015654/ENSSSCG00000014328, exon 2 of 8)	2	145962126	145982576	20451	2
chr3	6699634	6710286	10653	ENSSSCG00000023257	ENSSSCT00000024950	30	PDAP1	PDGFA associated protein 1 [Source:HGNC Symbol;Acc:HGNC:14634]	GO:0003723(RNA binding)	NA	0	6	76,92,111,122,152,18,	0,4423,5855,8582,9752,10635	-1420	-Inf	2.5	-108	-110	-0.454	5' UTR	3	6699604	6713375	13772	1
chr3	7263390	7265455	2066	ENSSSCG00000021941	ENSSSCT00000024849	854	ENSSSCG00000021941	NA	GO:0005634(nucleus);GO:0045944(positive regulation of transcription from RNA polymerase II promoter);GO:0006355(regulation of transcription, DNA-templated);GO:0006351(transcription, DNA-templated);GO:0046872(metal ion binding);GO:0003700(transcription factor activity, sequence-specific DNA binding);GO:0003676(nucleic acid binding)	NA	1.6e-85	2	4,416,	0,1650	-84.8	-83.5	2.16	-42.9	-44.9	-1.26	Exon (ENSSSCT00000024849/ENSSSCG00000021941, exon 2 of 3)	3	7262536	7265875	3340	1
chr3	17501076	17501256	181	ENSSSCG00000007762	ENSSSCT00000033349	1873	KAT8	Sus scrofa K(lysine) acetyltransferase 8 (KAT8), mRNA. [Source:RefSeq mRNA;Acc:NM_001284366]	GO:0072487(MSL complex);GO:0071339(MLL1 complex);GO:0005654(nucleoplasm);GO:0005634(nucleus);GO:0000776(kinetochore);GO:0000123(histone acetyltransferase complex);GO:0045893(positive regulation of transcription, DNA-templated);GO:0045892(negative regulation of transcription, DNA-templated);GO:0043984(histone H4-K16 acetylation);GO:0043982(histone H4-K8 acetylation);GO:0043981(histone H4-K5 acetyl…	NA	2.5e-11	1	181,	0	-10.6	-9.73	1.12	-65.8	-68.1	-0.783	Exon (ENSSSCT00000033349/ENSSSCG00000007762, exon 3 of 10)	3	17499203	17510025	10823	1
chr3	18727648	18728038	391	ENSSSCG00000007804	ENSSSCT00000008552	9638	SH2B1	SH2B adaptor protein 1 [Source:HGNC Symbol;Acc:HGNC:30417]	GO:0005622(intracellular);GO:2000278(regulation of DNA biosynthetic process);GO:0045840(positive regulation of mitotic nuclear division);GO:0035556(intracellular signal transduction);GO:0030032(lamellipodium assembly);GO:0009967(positive regulation of signal transduction);GO:0007165(signal transduction);GO:0035591(signaling adaptor activity);GO:0004871(signal transducer activity)	04722(Neurotrophin signaling pathway)	1e-112	1	391,	0	-112	-111	1.67	-17.2	-18.7	-0.471	3' UTR	3	18718010	18728428	10419	1
chr3	26922019	26922379	361	ENSSSCG00000029212	ENSSSCT00000029900	15513	GDE1	glycerophosphodiester phosphodiesterase 1 [Source:HGNC Symbol;Acc:HGNC:29644]	GO:0006629(lipid metabolic process);GO:0008889(glycerophosphodiester phosphodiesterase activity);GO:0008081(phosphoric diester hydrolase activity)	NA	1e-294	1	361,	0	-294	-293	2.42	-41.8	-43.9	-0.879	3' UTR	3	26906506	26923039	16534	1
chr3	29830248	29876439	46192	ENSSSCG00000007878	ENSSSCT00000008633	196514	ENSSSCG00000007878	NA	GO:0005737(cytoplasm);GO:0005634(nucleus);GO:0090503(RNA phosphodiester bond hydrolysis, exonucleolytic);GO:0006402(mRNA catabolic process);GO:0000289(nuclear-transcribed mRNA poly(A) tail shortening);GO:0046872(metal ion binding);GO:0004535(poly(A)-specific ribonuclease activity);GO:0003723(RNA binding);GO:0003676(nucleic acid binding);GO:0000166(nucleotide binding)	NA	3.2e-16	3	1,194,74,	0,34936,46118	-15.5	-14.6	1.49	-7.84	-8.99	-0.762	3' UTR	3	29633734	29877422	243689	1
chr3	60964941	61006416	41476	ENSSSCG00000008222	ENSSSCT00000031530	0	ENSSSCG00000008222	NA	GO:0007034(vacuolar transport)	04144(Endocytosis)	1e-260	4	190,33,61,105,	0,27203,29886,41371	-260	-258	2.74	-20.1	-21.7	-0.488	5' UTR	3	60964941	61037239	72299	1
chr3	61035463	61035523	61	ENSSSCG00000008222	ENSSSCT00000031530	70522	ENSSSCG00000008222	NA	GO:0007034(vacuolar transport)	04144(Endocytosis)	7.9e-17	1	61,	0	-16.1	-15.2	1.13	-27.4	-29.2	-0.713	Exon (ENSSSCT00000031530/ENSSSCG00000008222, exon 5 of 6)	3	60964941	61037239	72299	1
chr3	61466534	61468795	2262	ENSSSCG00000024564	ENSSSCT00000030815	17025	IMMT	inner membrane mitochondrial protein [Source:HGNC Symbol;Acc:HGNC:6047]	GO:0061617(MICOS complex);GO:0043209(myelin sheath);GO:0016021(integral component of membrane);GO:0016020(membrane);GO:0005743(mitochondrial inner membrane);GO:0005739(mitochondrion);GO:0051560(mitochondrial calcium ion homeostasis);GO:0042407(cristae formation);GO:0003723(RNA binding)	NA	3.2e-22	2	47,73,	0,2189	-21.5	-20.5	1.22	-20.5	-22.1	-0.692	Exon (ENSSSCT00000030815/ENSSSCG00000024564, exon 7 of 14)	3	61449509	61488277	38769	1
chr3	61482322	61482382	61	ENSSSCG00000024564	ENSSSCT00000030815	32813	IMMT	inner membrane mitochondrial protein [Source:HGNC Symbol;Acc:HGNC:6047]	GO:0061617(MICOS complex);GO:0043209(myelin sheath);GO:0016021(integral component of membrane);GO:0016020(membrane);GO:0005743(mitochondrial inner membrane);GO:0005739(mitochondrion);GO:0051560(mitochondrial calcium ion homeostasis);GO:0042407(cristae formation);GO:0003723(RNA binding)	NA	4e-26	1	61,	0	-25.4	-24.4	1.3	-4.29	-5.22	-0.466	Exon (ENSSSCT00000030815/ENSSSCG00000024564, exon 10 of 14)	3	61449509	61488277	38769	1
chr3	61487482	61488277	796	ENSSSCG00000024564	ENSSSCT00000030815	37973	IMMT	inner membrane mitochondrial protein [Source:HGNC Symbol;Acc:HGNC:6047]	GO:0061617(MICOS complex);GO:0043209(myelin sheath);GO:0016021(integral component of membrane);GO:0016020(membrane);GO:0005743(mitochondrial inner membrane);GO:0005739(mitochondrion);GO:0051560(mitochondrial calcium ion homeostasis);GO:0042407(cristae formation);GO:0003723(RNA binding)	NA	1e-56	2	456,22,	0,774	-56	-54.8	1.39	-35	-36.9	-0.52	Exon (ENSSSCT00000030815/ENSSSCG00000024564, exon 13 of 14)	3	61449509	61488277	38769	1
chr3	118744837	118745497	661	ENSSSCG00000022454	ENSSSCT00000024681	3493	NRBP1	nuclear receptor binding protein 1 [Source:HGNC Symbol;Acc:HGNC:7993]	GO:0048471(perinuclear region of cytoplasm);GO:0012505(endomembrane system);GO:0005829(cytosol);GO:0035556(intracellular signal transduction);GO:0006888(ER to Golgi vesicle-mediated transport);GO:0006468(protein phosphorylation);GO:0042803(protein homodimerization activity);GO:0042802(identical protein binding);GO:0005524(ATP binding);GO:0004674(protein serine/threonine kinase activity);GO:000467…	NA	3.2e-41	2	98,80,	0,581	-40.5	-39.3	1.24	-17.7	-19.2	-0.477	Exon (ENSSSCT00000024681/ENSSSCG00000022454, exon 2 of 15)	3	118741344	118753019	11676	1
chr3	120772211	120772773	563	ENSSSCG00000021155	ENSSSCT00000032500	5910	POMC	proopiomelanocortin [Source:HGNC Symbol;Acc:HGNC:9201]	GO:0005615(extracellular space);GO:0005576(extracellular region);GO:0045944(positive regulation of transcription from RNA polymerase II promoter);GO:0033059(cellular pigmentation);GO:0032720(negative regulation of tumor necrosis factor production);GO:0032098(regulation of appetite);GO:0007267(cell-cell signaling);GO:0007165(signal transduction);GO:0006091(generation of precursor metabolites and e…	04080(Neuroactive ligand-receptor interaction);04920(Adipocytokine signaling pathway);04916(Melanogenesis)	2.5e-61	1	563,	0	-60.6	-59.3	2.71	-41.2	-43.2	-0.902	Exon (ENSSSCT00000032500/ENSSSCG00000021155, exon 3 of 3)	3	120766301	120772980	6680	1
chr3	140463392	140467749	4358	ENSSSCG00000029161	ENSSSCT00000026549	2744	ADI1	acireductone dioxygenase 1 [Source:HGNC Symbol;Acc:HGNC:30576]	GO:0016020(membrane);GO:0005886(plasma membrane);GO:0005737(cytoplasm);GO:0005634(nucleus);GO:0055114(oxidation-reduction process);GO:0019509(L-methionine salvage from methylthioadenosine);GO:0009086(methionine biosynthetic process);GO:0008652(cellular amino acid biosynthetic process);GO:0006555(methionine metabolic process);GO:0051213(dioxygenase activity);GO:0046872(metal ion binding);GO:001649…	00270(Cysteine and methionine metabolism)	7.9e-18	2	58,62,	0,4296	-17.1	-16.1	1.13	-32.3	-34.2	-0.616	Exon (ENSSSCT00000026549/ENSSSCG00000029161, exon 2 of 4)	3	140460648	140469285	8638	1
chr3	18708497	18708888	392	ENSSSCG00000007803	ENSSSCT00000008551	1139	TUFM	Tu translation elongation factor, mitochondrial [Source:HGNC Symbol;Acc:HGNC:12420]	GO:0070062(extracellular exosome);GO:0043209(myelin sheath);GO:0042645(mitochondrial nucleoid);GO:0016020(membrane);GO:0005743(mitochondrial inner membrane);GO:0005739(mitochondrion);GO:0005622(intracellular);GO:0006414(translational elongation);GO:0005525(GTP binding);GO:0003924(GTPase activity);GO:0003746(translation elongation factor activity);GO:0003723(RNA binding);GO:0000166(nucleotide bind…	NA	1.3e-33	2	28,150,	0,242	-32.9	-31.8	1.18	-22.5	-24.2	-0.422	Exon (ENSSSCT00000008551/ENSSSCG00000007803, exon 3 of 10)	3	18706410	18710027	3618	2
chr3	33061881	33063734	1854	ENSSSCG00000024488	ENSSSCT00000031683	633	ENSSSCG00000024488	NA	GO:0005737(cytoplasm);GO:0016226(iron-sulfur cluster assembly);GO:0051539(4 iron, 4 sulfur cluster binding);GO:0051536(iron-sulfur cluster binding);GO:0046872(metal ion binding);GO:0005524(ATP binding);GO:0000166(nucleotide binding)	NA	1.6e-36	3	60,105,45,	0,1620,1809	-35.8	-34.7	1.47	-8.09	-9.25	-0.569	5' UTR	3	33043721	33064367	20647	2
chr3	41548506	41548653	148	ENSSSCG00000008009	ENSSSCT00000008777	16009	ENSSSCG00000008009	NA	GO:0016021(integral component of membrane);GO:0016020(membrane);GO:0005789(endoplasmic reticulum membrane);GO:0005783(endoplasmic reticulum)	NA	2.3e-06	1	148,	0	-5.64	-4.88	1.29	-10.5	-11.7	-0.702	3' UTR	3	41548506	41564662	16157	2
chr3	48106790	48111300	4511	ENSSSCG00000008113	ENSSSCT00000008889	12141	MRPS5	mitochondrial ribosomal protein S5 [Source:HGNC Symbol;Acc:HGNC:14498]	GO:0030529(intracellular ribonucleoprotein complex);GO:0005840(ribosome);GO:0005763(mitochondrial small ribosomal subunit);GO:0005739(mitochondrion);GO:0006412(translation);GO:0003735(structural constituent of ribosome);GO:0003723(RNA binding)	03010(Ribosome)	5e-39	3	15,234,20,	0,2823,4491	-38.3	-37.2	1.68	-8.12	-9.29	-0.599	Exon (ENSSSCT00000008889/ENSSSCG00000008113, exon 4 of 12)	3	48092634	48123441	30808	2
chr3	71755388	71755865	478	ENSSSCG00000008268	ENSSSCT00000009054	64560	AUP1	ancient ubiquitous protein 1 [Source:HGNC Symbol;Acc:HGNC:891]	GO:0070062(extracellular exosome);GO:0030176(integral component of endoplasmic reticulum membrane);GO:0016020(membrane);GO:0000839(Hrd1p ubiquitin ligase ERAD-L complex);GO:0050790(regulation of catalytic activity);GO:0030970(retrograde protein transport, ER to cytosol);GO:0030433(ER-associated ubiquitin-dependent protein catabolic process);GO:0097027(ubiquitin-protein transferase activator activ…	NA	1.3e-13	2	118,92,	0,386	-12.9	-12	1.12	-51.2	-53.4	-0.566	Exon (ENSSSCT00000009061/ENSSSCG00000008274, exon 25 of 32)	3	71690828	71850899	160072	1
chr3	118758751	118762105	3355	ENSSSCG00000026367	ENSSSCT00000028161	27176	IFT172	intraflagellar transport 172 [Source:HGNC Symbol;Acc:HGNC:30391]	GO:1903561(extracellular vesicle);GO:0097598(sperm cytoplasmic droplet);GO:0097228(sperm principal piece);GO:0097225(sperm midpiece);GO:0036064(ciliary basal body);GO:0030992(intraciliary transport particle B);GO:0005930(axoneme);GO:0005929(cilium);GO:1905515(non-motile cilium assembly);GO:0070986(left/right axis specification);GO:0061525(hindgut development);GO:0060348(bone development);GO:00602…	NA	5e-53	6	28,64,110,99,130,110,	0,129,323,624,2991,3245	-52.3	-51.1	1.43	-8.68	-9.87	-0.337	Exon (ENSSSCT00000028161/ENSSSCG00000026367, exon 34 of 48)	3	118753134	118789281	36148	2
chr3	140477102	140477788	687	ENSSSCG00000024665	ENSSSCT00000028548	87408	TRAPPC12	trafficking protein particle complex 12 [Source:HGNC Symbol;Acc:HGNC:24284]	GO:0005634(nucleus);GO:0000776(kinetochore);GO:1905342(positive regulation of protein localization to kinetochore);GO:0090234(regulation of kinetochore assembly);GO:0051310(metaphase plate congression);GO:0006508(proteolysis);GO:0004175(endopeptidase activity)	NA	7.9e-89	2	563,7,	0,680	-88.1	-86.8	3.85	-15.9	-17.4	-0.614	3' UTR	3	140472790	140565196	92407	2
chr4	436582	437535	954	ENSSSCG00000027076	ENSSSCT00000029061	12480	CYHR1	cysteine and histidine rich 1 [Source:HGNC Symbol;Acc:HGNC:17806]	GO:0005654(nucleoplasm);GO:0016567(protein ubiquitination);GO:0046872(metal ion binding);GO:0008270(zinc ion binding);GO:0004842(ubiquitin-protein transferase activity)	NA	1e-273	1	954,	0	-273	-271	3.82	-39.7	-41.7	-0.524	3' UTR	4	424102	439084	14983	1
chr4	23448708	23448887	180	ENSSSCG00000006016	ENSSSCT00000006602	120711	EIF3H	eukaryotic translation initiation factor 3 subunit H [Source:HGNC Symbol;Acc:HGNC:3273]	GO:0071541(eukaryotic translation initiation factor 3 complex, eIF3m);GO:0070062(extracellular exosome);GO:0033290(eukaryotic 48S preinitiation complex);GO:0016282(eukaryotic 43S preinitiation complex);GO:0016020(membrane);GO:0005852(eukaryotic translation initiation factor 3 complex);GO:0005737(cytoplasm);GO:0006413(translational initiation);GO:0006412(translation);GO:0001731(formation of transl…	03013(RNA transport);05162(Measles)	1e-180	1	180,	0	-180	-178	1.81	-19.4	-20.9	-0.461	3' UTR	4	23327997	23448887	120891	1
chr4	62080994	62083043	2050	ENSSSCG00000006159	ENSSSCT00000006753	1334	HEY1	hes related family bHLH transcription factor with YRPW motif 1 [Source:HGNC Symbol;Acc:HGNC:4880]	GO:0005634(nucleus);GO:2000820(negative regulation of transcription from RNA polymerase II promoter involved in smooth muscle cell differentiation);GO:2000678(negative regulation of transcription regulatory region DNA binding);GO:0045892(negative regulation of transcription, DNA-templated);GO:0045746(negative regulation of Notch signaling pathway);GO:0007219(Notch signaling pathway);GO:0006355(re…	NA	1e-118	3	4,82,753,	0,279,1297	-118	-117	5.17	-6.01	-7.06	-0.874	3' UTR	4	62079660	62084032	4373	1
chr4	101942367	101943465	1099	ENSSSCG00000006471	ENSSSCT00000007088	3619	ISG20L2	interferon stimulated exonuclease gene 20 like 2 [Source:HGNC Symbol;Acc:HGNC:25745]	GO:0003723(RNA binding);GO:0003676(nucleic acid binding)	NA	1e-237	2	76,344,	0,755	-237	-235	1.66	-85.7	-88.2	-0.828	3' UTR	4	101938748	101944064	5317	1
chr4	103351793	103352179	387	ENSSSCG00000006519	ENSSSCT00000007139	16248	CLK2	CDC like kinase 2 [Source:HGNC Symbol;Acc:HGNC:2069]	GO:0016604(nuclear body);GO:0005654(nucleoplasm);GO:0005634(nucleus);GO:0046777(protein autophosphorylation);GO:0045721(negative regulation of gluconeogenesis);GO:0043484(regulation of RNA splicing);GO:0032526(response to retinoic acid);GO:0018108(peptidyl-tyrosine phosphorylation);GO:0010212(response to ionizing radiation);GO:0010033(response to organic substance);GO:0006468(protein phosphorylat…	NA	5e-99	1	387,	0	-98.3	-96.9	1.94	-55.7	-57.8	-1.08	3' UTR	4	103335545	103352238	16694	1
chr4	107326485	107326633	149	ENSSSCG00000006630	ENSSSCT00000007266	11377	VPS72	vacuolar protein sorting 72 homolog [Source:HGNC Symbol;Acc:HGNC:11644]	GO:0043234(protein complex);GO:0016607(nuclear speck);GO:0005634(nucleus);GO:0043486(histone exchange);GO:0035019(somatic stem cell population maintenance);GO:0006355(regulation of transcription, DNA-templated);GO:0006338(chromatin remodeling)	NA	6.3e-30	1	149,	0	-29.2	-28.1	1.31	-3.1	-3.92	-0.301	Exon (ENSSSCT00000007266/ENSSSCG00000006630, exon 6 of 6)	4	107315108	107326840	11733	1
chr4	107477951	107478131	181	ENSSSCG00000006642	ENSSSCT00000007278	479	MINDY1	MINDY lysine 48 deubiquitinase 1 [Source:HGNC Symbol;Acc:HGNC:25648]	GO:0070062(extracellular exosome);GO:0071108(protein K48-linked deubiquitination);GO:0006508(proteolysis);GO:1990380(Lys48-specific deubiquitinase activity);GO:0016807(cysteine-type carboxypeptidase activity);GO:0004843(thiol-dependent ubiquitin-specific protease activity)	NA	1e-19	1	181,	0	-19	-18	1.3	-10.3	-11.5	-0.587	Exon (ENSSSCT00000007278/ENSSSCG00000006642, exon 1 of 9)	4	107477472	107488159	10688	1
chr4	393621	394159	539	ENSSSCG00000005901	ENSSSCT00000006480	4157	PPP1R16A	protein phosphatase 1 regulatory subunit 16A [Source:HGNC Symbol;Acc:HGNC:14941]	NA	NA	0	1	539,	0	-555	-Inf	2.65	-46.6	-48.6	-0.725	3' UTR	4	393621	398316	4696	2
chr4	97180518	97180757	240	ENSSSCG00000006365	ENSSSCT00000006974	2258	NIT1	nitrilase 1 [Source:HGNC Symbol;Acc:HGNC:7828]	GO:0006807(nitrogen compound metabolic process);GO:0016810(hydrolase activity, acting on carbon-nitrogen (but not peptide) bonds);GO:0070062(extracellular exosome);GO:0005739(mitochondrion);GO:0005634(nucleus)	NA	4e-66	1	240,	0	-65.4	-64.2	1.86	-7.43	-8.56	-0.553	3' UTR	4	97178847	97183015	4169	2
chr4	104423158	104429664	6507	ENSSSCG00000006553	ENSSSCT00000007178	7129	ENSSSCG00000006553	NA	GO:0005737(cytoplasm);GO:0005634(nucleus);GO:0061484(hematopoietic stem cell homeostasis);GO:0010628(positive regulation of gene expression)	NA	3.2e-33	2	167,43,	0,6464	-32.5	-31.5	2.22	-15.8	-17.2	-0.924	Exon (ENSSSCT00000007178/ENSSSCG00000006553, exon 4 of 25)	4	104394941	104436793	41853	2
chr4	113711818	113714414	2597	ENSSSCG00000006735	ENSSSCT00000007378	42442	ENSSSCG00000006735	NA	GO:0016021(integral component of membrane);GO:0016020(membrane);GO:0005886(plasma membrane)	NA	0	2	784,266,	0,2331	-569	-Inf	2.66	-32.5	-34.4	-0.6	3' UTR	4	113709121	113756856	47736	2
chr5	1502049	1502769	721	ENSSSCG00000000018	ENSSSCT00000000019	10620	ENSSSCG00000000018	NA	NA	NA	0	1	721,	0	-693	-Inf	1.88	-158	-161	-0.913	3' UTR	5	1491429	1503189	11761	1
chr5	4509575	4513067	3493	ENSSSCG00000000066	ENSSSCT00000000072	30	L3MBTL2	L3MBTL2 polycomb repressive complex 1 subunit [Source:HGNC Symbol;Acc:HGNC:18594]	GO:0005634(nucleus);GO:0006355(regulation of transcription, DNA-templated);GO:0042393(histone binding);GO:0035064(methylated histone binding);GO:0008270(zinc ion binding)	NA	1.2e-10	2	116,34,	0,3459	-9.91	-9.06	2.65	-3.84	-4.73	-0.81	5' UTR	5	4509545	4533521	23977	1
chr5	4526960	4528266	1307	ENSSSCG00000000066	ENSSSCT00000000072	17415	L3MBTL2	L3MBTL2 polycomb repressive complex 1 subunit [Source:HGNC Symbol;Acc:HGNC:18594]	GO:0005634(nucleus);GO:0006355(regulation of transcription, DNA-templated);GO:0042393(histone binding);GO:0035064(methylated histone binding);GO:0008270(zinc ion binding)	NA	7.8e-06	2	44,46,	0,1261	-5.11	-4.36	1.12	-15.4	-16.9	-0.845	Exon (ENSSSCT00000000072/ENSSSCG00000000066, exon 15 of 17)	5	4509545	4533521	23977	1
chr5	16007278	16007700	423	ENSSSCG00000000204	ENSSSCT00000000217	13994	PRPF40B	pre-mRNA processing factor 40 homolog B [Source:HGNC Symbol;Acc:HGNC:25031]	GO:0071004(U2-type prespliceosome);GO:0005685(U1 snRNP);GO:0000398(mRNA splicing, via spliceosome);GO:0003723(RNA binding)	03040(Spliceosome)	1e-194	3	51,144,15,	0,164,408	-194	-193	1.71	-30.7	-32.5	-0.605	Exon (ENSSSCT00000000217/ENSSSCG00000000204, exon 23 of 25)	5	15993284	16007880	14597	1
chr5	66190482	66190673	192	ENSSSCG00000024655	ENSSSCT00000031403	2775	PHB2	prohibitin 2 [Source:HGNC Symbol;Acc:HGNC:30306]	GO:0071944(cell periphery);GO:0070062(extracellular exosome);GO:0043234(protein complex);GO:0016363(nuclear matrix);GO:0016020(membrane);GO:0009986(cell surface);GO:0005743(mitochondrial inner membrane);GO:0005741(mitochondrial outer membrane);GO:0005739(mitochondrion);GO:0005737(cytoplasm);GO:0005634(nucleus);GO:1902808(positive regulation of cell cycle G1/S phase transition);GO:0070374(positive…	NA	6.3e-13	2	65,25,	0,167	-12.2	-11.3	1.14	-6.78	-7.87	-0.483	Exon (ENSSSCT00000031403/ENSSSCG00000024655, exon 5 of 10)	5	66187707	66192304	4598	1
chr5	69535949	69536997	1049	ENSSSCG00000000739	ENSSSCT00000000803	3088	FOXM1	forkhead box M1 [Source:HGNC Symbol;Acc:HGNC:3818]	GO:0005634(nucleus);GO:2000781(positive regulation of double-strand break repair);GO:2000377(regulation of reactive oxygen species metabolic process);GO:0090344(negative regulation of cell aging);GO:0071156(regulation of cell cycle arrest);GO:0046578(regulation of Ras protein signal transduction);GO:0045944(positive regulation of transcription from RNA polymerase II promoter);GO:0045893(positive …	NA	1.3e-75	2	244,56,	0,993	-74.9	-73.6	1.59	-6.57	-7.65	-0.574	Exon (ENSSSCT00000000803/ENSSSCG00000000739, exon 2 of 9)	5	69532861	69549919	17059	1
chr5	69548214	69549410	1197	ENSSSCG00000000739	ENSSSCT00000000803	15353	FOXM1	forkhead box M1 [Source:HGNC Symbol;Acc:HGNC:3818]	GO:0005634(nucleus);GO:2000781(positive regulation of double-strand break repair);GO:2000377(regulation of reactive oxygen species metabolic process);GO:0090344(negative regulation of cell aging);GO:0071156(regulation of cell cycle arrest);GO:0046578(regulation of Ras protein signal transduction);GO:0045944(positive regulation of transcription from RNA polymerase II promoter);GO:0045893(positive …	NA	0	1	1197,	0	-530	-Inf	2.35	-25.2	-26.9	-0.467	3' UTR	5	69532861	69549919	17059	1
chr5	92663764	92663941	178	ENSSSCG00000000905	ENSSSCT00000000989	24108	NDUFA12	NADH:ubiquinone oxidoreductase subunit A12 [Source:HGNC Symbol;Acc:HGNC:23987]	GO:0070469(respiratory chain);GO:0016020(membrane);GO:0005829(cytosol);GO:0005747(mitochondrial respiratory chain complex I);GO:0005743(mitochondrial inner membrane);GO:0005739(mitochondrion);GO:0055114(oxidation-reduction process);GO:0006979(response to oxidative stress);GO:0009055(electron carrier activity);GO:0008137(NADH dehydrogenase (ubiquinone) activity)	00190(Oxidative phosphorylation);05010(Alzheimer's disease);05012(Parkinson's disease);05016(Huntington's disease);04932(Non-alcoholic fatty liver disease (NAFLD))	2e-18	1	178,	0	-17.7	-16.8	1.16	-27.3	-29	-0.595	3' UTR	5	92639656	92664030	24375	1
chr5	22894587	22897657	3071	ENSSSCG00000022666	ENSSSCT00000023025	150	ENSSSCG00000022666	NA	GO:0005737(cytoplasm)	NA	7.9e-90	3	3,129,169,	0,256,2902	-89.1	-87.8	6.01	-82.8	-85.3	-4.59	5' UTR	5	22893080	22897807	4728	2
chr5	66537466	66537675	210	ENSSSCG00000000692	ENSSSCT00000000754	109962	PIANP	PILR alpha associated neural protein [Source:HGNC Symbol;Acc:HGNC:25338]	GO:0016021(integral component of membrane);GO:0016020(membrane)	NA	0	1	210,	0	-1230	-Inf	1.68	-12.8	-14.1	-0.716	Exon (ENSSSCT00000000762/ENSSSCG00000000700, exon 5 of 10)	5	66427504	66551473	123970	1
chr5	110774576	110778101	3526	ENSSSCG00000000976	ENSSSCT00000001066	12293	MOV10L1	Mov10 RISC complex RNA helicase like 1 [Source:HGNC Symbol;Acc:HGNC:7201]	GO:0007283(spermatogenesis);GO:0007281(germ cell development)	NA	3.2e-27	3	34,144,2,	0,1107,3524	-26.5	-25.4	1.32	-13.5	-14.9	-0.736	Exon (ENSSSCT00000001066/ENSSSCG00000000976, exon 5 of 28)	5	110732530	110790394	57865	2
chr6	423445	425087	1643	ENSSSCG00000024687	ENSSSCT00000031647	44713	FANCA	Fanconi anemia complementation group A [Source:HGNC Symbol;Acc:HGNC:3582]	GO:0043240(Fanconi anaemia nuclear complex);GO:0005634(nucleus);GO:2000348(regulation of CD40 signaling pathway);GO:0051090(regulation of sequence-specific DNA binding transcription factor activity);GO:0050727(regulation of inflammatory response);GO:0045589(regulation of regulatory T cell differentiation);GO:0042127(regulation of cell proliferation);GO:0008585(female gonad development);GO:0008584…	03460(Fanconi anemia pathway)	6.3e-96	5	35,63,103,76,143,	0,730,902,1308,1500	-95.2	-93.9	1.84	-24.2	-25.8	-0.686	Exon (ENSSSCT00000031647/ENSSSCG00000024687, exon 37 of 43)	6	378732	425579	46848	1
chr6	16568956	16577645	8690	ENSSSCG00000002762	ENSSSCT00000003059	16643	TERF2	telomeric repeat binding factor 2 [Source:HGNC Symbol;Acc:HGNC:11729]	GO:0070187(shelterin complex);GO:0030870(Mre11 complex);GO:0016604(nuclear body);GO:0005634(nucleus);GO:0000784(nuclear chromosome, telomeric region);GO:0000783(nuclear telomere cap complex);GO:0000781(chromosome, telomeric region);GO:2000773(negative regulation of cellular senescence);GO:1905839(negative regulation of telomeric D-loop disassembly);GO:1905778(negative regulation of exonuclease ac…	NA	0	4	359,86,44,291,	0,5084,7948,8399	-1240	-Inf	3.76	-60.7	-62.9	-0.548	3' UTR	6	16552313	16578543	26231	1
chr6	17380419	17380538	120	ENSSSCG00000025284	ENSSSCT00000023399	17197	COQ9	coenzyme Q9 [Source:HGNC Symbol;Acc:HGNC:25302]	GO:0005743(mitochondrial inner membrane);GO:0005739(mitochondrion);GO:0006744(ubiquinone biosynthetic process);GO:0006120(mitochondrial electron transport, NADH to ubiquinone);GO:0042803(protein homodimerization activity);GO:0008289(lipid binding)	NA	4e-19	1	120,	0	-18.4	-17.5	1.18	-28.5	-30.3	-0.745	3' UTR	6	17363222	17381075	17854	1
chr6	25124385	25124735	351	ENSSSCG00000002787	ENSSSCT00000003085	685	E2F4	E2F transcription factor 4 [Source:HGNC Symbol;Acc:HGNC:3118]	GO:0005667(transcription factor complex);GO:0005654(nucleoplasm);GO:0005634(nucleus);GO:0000790(nuclear chromatin);GO:0060271(cilium assembly);GO:0045944(positive regulation of transcription from RNA polymerase II promoter);GO:0042127(regulation of cell proliferation);GO:0009887(animal organ morphogenesis);GO:0008361(regulation of cell size);GO:0008015(blood circulation);GO:0006884(cell volume ho…	04350(TGF-beta signaling pathway);04110(Cell cycle)	1e-34	2	67,144,	0,207	-34	-32.9	1.42	-8.42	-9.6	-0.53	Exon (ENSSSCT00000003085/ENSSSCG00000002787, exon 2 of 10)	6	25123700	25129996	6297	1
chr6	44180333	44180957	625	ENSSSCG00000027197	ENSSSCT00000024419	8110	DYRK1B	dual specificity tyrosine phosphorylation regulated kinase 1B [Source:HGNC Symbol;Acc:HGNC:3092]	GO:0005634(nucleus);GO:0060612(adipose tissue development);GO:0045893(positive regulation of transcription, DNA-templated);GO:0018108(peptidyl-tyrosine phosphorylation);GO:0007520(myoblast fusion);GO:0006468(protein phosphorylation);GO:0005524(ATP binding);GO:0004713(protein tyrosine kinase activity);GO:0004674(protein serine/threonine kinase activity);GO:0004672(protein kinase activity);GO:00037…	NA	1e-164	1	625,	0	-164	-163	1.86	-57.6	-59.8	-0.526	3' UTR	6	44172223	44181016	8794	1
chr6	50296981	50297411	431	ENSSSCG00000003166	ENSSSCT00000003516	3219	ENSSSCG00000003166	NA	GO:0030529(intracellular ribonucleoprotein complex);GO:0015934(large ribosomal subunit);GO:0005840(ribosome);GO:0006412(translation);GO:0003735(structural constituent of ribosome)	NA	0	2	22,215,	0,216	-1270	-Inf	1.47	-434	-434	-0.716	3' UTR	6	50293762	50373937	80176	1
chr6	53221194	53222058	865	ENSSSCG00000003263	ENSSSCT00000003624	14740	PRPF31	pre-mRNA processing factor 31 [Source:HGNC Symbol;Acc:HGNC:15446]	GO:0097526(spliceosomal tri-snRNP complex);GO:0071339(MLL1 complex);GO:0071011(precatalytic spliceosome);GO:0046540(U4/U6 x U5 tri-snRNP complex);GO:0016607(nuclear speck);GO:0015030(Cajal body);GO:0005690(U4atac snRNP);GO:0005687(U4 snRNP);GO:0005634(nucleus);GO:0071166(ribonucleoprotein complex localization);GO:0000398(mRNA splicing, via spliceosome);GO:0000244(spliceosomal tri-snRNP complex as…	03040(Spliceosome)	6.3e-22	3	98,73,9,	0,175,856	-21.2	-20.2	1.19	-17.1	-18.6	-0.535	Exon (ENSSSCT00000003624/ENSSSCG00000003263, exon 10 of 14)	6	53206454	53223952	17499	1
chr6	53243129	53243398	270	ENSSSCG00000003264	ENSSSCT00000003625	15868	CNOT3	CCR4-NOT transcription complex subunit 3 [Source:HGNC Symbol;Acc:HGNC:7879]	GO:0030015(CCR4-NOT core complex);GO:0030014(CCR4-NOT complex);GO:0005634(nucleus);GO:0000932(P-body);GO:2000036(regulation of stem cell population maintenance);GO:0017148(negative regulation of translation);GO:0006355(regulation of transcription, DNA-templated);GO:0001829(trophectodermal cell differentiation);GO:0000288(nuclear-transcribed mRNA catabolic process, deadenylation-dependent decay)	03018(RNA degradation)	6.3e-97	1	270,	0	-96.2	-94.9	2.14	-25.2	-26.9	-0.952	3' UTR	6	53227261	53243458	16198	1
chr6	54414243	54416746	2504	ENSSSCG00000003301	ENSSSCT00000003665	18895	PPP6R1	protein phosphatase 6 regulatory subunit 1 [Source:HGNC Symbol;Acc:HGNC:29195]	GO:0005829(cytosol);GO:0043666(regulation of phosphoprotein phosphatase activity);GO:0019903(protein phosphatase binding)	NA	0	3	155,134,42,	0,2245,2462	-699	-Inf	1.83	-38.8	-40.8	-0.368	Exon (ENSSSCT00000003665/ENSSSCG00000003301, exon 17 of 24)	6	54395348	54418036	22689	1
chr6	67450173	67454638	4466	ENSSSCG00000020710	ENSSSCT00000025946	178	ENSSSCG00000020710	NA	GO:0046872(metal ion binding)	NA	1e-230	2	729,401,	0,4065	-230	-229	4.12	-37.9	-39.9	-0.726	3' UTR	6	67449995	67455885	5891	1
chr6	77808896	77819624	10729	ENSSSCG00000003566	ENSSSCT00000003960	0	NUDC	nuclear distribution C, dynein complex regulator [Source:HGNC Symbol;Acc:HGNC:8045]	GO:0005737(cytoplasm);GO:0032502(developmental process);GO:0006457(protein folding);GO:0051082(unfolded protein binding);GO:0045296(cadherin binding)	NA	0	6	189,78,204,66,120,24,	0,2572,9383,9672,10505,10705	-2250	-Inf	2.13	-89.2	-91.8	-0.32	5' UTR	6	77808896	77822246	13351	1
chr6	91847343	91848269	927	ENSSSCG00000003679	ENSSSCT00000004076	35820	ENSSSCG00000003679	NA	GO:0030289(protein phosphatase 4 complex);GO:0050790(regulation of catalytic activity);GO:0007165(signal transduction);GO:0019888(protein phosphatase regulator activity)	NA	0	1	927,	0	-1110	-Inf	2.89	-288	-291	-0.97	3' UTR	6	91811523	91941663	130141	1
chr6	147311062	147313173	2112	ENSSSCG00000003858	ENSSSCT00000004270	980	ENSSSCG00000003858	NA	NA	NA	3.2e-45	4	21,98,49,40,	0,131,700,2072	-44.5	-43.4	1.81	-13	-14.4	-0.839	Exon (ENSSSCT00000004270/ENSSSCG00000003858, exon 2 of 5)	6	147310082	147313173	3092	1
chr6	149217277	149249932	32656	ENSSSCG00000003877	ENSSSCT00000034981	0	FAF1	Fas associated factor 1 [Source:HGNC Symbol;Acc:HGNC:3578]	GO:0048471(perinuclear region of cytoplasm);GO:0034098(VCP-NPL4-UFD1 AAA ATPase complex);GO:0005829(cytosol);GO:0005737(cytoplasm);GO:0005635(nuclear envelope);GO:0005634(nucleus);GO:1902043(positive regulation of extrinsic apoptotic signaling pathway via death domain receptors);GO:0042176(regulation of protein catabolic process);GO:0031334(positive regulation of protein complex assembly);GO:0030…	NA	7.9e-62	3	39,102,69,	0,31531,32587	-61.1	-59.9	1.56	-22.8	-24.4	-0.731	Exon (ENSSSCT00000004289/ENSSSCG00000003877, exon 14 of 18)	6	149248808	149304868	56061	1
chr6	153406703	153407031	329	ENSSSCG00000003917	ENSSSCT00000004332	126486	TESK2	testis-specific kinase 2 [Source:HGNC Symbol;Acc:HGNC:11732]	GO:0016604(nuclear body);GO:0005737(cytoplasm);GO:0005654(nucleoplasm);GO:0005634(nucleus);GO:0035556(intracellular signal transduction);GO:0006468(protein phosphorylation);GO:0005524(ATP binding);GO:0004871(signal transducer activity);GO:0004674(protein serine/threonine kinase activity);GO:0004672(protein kinase activity)	NA	1e-194	1	329,	0	-194	-192	1.8	-13.2	-14.5	-0.663	Exon (ENSSSCT00000004332/ENSSSCG00000003917, exon 11 of 11)	6	153280217	153407388	127172	1
chr6	155493660	155494384	725	ENSSSCG00000030177	ENSSSCT00000022964	7653	EBNA1BP2	EBNA1 binding protein 2 [Source:HGNC Symbol;Acc:HGNC:15531]	GO:0034399(nuclear periphery);GO:0030687(preribosome, large subunit precursor);GO:0005730(nucleolus);GO:0005634(nucleus);GO:0042273(ribosomal large subunit biogenesis);GO:0006364(rRNA processing)	NA	1e-254	2	86,476,	0,249	-254	-253	4.13	-30.2	-32	-0.631	3' UTR	6	155486007	155494384	8378	1
chr6	16609192	16611976	2785	ENSSSCG00000025151	ENSSSCT00000026219	4406	ENSSSCG00000025151	NA	GO:0048471(perinuclear region of cytoplasm);GO:0005737(cytoplasm);GO:0005634(nucleus);GO:0061738(late endosomal microautophagy);GO:0048524(positive regulation of viral process);GO:0036258(multivesicular body assembly);GO:0007033(vacuole organization);GO:0005524(ATP binding);GO:0000166(nucleotide binding)	04144(Endocytosis)	0	5	8,120,62,148,22,	0,672,888,2516,2763	-1070	-Inf	2.39	-34.9	-36.8	-0.404	Exon (ENSSSCT00000026219/ENSSSCG00000025151, exon 2 of 11)	6	16602521	16616382	13862	2
chr6	46056497	46058156	1660	ENSSSCG00000003041	ENSSSCT00000035975	5262	CD79A	CD79a molecule [Source:HGNC Symbol;Acc:HGNC:1698]	GO:0045121(membrane raft);GO:0019815(B cell receptor complex);GO:0016021(integral component of membrane);GO:0016020(membrane);GO:0009897(external side of plasma membrane);GO:0005887(integral component of plasma membrane);GO:0005771(multivesicular body);GO:0005737(cytoplasm);GO:0050853(B cell receptor signaling pathway);GO:0042113(B cell activation);GO:0042100(B cell proliferation);GO:0030183(B ce…	04662(B cell receptor signaling pathway);05340(Primary immunodeficiency)	0	3	98,55,57,	0,1051,1603	-354	-Inf	3.4	-140	-143	-0.484	3' UTR	6	46049093	46063418	14326	2
chr6	47401650	47402009	360	ENSSSCG00000003093	ENSSSCT00000003432	41744	SYMPK	symplekin [Source:HGNC Symbol;Acc:HGNC:22935]	GO:0097165(nuclear stress granule);GO:0005886(plasma membrane);GO:0005829(cytosol);GO:0005737(cytoplasm);GO:0005654(nucleoplasm);GO:0035307(positive regulation of protein dephosphorylation);GO:0006378(mRNA polyadenylation)	03015(mRNA surveillance pathway);04530(Tight junction)	1.2e-09	1	360,	0	-8.92	-8.08	2.62	-6.09	-7.14	-1.8	3' UTR	6	47400154	47443753	43600	2
chr6	50120794	50134194	13401	ENSSSCG00000003150	ENSSSCT00000003496	7668	NUCB1	nucleobindin 1 [Source:HGNC Symbol;Acc:HGNC:8043]	GO:0070062(extracellular exosome);GO:0016020(membrane);GO:0005793(endoplasmic reticulum-Golgi intermediate compartment);GO:0005615(extracellular space);GO:0005509(calcium ion binding)	NA	0	8	141,93,93,59,91,186,104,39,	0,492,674,1032,6868,7231,11026,13362	-466	-Inf	1.77	-100	-103	-0.362	Exon (ENSSSCT00000003496/ENSSSCG00000003150, exon 4 of 13)	6	50119220	50141862	22643	2
chr6	50141205	50141743	539	ENSSSCG00000003150	ENSSSCT00000003496	119	NUCB1	nucleobindin 1 [Source:HGNC Symbol;Acc:HGNC:8043]	GO:0070062(extracellular exosome);GO:0016020(membrane);GO:0005793(endoplasmic reticulum-Golgi intermediate compartment);GO:0005615(extracellular space);GO:0005509(calcium ion binding)	NA	4e-38	2	131,20,	0,519	-37.4	-36.3	1.23	-43.8	-45.8	-0.758	5' UTR	6	50119220	50141862	22643	2
chr6	50635545	50636047	503	ENSSSCG00000003192	ENSSSCT00000003547	9185	IL4I1	interleukin 4 induced 1 [Source:HGNC Symbol;Acc:HGNC:19094]	GO:0055114(oxidation-reduction process);GO:0016491(oxidoreductase activity)	00250(Alanine, aspartate and glutamate metabolism);00270(Cysteine and methionine metabolism);00280(Valine, leucine and isoleucine degradation);00350(Tyrosine metabolism);00360(Phenylalanine metabolism);00380(Tryptophan metabolism);00400(Phenylalanine, tyrosine and tryptophan biosynthesis)	6.3e-74	1	503,	0	-73.2	-71.9	1.3	-18.9	-20.5	-0.915	3' UTR	6	50635545	50645232	9688	2
chr6	58160639	58174393	13755	ENSSSCG00000019097	ENSSSCT00000020692	0	7SK	7SK RNA [Source:RFAM;Acc:RF00100]	NA	NA	1.3e-17	2	56,33,	0,13722	-16.9	-16	1.17	-27.9	-29.7	-0.772	Exon (ENSSSCT00000020692/ENSSSCG00000019097, exon 1 of 1)	6	58167870	58168166	297	1
chr6	65166540	65167160	621	ENSSSCG00000003412	ENSSSCT00000003785	20103	EXOSC10	exosome component 10 [Source:HGNC Symbol;Acc:HGNC:9138]	GO:0035327(transcriptionally active chromatin);GO:0016020(membrane);GO:0005829(cytosol);GO:0005737(cytoplasm);GO:0005730(nucleolus);GO:0005634(nucleus);GO:0005622(intracellular);GO:0000178(exosome (RNase complex));GO:0000176(nuclear exosome (RNase complex));GO:0090503(RNA phosphodiester bond hydrolysis, exonucleolytic);GO:0090305(nucleic acid phosphodiester bond hydrolysis);GO:0071048(nuclear ret…	03018(RNA degradation)	1.6e-23	2	124,26,	0,595	-22.8	-21.8	1.18	-40.7	-42.7	-0.727	Exon (ENSSSCT00000003785/ENSSSCG00000003412, exon 21 of 25)	6	65163743	65187263	23521	2
chr6	76874370	76875090	721	ENSSSCG00000003551	ENSSSCT00000003945	5978	PAQR7	Membrane progestin receptor alpha [Source:UniProtKB/Swiss-Prot;Acc:Q865K8]	GO:0016021(integral component of membrane);GO:0016020(membrane);GO:0005886(plasma membrane);GO:0048545(response to steroid hormone);GO:0048477(oogenesis);GO:0043401(steroid hormone mediated signaling pathway);GO:0030154(cell differentiation);GO:0007275(multicellular organism development);GO:0008289(lipid binding);GO:0005496(steroid binding);GO:0003707(steroid hormone receptor activity)	NA	3.2e-53	1	721,	0	-52.5	-51.3	4.84	-54.2	-56.4	-2.75	3' UTR	6	76874370	76881068	6699	2
chr6	76875240	76875929	690	ENSSSCG00000003551	ENSSSCT00000003945	5139	PAQR7	Membrane progestin receptor alpha [Source:UniProtKB/Swiss-Prot;Acc:Q865K8]	GO:0016021(integral component of membrane);GO:0016020(membrane);GO:0005886(plasma membrane);GO:0048545(response to steroid hormone);GO:0048477(oogenesis);GO:0043401(steroid hormone mediated signaling pathway);GO:0030154(cell differentiation);GO:0007275(multicellular organism development);GO:0008289(lipid binding);GO:0005496(steroid binding);GO:0003707(steroid hormone receptor activity)	NA	2e-17	1	690,	0	-16.7	-15.7	3	-41.8	-43.8	-2.84	3' UTR	6	76874370	76881068	6699	2
chr6	76875989	76876379	391	ENSSSCG00000003551	ENSSSCT00000003945	4689	PAQR7	Membrane progestin receptor alpha [Source:UniProtKB/Swiss-Prot;Acc:Q865K8]	GO:0016021(integral component of membrane);GO:0016020(membrane);GO:0005886(plasma membrane);GO:0048545(response to steroid hormone);GO:0048477(oogenesis);GO:0043401(steroid hormone mediated signaling pathway);GO:0030154(cell differentiation);GO:0007275(multicellular organism development);GO:0008289(lipid binding);GO:0005496(steroid binding);GO:0003707(steroid hormone receptor activity)	NA	2e-43	1	391,	0	-42.7	-41.6	4.83	-27.2	-29	-2.5	Exon (ENSSSCT00000003945/ENSSSCG00000003551, exon 2 of 2)	6	76874370	76881068	6699	2
chr6	84812391	84821341	8951	ENSSSCG00000003626	ENSSSCT00000004022	4342	ENSSSCG00000003626	NA	NA	NA	1e-210	5	230,76,92,72,92,	0,1273,2477,6977,8859	-210	-208	3.3	-23.4	-25.1	-0.735	3' UTR	6	84811801	84825683	13883	2
chr6	86729572	86733220	3649	ENSSSCG00000003643	ENSSSCT00000004039	13854	SF3A3	splicing factor 3a subunit 3 [Source:HGNC Symbol;Acc:HGNC:10767]	GO:0071013(catalytic step 2 spliceosome);GO:0005681(spliceosomal complex);GO:0005654(nucleoplasm);GO:0005634(nucleus);GO:0006397(mRNA processing);GO:0000398(mRNA splicing, via spliceosome);GO:0008270(zinc ion binding);GO:0003723(RNA binding);GO:0003676(nucleic acid binding)	03040(Spliceosome)	1e-197	3	18,165,28,	0,110,3621	-197	-195	1.47	-34.7	-36.6	-0.455	Exon (ENSSSCT00000004039/ENSSSCG00000003643, exon 12 of 17)	6	86722220	86747074	24855	2
chr6	88477649	88478505	857	ENSSSCG00000003660	ENSSSCT00000004056	6531	PABPC4	poly(A) binding protein cytoplasmic 4 [Source:HGNC Symbol;Acc:HGNC:8557]	GO:0030529(intracellular ribonucleoprotein complex);GO:0010494(cytoplasmic stress granule);GO:0005829(cytosol);GO:0005737(cytoplasm);GO:0005634(nucleus);GO:0008266(poly(U) RNA binding);GO:0008143(poly(A) binding);GO:0003723(RNA binding);GO:0003676(nucleic acid binding);GO:0000166(nucleotide binding)	03013(RNA transport);03015(mRNA surveillance pathway);03018(RNA degradation)	7.9e-38	2	131,50,	0,807	-37.1	-36	1.26	-24.4	-26.1	-0.758	Exon (ENSSSCT00000004056/ENSSSCG00000003660, exon 5 of 15)	6	88468836	88485036	16201	2
chr6	104007000	104012247	5248	ENSSSCG00000003719	ENSSSCT00000004119	43408	ENSSSCG00000003719	NA	GO:0051260(protein homooligomerization)	NA	1e-235	2	379,8,	0,5240	-235	-233	4.62	-17	-18.5	-0.9	3' UTR	6	104006435	104055655	49221	2
chr6	152593829	152594038	210	ENSSSCG00000003902	ENSSSCT00000004317	4235	NSUN4	NOP2/Sun RNA methyltransferase family member 4 [Source:HGNC Symbol;Acc:HGNC:31802]	GO:0005762(mitochondrial large ribosomal subunit);GO:0005739(mitochondrion);GO:0070131(positive regulation of mitochondrial translation);GO:0042256(mature ribosome assembly);GO:0032259(methylation);GO:0031167(rRNA methylation);GO:0070181(small ribosomal subunit rRNA binding);GO:0016740(transferase activity);GO:0008168(methyltransferase activity);GO:0003723(RNA binding)	NA	4e-39	1	210,	0	-38.4	-37.3	1.44	-17	-18.5	-0.996	Exon (ENSSSCT00000004317/ENSSSCG00000003902, exon 2 of 6)	6	152571133	152598273	27141	2
chr7	2906539	2978179	71641	ENSSSCG00000000999	ENSSSCT00000001090	30	ENSSSCG00000000999	NA	GO:0008152(metabolic process);GO:0003824(catalytic activity)	NA	0	2	218,617,	0,71024	-591	-Inf	3.71	-75.3	-77.7	-0.811	5' UTR	7	2906509	3070657	164149	1
chr7	12189254	12189373	120	ENSSSCG00000001061	ENSSSCT00000001155	120554	JARID2	jumonji and AT-rich interaction domain containing 2 [Source:HGNC Symbol;Acc:HGNC:6196]	GO:0035098(ESC/E(Z) complex);GO:0035097(histone methyltransferase complex);GO:0005739(mitochondrion);GO:0005634(nucleus);GO:0051574(positive regulation of histone H3-K9 methylation);GO:0048863(stem cell differentiation);GO:0048538(thymus development);GO:0048536(spleen development);GO:0045892(negative regulation of transcription, DNA-templated);GO:0042127(regulation of cell proliferation);GO:00310…	04550(Signaling pathways regulating pluripotency of stem cells)	2e-17	1	120,	0	-16.7	-15.8	1.51	-13.5	-14.9	-1.15	Exon (ENSSSCT00000001155/ENSSSCG00000001061, exon 17 of 17)	7	12068700	12189373	120674	1
chr7	21633750	21638765	5016	ENSSSCG00000001100	ENSSSCT00000001196	165730	CARMIL1	capping protein regulator and myosin 1 linker 1 [Source:HGNC Symbol;Acc:HGNC:21581]	GO:0070062(extracellular exosome);GO:0044354(macropinosome);GO:0031941(filamentous actin);GO:0031252(cell leading edge);GO:0030027(lamellipodium);GO:0016607(nuclear speck);GO:0005886(plasma membrane);GO:0005829(cytosol);GO:0005634(nucleus);GO:2000813(negative regulation of barbed-end actin filament capping);GO:1902745(positive regulation of lamellipodium organization);GO:1900026(positive regulati…	NA	1e-214	2	421,28,	0,4988	-214	-212	1.9	-20.5	-22.1	-1.17	Exon (ENSSSCT00000001196/ENSSSCG00000001100, exon 31 of 35)	7	21468020	21653398	185379	1
chr7	29526524	29526970	447	ENSSSCG00000001471	ENSSSCT00000001637	9255	BRD2	bromodomain containing 2 [Source:HGNC Symbol;Acc:HGNC:1103]	GO:0005737(cytoplasm);GO:0005634(nucleus);GO:0006357(regulation of transcription from RNA polymerase II promoter);GO:0006334(nucleosome assembly);GO:0070577(lysine-acetylated histone binding);GO:0003682(chromatin binding)	NA	0	2	109,221,	0,226	-837	-Inf	1.53	-153	-156	-0.47	Exon (ENSSSCT00000001637/ENSSSCG00000001471, exon 9 of 13)	7	29517269	29529204	11936	1
chr7	37801686	37817140	15455	ENSSSCG00000001577	ENSSSCT00000001756	58857	ENSSSCG00000001577	NA	GO:0012505(endomembrane system);GO:0005622(intracellular);GO:0090630(activation of GTPase activity);GO:0031338(regulation of vesicle fusion);GO:0006886(intracellular protein transport);GO:0017137(Rab GTPase binding);GO:0005096(GTPase activator activity)	NA	1e-125	2	92,565,	0,14890	-125	-124	3.49	-23	-24.6	-0.849	3' UTR	7	37742829	37818510	75682	1
chr7	80351724	80352934	1211	ENSSSCG00000028143	ENSSSCT00000031868	0	NEDD8	neural precursor cell expressed, developmentally down-regulated 8 [Source:HGNC Symbol;Acc:HGNC:7732]	GO:0070062(extracellular exosome);GO:0005634(nucleus);GO:0045116(protein neddylation);GO:0008104(protein localization);GO:0006357(regulation of transcription from RNA polymerase II promoter);GO:0031625(ubiquitin protein ligase binding)	NA	5e-23	4	18,48,83,15,	0,147,363,1196	-22.3	-21.4	1.53	-15	-16.4	-0.629	Exon (ENSSSCT00000031868/ENSSSCG00000028143, exon 1 of 4)	7	80351724	80353016	1293	1
chr7	80433086	80433235	150	ENSSSCG00000002005	ENSSSCT00000002243	2683	EMC9	ER membrane protein complex subunit 9 [Source:HGNC Symbol;Acc:HGNC:20273]	GO:0072546(ER membrane protein complex);GO:0005737(cytoplasm)	NA	4e-21	1	150,	0	-20.4	-19.5	1.28	-8.07	-9.23	-0.547	3' UTR	7	80430403	80435921	5519	1
chr7	102673027	102678374	5348	ENSSSCG00000002345	ENSSSCT00000002609	7459	ENSSSCG00000002345	NA	GO:0005667(transcription factor complex);GO:0005634(nucleus);GO:0000118(histone deacetylase complex);GO:0006357(regulation of transcription from RNA polymerase II promoter);GO:0046872(metal ion binding);GO:0044212(transcription regulatory region DNA binding);GO:0008134(transcription factor binding);GO:0003700(transcription factor activity, sequence-specific DNA binding);GO:0003677(DNA binding)	NA	1e-306	4	84,213,197,1154,	0,1726,3451,4194	-306	-304	3.95	-120	-123	-0.918	3' UTR	7	102665568	102680830	15263	1
chr7	103870133	103878817	8685	ENSSSCG00000002372	ENSSSCT00000002636	51370	YLPM1	YLP motif containing 1 [Source:HGNC Symbol;Acc:HGNC:17798]	GO:0016607(nuclear speck);GO:0005829(cytosol);GO:0005654(nucleoplasm);GO:0005634(nucleus);GO:0003723(RNA binding)	NA	7.9e-16	3	55,52,44,	0,3224,8641	-15.1	-14.2	1.36	-5.33	-6.34	-0.613	Exon (ENSSSCT00000002636/ENSSSCG00000002372, exon 18 of 22)	7	103818763	103886143	67381	1
chr7	104054117	104054415	299	ENSSSCG00000002377	ENSSSCT00000002643	6194	EIF2B2	eukaryotic translation initiation factor 2B subunit beta [Source:HGNC Symbol;Acc:HGNC:3258]	GO:0005851(eukaryotic translation initiation factor 2B complex);GO:0005737(cytoplasm);GO:0051716(cellular response to stimulus);GO:0044237(cellular metabolic process);GO:0043547(positive regulation of GTPase activity);GO:0042552(myelination);GO:0014003(oligodendrocyte development);GO:0007417(central nervous system development);GO:0006413(translational initiation);GO:0001541(ovarian follicle devel…	03013(RNA transport)	5e-36	1	299,	0	-35.3	-34.2	1.65	-4.66	-5.62	-0.475	3' UTR	7	104047923	104054504	6582	1
chr7	128047004	128108772	61769	ENSSSCG00000002509	ENSSSCT00000002787	1471	CCNK	cyclin K [Source:HGNC Symbol;Acc:HGNC:1596]	GO:0005654(nucleoplasm);GO:0005634(nucleus);GO:0002945(cyclin K-CDK13 complex);GO:0002944(cyclin K-CDK12 complex);GO:0000307(cyclin-dependent protein kinase holoenzyme complex);GO:2001165(positive regulation of phosphorylation of RNA polymerase II C-terminal domain serine 2 residues);GO:1901409(positive regulation of phosphorylation of RNA polymerase II C-terminal domain);GO:0071157(negative regu…	NA	1e-21	2	93,178,	0,61591	-21	-20	1.7	-27.1	-28.8	-0.85	5' UTR	7	128045533	128128114	82582	1
chr7	128117217	128122755	5539	ENSSSCG00000002509	ENSSSCT00000002787	71684	CCNK	cyclin K [Source:HGNC Symbol;Acc:HGNC:1596]	GO:0005654(nucleoplasm);GO:0005634(nucleus);GO:0002945(cyclin K-CDK13 complex);GO:0002944(cyclin K-CDK12 complex);GO:0000307(cyclin-dependent protein kinase holoenzyme complex);GO:2001165(positive regulation of phosphorylation of RNA polymerase II C-terminal domain serine 2 residues);GO:1901409(positive regulation of phosphorylation of RNA polymerase II C-terminal domain);GO:0071157(negative regu…	NA	1e-236	4	180,34,72,45,	0,910,3819,5494	-236	-234	1.52	-16.4	-17.9	-0.283	Exon (ENSSSCT00000002787/ENSSSCG00000002509, exon 9 of 12)	7	128045533	128128114	82582	1
chr7	129271032	129271648	617	ENSSSCG00000002527	ENSSSCT00000002806	499	ANKRD9	ankyrin repeat domain 9 [Source:HGNC Symbol;Acc:HGNC:20096]	NA	NA	1e-223	1	617,	0	-223	-222	1.83	-63.6	-65.8	-1.51	3' UTR	7	129270533	129271648	1116	1
chr7	129759068	129759640	573	ENSSSCG00000002535	ENSSSCT00000002815	296	ENSSSCG00000002535	NA	GO:0006950(response to stress);GO:0006457(protein folding);GO:0051082(unfolded protein binding);GO:0005524(ATP binding)	04141(Protein processing in endoplasmic reticulum);04151(PI3K-Akt signaling pathway);04621(NOD-like receptor signaling pathway);04612(Antigen processing and presentation);04915(Estrogen signaling pathway);04914(Progesterone-mediated oocyte maturation);05200(Pathways in cancer);05215(Prostate cancer)	0	2	235,62,	0,511	-2140	-Inf	1.64	-290	-293	-0.487	Exon (ENSSSCT00000002815/ENSSSCG00000002535, exon 1 of 3)	7	129758772	129761205	2434	1
chr7	130814858	130816197	1340	ENSSSCG00000002544	ENSSSCT00000002825	15184	PPP1R13B	protein phosphatase 1 regulatory subunit 13B [Source:HGNC Symbol;Acc:HGNC:14950]	GO:0005886(plasma membrane);GO:0005829(cytosol);GO:0005654(nucleoplasm);GO:0005634(nucleus);GO:0072332(intrinsic apoptotic signaling pathway by p53 class mediator);GO:0045786(negative regulation of cell cycle);GO:0006915(apoptotic process);GO:0008134(transcription factor binding)	NA	0	2	276,54,	0,1286	-456	-Inf	2.11	-51.7	-53.8	-0.645	Exon (ENSSSCT00000002825/ENSSSCG00000002544, exon 10 of 17)	7	130799674	130824465	24792	1
chr7	2193811	2193931	121	ENSSSCG00000001004	ENSSSCT00000001096	330	SLC22A23	solute carrier family 22 member 23 [Source:HGNC Symbol;Acc:HGNC:21106]	GO:0016021(integral component of membrane);GO:0016020(membrane);GO:0055085(transmembrane transport);GO:0015711(organic anion transport);GO:0022857(transmembrane transporter activity);GO:0008514(organic anion transmembrane transporter activity)	NA	1.3e-05	1	121,	0	-4.87	-4.13	1.29	-12.1	-13.4	-1.86	Exon (ENSSSCT00000001096/ENSSSCG00000001004, exon 1 of 12)	7	2052760	2194261	141502	2
chr7	26772313	26773078	766	ENSSSCG00000001372	ENSSSCT00000001493	9461	GNL1	NA	GO:0005525(GTP binding)	NA	0	2	350,37,	0,729	-438	-Inf	2.29	-27.6	-29.4	-0.414	3' UTR	7	26772313	26782539	10227	2
chr7	27209780	27210225	446	ENSSSCG00000001396	ENSSSCT00000001337	1039	SLA-8	NA	NA	NA	2.5e-19	2	151,146,	0,300	-18.6	-17.7	2.02	-22	-23.6	-2.39	Exon (ENSSSCT00000001337/ENSSSCG00000001396, exon 2 of 3)	7	27209603	27211264	1662	2
chr7	29758754	29759083	330	ENSSSCG00000001475	ENSSSCT00000001644	1535	LOC100155600	NA	GO:0016021(integral component of membrane);GO:0016020(membrane);GO:0055085(transmembrane transport);GO:0030001(metal ion transport);GO:0046873(metal ion transmembrane transporter activity)	NA	5e-87	2	124,56,	0,274	-86.3	-85	1.31	-36.4	-38.3	-0.618	Exon (ENSSSCT00000001644/ENSSSCG00000001475, exon 4 of 7)	7	29756225	29760618	4394	2
chr7	29758757	29759085	329	ENSSSCG00000001475	ENSSSCT00000001644	1533	LOC100155600	NA	GO:0016021(integral component of membrane);GO:0016020(membrane);GO:0055085(transmembrane transport);GO:0030001(metal ion transport);GO:0046873(metal ion transmembrane transporter activity)	NA	1.3e-86	2	121,58,	0,271	-85.9	-84.6	1.32	-36.5	-38.5	-0.619	Exon (ENSSSCT00000001644/ENSSSCG00000001475, exon 4 of 7)	7	29756225	29760618	4394	2
chr7	48722117	48724642	2526	ENSSSCG00000001727	ENSSSCT00000001931	196	TNFRSF21	NA	NA	NA	1e-136	2	374,465,	0,2061	-136	-135	1.96	-58.5	-60.7	-0.898	Exon (ENSSSCT00000001931/ENSSSCG00000001727, exon 1 of 6)	7	48679133	48724838	45706	2
chr7	52537980	52540100	2121	ENSSSCG00000025488	ENSSSCT00000031013	14492	MCM3	minichromosome maintenance complex component 3 [Source:HGNC Symbol;Acc:HGNC:6945]	GO:0048471(perinuclear region of cytoplasm);GO:0042555(MCM complex);GO:0016020(membrane);GO:0005813(centrosome);GO:0005737(cytoplasm);GO:0005654(nucleoplasm);GO:0005634(nucleus);GO:0000784(nuclear chromosome, telomeric region);GO:0032508(DNA duplex unwinding);GO:0006270(DNA replication initiation);GO:0006260(DNA replication);GO:0016787(hydrolase activity);GO:0005524(ATP binding);GO:0004386(helica…	03030(DNA replication);04110(Cell cycle)	6.3e-36	3	41,104,65,	0,519,2056	-35.2	-34.1	1.48	-4.13	-5.05	-0.651	Exon (ENSSSCT00000031013/ENSSSCG00000025488, exon 14 of 18)	7	52534784	52554592	19809	2
chr7	63584010	63584337	328	ENSSSCG00000001904	ENSSSCT00000002133	14115	CLK3	CDC like kinase 3 [Source:HGNC Symbol;Acc:HGNC:2071]	GO:0045111(intermediate filament cytoskeleton);GO:0016020(membrane);GO:0005654(nucleoplasm);GO:0005634(nucleus);GO:0046777(protein autophosphorylation);GO:0043484(regulation of RNA splicing);GO:0018108(peptidyl-tyrosine phosphorylation);GO:0006468(protein phosphorylation);GO:0042802(identical protein binding);GO:0005524(ATP binding);GO:0004713(protein tyrosine kinase activity);GO:0004674(protein …	NA	0	1	328,	0	-691	-Inf	2.73	-33.4	-35.3	-0.617	3' UTR	7	63583921	63598452	14532	2
chr7	106553966	106554174	209	ENSSSCG00000002396	ENSSSCT00000033132	7237	GSTZ1	glutathione S-transferase zeta 1 [Source:HGNC Symbol;Acc:HGNC:4643]	GO:0005739(mitochondrion);GO:0005737(cytoplasm);GO:0009072(aromatic amino acid family metabolic process);GO:0003824(catalytic activity)	00350(Tyrosine metabolism)	1.3e-09	1	209,	0	-8.87	-8.04	1.82	-4.01	-4.92	-0.836	3' UTR	7	106553043	106561411	8369	2
chr8	502987	504089	1103	ENSSSCG00000008682	ENSSSCT00000009499	89766	NSD2	nuclear receptor binding SET domain protein 2 [Source:HGNC Symbol;Acc:HGNC:12766]	GO:0005634(nucleus);GO:2001032(regulation of double-strand break repair via nonhomologous end joining);GO:0070201(regulation of establishment of protein localization);GO:0060348(bone development);GO:0048298(positive regulation of isotype switching to IgA isotypes);GO:0034770(histone H4-K20 methylation);GO:0032259(methylation);GO:0010452(histone H3-K36 methylation);GO:0006355(regulation of transcr…	00310(Lysine degradation);05202(Transcriptional misregulation in cancers)	2.5e-24	2	112,38,	0,1065	-23.6	-22.6	1.25	-21.4	-23	-0.674	Exon (ENSSSCT00000009499/ENSSSCG00000008682, exon 17 of 22)	8	413221	511886	98666	1
chr8	19300371	19301060	690	ENSSSCG00000023001	ENSSSCT00000023266	93245	CCDC149	coiled-coil domain containing 149 [Source:HGNC Symbol;Acc:HGNC:25405]	GO:0016021(integral component of membrane);GO:0016020(membrane)	NA	0	1	690,	0	-2020	-Inf	3.82	-168	-171	-0.922	3' UTR	8	19207126	19303275	96150	1
chr8	145214907	145215678	772	ENSSSCG00000009249	ENSSSCT00000010129	1537	ENSSSCG00000009249	NA	GO:0003676(nucleic acid binding);GO:0000166(nucleotide binding)	NA	0	3	92,100,97,	0,462,675	-606	-Inf	1.8	-39.9	-41.9	-0.43	Exon (ENSSSCT00000010129/ENSSSCG00000009249, exon 2 of 5)	8	145213370	145216908	3539	1
chr8	97606	101503	3898	ENSSSCG00000029983	ENSSSCT00000030851	11950	PCGF3	polycomb group ring finger 3 [Source:HGNC Symbol;Acc:HGNC:10066]	GO:0031519(PcG protein complex);GO:0005654(nucleoplasm);GO:0005634(nucleus);GO:0008270(zinc ion binding)	04550(Signaling pathways regulating pluripotency of stem cells)	1.6e-42	3	45,89,105,	0,2884,3793	-41.8	-40.7	1.37	-15.8	-17.2	-0.608	Exon (ENSSSCT00000030851/ENSSSCG00000029983, exon 4 of 7)	8	81532	113453	31922	2
chr8	349632	350676	1045	ENSSSCG00000008675	ENSSSCT00000009492	25173	LETM1	leucine zipper and EF-hand containing transmembrane protein 1 [Source:HGNC Symbol;Acc:HGNC:6556]	GO:0016021(integral component of membrane);GO:0016020(membrane);GO:0005743(mitochondrial inner membrane);GO:0005739(mitochondrion);GO:0042407(cristae formation);GO:0006875(cellular metal ion homeostasis);GO:0043022(ribosome binding);GO:0005509(calcium ion binding)	NA	0	2	298,31,	0,1014	-1050	-Inf	3.24	-65.5	-67.8	-0.665	3' UTR	8	349632	375849	26218	2
chr8	511535	512492	958	ENSSSCG00000008681	ENSSSCT00000009498	114355	NELFA	negative elongation factor complex member A [Source:HGNC Symbol;Acc:HGNC:12768]	GO:0016604(nuclear body);GO:0005829(cytosol);GO:0005654(nucleoplasm);GO:0005634(nucleus);GO:0034244(negative regulation of transcription elongation from RNA polymerase II promoter);GO:0003682(chromatin binding)	NA	0	1	958,	0	-580	-Inf	3.05	-22.9	-24.6	-0.4	3' UTR	8	511356	626847	115492	2
chr8	57773752	57774171	420	ENSSSCG00000008899	ENSSSCT00000009743	8726	ENSSSCG00000008899	NA	GO:0005622(intracellular);GO:0007264(small GTPase mediated signal transduction);GO:0005525(GTP binding);GO:0000166(nucleotide binding)	NA	1e-194	1	420,	0	-194	-192	3.58	-20.1	-21.7	-1.01	3' UTR	8	57773543	57782897	9355	2
chr9	769915	771881	1967	ENSSSCG00000014568	ENSSSCT00000015918	87433	ST5	suppression of tumorigenicity 5 [Source:HGNC Symbol;Acc:HGNC:11350]	GO:0043547(positive regulation of GTPase activity);GO:0017112(Rab guanyl-nucleotide exchange factor activity)	NA	1e-82	3	70,87,382,	0,1027,1585	-82	-80.7	2.29	-167	-170	-4.01	3' UTR	9	682482	772807	90326	1
chr9	8111222	8116323	5102	ENSSSCG00000014819	ENSSSCT00000016170	2602	ATG16L2	autophagy related 16 like 2 [Source:HGNC Symbol;Acc:HGNC:25464]	GO:0005654(nucleoplasm);GO:0000421(autophagosome membrane);GO:0039689(negative stranded viral RNA replication);GO:0000045(autophagosome assembly)	04140(Regulation of autophagy)	2.5e-24	5	33,74,252,66,109,	0,3853,4230,4600,4993	-23.6	-22.6	2.04	-3.75	-4.63	-0.592	Exon (ENSSSCT00000016170/ENSSSCG00000014819, exon 3 of 18)	9	8108620	8122236	13617	1
chr9	9421162	9432359	11198	ENSSSCG00000020856	ENSSSCT00000027793	20547	PPME1	protein phosphatase methylesterase 1 [Source:HGNC Symbol;Acc:HGNC:30178]	GO:0050790(regulation of catalytic activity);GO:0006482(protein demethylation);GO:0052689(carboxylic ester hydrolase activity);GO:0051723(protein methylesterase activity);GO:0051722(protein C-terminal methylesterase activity);GO:0051721(protein phosphatase 2A binding);GO:0045296(cadherin binding);GO:0019903(protein phosphatase binding);GO:0019888(protein phosphatase regulator activity);GO:0016787…	NA	1e-141	3	18,124,97,	0,4814,11101	-141	-140	1.61	-39.4	-41.4	-0.688	Exon (ENSSSCT00000027793/ENSSSCG00000020856, exon 7 of 13)	9	9400615	9443427	42813	1
chr9	11504971	11509441	4471	ENSSSCG00000026855	ENSSSCT00000025742	13454	ENSSSCG00000026855	NA	GO:0005615(extracellular space);GO:0005578(proteinaceous extracellular matrix);GO:0005576(extracellular region);GO:0045165(cell fate commitment);GO:0030182(neuron differentiation);GO:0016055(Wnt signaling pathway);GO:0007275(multicellular organism development);GO:0005109(frizzled binding);GO:0005102(receptor binding)	04310(Wnt signaling pathway);04340(Hedgehog signaling pathway);04390(Hippo signaling pathway);04550(Signaling pathways regulating pluripotency of stem cells);04916(Melanogenesis);05200(Pathways in cancer);05205(Proteoglycans in cancer);05217(Basal cell carcinoma);05166(HTLV-I infection)	1.3e-45	2	54,633,	0,3838	-44.9	-43.8	13.7	-11.2	-12.6	-2.44	3' UTR	9	11491517	11509501	17985	1
chr9	44434079	44434459	381	ENSSSCG00000015027	ENSSSCT00000016391	2664	HSPB2-C11orf52	HSPB2-C11orf52 readthrough (NMD candidate) [Source:HGNC Symbol;Acc:HGNC:41996]	GO:0007525(somatic muscle development)	05205(Proteoglycans in cancer);05169(Epstein-Barr virus infection)	1e-186	1	381,	0	-186	-185	3.18	-9	-10.2	-0.533	3' UTR	9	44431415	44434635	3221	1
chr9	49627722	49627842	121	ENSSSCG00000015074	ENSSSCT00000016440	14640	SIDT2	SID1 transmembrane family member 2 [Source:HGNC Symbol;Acc:HGNC:24272]	GO:0016021(integral component of membrane);GO:0016020(membrane);GO:0005765(lysosomal membrane);GO:0061178(regulation of insulin secretion involved in cellular response to glucose stimulus);GO:0044342(type B pancreatic cell proliferation);GO:0042593(glucose homeostasis);GO:0033227(dsRNA transport);GO:0009749(response to glucose);GO:0003323(type B pancreatic cell development);GO:0000902(cell morpho…	NA	2.5e-30	1	121,	0	-29.6	-28.6	1.68	-4.67	-5.63	-0.685	3' UTR	9	49613082	49629040	15959	1
chr9	49782494	49817761	35268	ENSSSCG00000015080	ENSSSCT00000016446	38593	CEP164	centrosomal protein 164 [Source:HGNC Symbol;Acc:HGNC:29182]	GO:0097539(ciliary transition fiber);GO:0016607(nuclear speck);GO:0005814(centriole);GO:0005813(centrosome);GO:0005654(nucleoplasm);GO:0005615(extracellular space);GO:0060271(cilium assembly)	NA	0	15	29,381,81,84,86,168,147,201,132,217,78,132,123,144,1,	0,8334,9933,12319,19155,20211,21445,26637,31160,31409,32535,32835,33448,34707,35267	-1220	-Inf	2.77	-33.8	-35.7	-0.293	Exon (ENSSSCT00000016446/ENSSSCG00000015080, exon 7 of 32)	9	49743901	49825482	81582	1
chr9	55408906	55408995	90	ENSSSCG00000015140	ENSSSCT00000016506	2707	ENSSSCG00000015140	NA	GO:0005524(ATP binding);GO:0000166(nucleotide binding)	03040(Spliceosome);04141(Protein processing in endoplasmic reticulum);04010(MAPK signaling pathway);04144(Endocytosis);04612(Antigen processing and presentation);04915(Estrogen signaling pathway);05134(Legionellosis);05162(Measles);05164(Influenza A);05169(Epstein-Barr virus infection);05145(Toxoplasmosis)	0.00095	1	90,	0	-3.02	-2.35	1.13	-314	-317	-6.87	Exon (ENSSSCT00000016506/ENSSSCG00000015140, exon 9 of 10)	9	55406199	55409607	3409	1
chr9	131992129	132012064	19936	ENSSSCG00000015519	ENSSSCT00000016906	312629	RASAL2	RAS protein activator like 2 [Source:HGNC Symbol;Acc:HGNC:9874]	GO:0031235(intrinsic component of the cytoplasmic side of the plasma membrane);GO:0005737(cytoplasm);GO:0046580(negative regulation of Ras protein signal transduction);GO:0043547(positive regulation of GTPase activity);GO:0043087(regulation of GTPase activity);GO:0007165(signal transduction);GO:0005096(GTPase activator activity)	NA	5e-19	6	28,12,135,203,88,165,	0,8414,9324,11577,13571,19771	-18.3	-17.3	1.41	-19.5	-21.1	-0.628	Exon (ENSSSCT00000016906/ENSSSCG00000015519, exon 14 of 18)	9	131679500	132012064	332565	1
chr9	134543466	134547908	4443	ENSSSCG00000015538	ENSSSCT00000016927	0	ENSSSCG00000015538	NA	NA	NA	0	3	345,154,96,	0,1895,4347	-652	-Inf	3.05	-30.5	-32.3	-0.616	5' UTR	9	134543466	134559297	15832	1
chr9	138073497	138185288	111792	ENSSSCG00000015565	ENSSSCT00000016955	100954	C1orf21	chromosome 1 open reading frame 21 [Source:HGNC Symbol;Acc:HGNC:15494]	NA	NA	1.6e-18	3	25,95,60,	0,34364,111732	-17.8	-16.9	1.26	-12	-13.3	-0.617	Exon (ENSSSCT00000016955/ENSSSCG00000015565, exon 2 of 6)	9	137972543	138217904	245362	1
chr9	7601783	7601993	211	ENSSSCG00000025600	ENSSSCT00000031156	57553	ENSSSCG00000025600	NA	GO:0005524(ATP binding)	NA	1e-104	1	211,	0	-104	-103	2.17	-84.5	-87	-1.3	3' UTR	9	7597136	7659546	62411	2
chr9	9231688	9235852	4165	ENSSSCG00000014835	ENSSSCT00000016187	113650	C2CD3	C2 calcium dependent domain containing 3 [Source:HGNC Symbol;Acc:HGNC:24564]	GO:0036064(ciliary basal body);GO:0034451(centriolar satellite);GO:0005814(centriole);GO:0005813(centrosome);GO:1905515(non-motile cilium assembly);GO:0071539(protein localization to centrosome);GO:0061511(centriole elongation);GO:0060271(cilium assembly);GO:0042733(embryonic digit morphogenesis);GO:0030326(embryonic limb morphogenesis);GO:0030162(regulation of proteolysis);GO:0021997(neural plat…	NA	1e-103	2	266,512,	0,3653	-103	-102	2.77	-18.7	-20.2	-0.711	Exon (ENSSSCT00000016187/ENSSSCG00000014835, exon 25 of 40)	9	9183639	9349502	165864	2
chr9	51596418	51596745	328	ENSSSCG00000015120	ENSSSCT00000016486	6987	USP2	ubiquitin specific peptidase 2 [Source:HGNC Symbol;Acc:HGNC:12618]	GO:0048471(perinuclear region of cytoplasm);GO:0005938(cell cortex);GO:0005737(cytoplasm);GO:0005634(nucleus);GO:0050821(protein stabilization);GO:0048512(circadian behavior);GO:0045931(positive regulation of mitotic cell cycle);GO:0045475(locomotor rhythm);GO:0043153(entrainment of circadian clock by photoperiod);GO:0032922(circadian regulation of gene expression);GO:0016579(protein deubiquitina…	NA	2.5e-57	1	328,	0	-56.6	-55.4	2.98	-10.6	-11.9	-0.942	3' UTR	9	51595405	51603732	8328	2
chr9	72668703	72679234	10532	ENSSSCG00000022398	ENSSSCT00000030608	22237	NUCKS1	nuclear casein kinase and cyclin dependent kinase substrate 1 [Source:HGNC Symbol;Acc:HGNC:29923]	GO:0005737(cytoplasm);GO:0005730(nucleolus);GO:0005634(nucleus);GO:0000790(nuclear chromatin);GO:0000785(chromatin);GO:1990969(modulation by host of viral RNA-binding transcription factor activity);GO:1990968(modulation by host of RNA binding by virus);GO:0071481(cellular response to X-ray);GO:0060382(regulation of DNA strand elongation);GO:0046628(positive regulation of insulin receptor signalin…	NA	0	5	253,150,153,56,62,	0,2094,3311,6076,10470	-323	-321	2.23	-25	-26.7	-0.422	3' UTR	9	72668703	72701471	32769	2
chr9	135909138	135909434	297	ENSSSCG00000015545	ENSSSCT00000016935	59028	GLUL	glutamine synthetase [Source:RefSeq peptide;Acc:NP_999074]	GO:0097386(glial cell projection);GO:0070062(extracellular exosome);GO:0044297(cell body);GO:0043209(myelin sheath);GO:0005829(cytosol);GO:0005739(mitochondrion);GO:0005737(cytoplasm);GO:0005634(nucleus);GO:0009749(response to glucose);GO:0009267(cellular response to starvation);GO:0008283(cell proliferation);GO:0006807(nitrogen compound metabolic process);GO:0006542(glutamine biosynthetic proces…	01230(Biosynthesis of amino acids);00630(Glyoxylate and dicarboxylate metabolism);00910(Nitrogen metabolism);00250(Alanine, aspartate and glutamate metabolism);00330(Arginine and proline metabolism);04724(Glutamatergic synapse);04727(GABAergic synapse)	0	1	297,	0	-389	-Inf	1.55	-434	-434	-1	3' UTR	9	135908577	135968462	59886	2
chr9	150665130	150665577	448	ENSSSCG00000015633	ENSSSCT00000017028	1589	ENSSSCG00000015633	NA	GO:0051639(actin filament network formation);GO:0030041(actin filament polymerization);GO:0003785(actin monomer binding);GO:0003779(actin binding)	NA	7.9e-16	1	448,	0	-15.1	-14.2	2.93	-4.1	-5.01	-1.26	Exon (ENSSSCT00000017028/ENSSSCG00000015633, exon 2 of 5)	9	150662002	150667166	5165	2
chr10	13570989	13577639	6651	ENSSSCG00000010834	ENSSSCT00000011852	83964	MIA3	MIA family member 3, ER export factor [Source:HGNC Symbol;Acc:HGNC:24008]	GO:0070971(endoplasmic reticulum exit site);GO:0016021(integral component of membrane);GO:0016020(membrane);GO:0005789(endoplasmic reticulum membrane);GO:0000139(Golgi membrane);GO:0090110(cargo loading into COPII-coated vesicle);GO:0042953(lipoprotein transport);GO:0042060(wound healing);GO:0030336(negative regulation of cell migration);GO:0015031(protein transport);GO:0007162(negative regulatio…	NA	4e-75	4	22,102,61,26,	0,5699,6437,6625	-74.4	-73.1	1.41	-29	-30.8	-0.701	Exon (ENSSSCT00000011852/ENSSSCG00000010834, exon 21 of 31)	10	13487025	13583457	96433	1
chr10	33123352	33123610	259	ENSSSCG00000010953	ENSSSCT00000011988	14424	ISCA1	iron-sulfur cluster assembly 1 [Source:HGNC Symbol;Acc:HGNC:28660]	GO:0005759(mitochondrial matrix);GO:0097428(protein maturation by iron-sulfur cluster transfer);GO:0016226(iron-sulfur cluster assembly);GO:0051537(2 iron, 2 sulfur cluster binding);GO:0051536(iron-sulfur cluster binding);GO:0008198(ferrous iron binding);GO:0005198(structural molecule activity)	NA	1e-237	1	259,	0	-237	-235	2.43	-61.4	-63.6	-1.02	3' UTR	10	33108928	33123610	14683	1
chr10	71311263	71311982	720	ENSSSCG00000011137	ENSSSCT00000012189	34882	GDI2	GDP dissociation inhibitor 2 [Source:HGNC Symbol;Acc:HGNC:4227]	GO:0070062(extracellular exosome);GO:0043209(myelin sheath);GO:0031982(vesicle);GO:0005925(focal adhesion);GO:0005794(Golgi apparatus);GO:0005737(cytoplasm);GO:0055114(oxidation-reduction process);GO:0050790(regulation of catalytic activity);GO:0043547(positive regulation of GTPase activity);GO:0015031(protein transport);GO:0007264(small GTPase mediated signal transduction);GO:0016491(oxidoreduct…	NA	0	1	720,	0	-808	-Inf	2.09	-167	-170	-0.528	3' UTR	10	71276381	71312192	35812	1
chr10	69633407	69633587	181	ENSSSCG00000011127	ENSSSCT00000012178	37787	TAF3	TATA-box binding protein associated factor 3 [Source:HGNC Symbol;Acc:HGNC:17303]	GO:0031965(nuclear membrane);GO:0005669(transcription factor TFIID complex);GO:0005654(nucleoplasm);GO:0005634(nucleus);GO:0051457(maintenance of protein location in nucleus);GO:0043433(negative regulation of sequence-specific DNA binding transcription factor activity);GO:0000122(negative regulation of transcription from RNA polymerase II promoter);GO:0046872(metal ion binding);GO:0008270(zinc io…	03022(Basal transcription factors);05168(Herpes simplex infection)	6.3e-27	1	181,	0	-26.2	-25.2	1.49	-5.38	-6.38	-0.541	3' UTR	10	69631729	69671374	39646	2
chr10	70949480	70951427	1948	ENSSSCG00000011134	ENSSSCT00000012186	13526	RBM17	RNA binding motif protein 17 [Source:HGNC Symbol;Acc:HGNC:16944]	GO:0043234(protein complex);GO:0005654(nucleoplasm);GO:0005634(nucleus);GO:0000380(alternative mRNA splicing, via spliceosome);GO:0003723(RNA binding);GO:0003676(nucleic acid binding);GO:0000166(nucleotide binding)	03040(Spliceosome)	1e-184	3	30,98,110,	0,626,1838	-184	-182	1.44	-38.4	-40.4	-0.473	Exon (ENSSSCT00000012186/ENSSSCG00000011134, exon 4 of 12)	10	70943162	70964953	21792	2
chr10	75550476	75555063	4588	ENSSSCG00000028602	ENSSSCT00000023947	10654	ENSSSCG00000028602	NA	GO:0005730(nucleolus);GO:0005634(nucleus);GO:0042254(ribosome biogenesis);GO:0005525(GTP binding)	03008(Ribosome biogenesis in eukaryotes)	1e-164	6	66,198,101,52,78,102,	0,821,1865,2381,2695,4486	-164	-163	1.83	-27.1	-28.8	-0.532	Exon (ENSSSCT00000023947/ENSSSCG00000028602, exon 10 of 17)	10	75547614	75565717	18104	2
chr11	190865	191015	151	ENSSSCG00000025308	ENSSSCT00000024896	40810	IL17D	interleukin 17D [Source:HGNC Symbol;Acc:HGNC:5984]	GO:0005576(extracellular region);GO:0006954(inflammatory response);GO:0005125(cytokine activity)	NA	1.5e-08	1	151,	0	-7.82	-7.01	1.33	-7.8	-8.95	-0.967	3' UTR	11	150055	193919	43865	1
chr11	4201705	4201967	263	ENSSSCG00000009303	ENSSSCT00000010191	4159	RPL21	ribosomal protein L21 [Source:HGNC Symbol;Acc:HGNC:10313]	GO:0022625(cytosolic large ribosomal subunit);GO:0016020(membrane);GO:0005840(ribosome);GO:0005622(intracellular);GO:0006412(translation);GO:0003735(structural constituent of ribosome);GO:0003723(RNA binding)	03010(Ribosome)	1e-158	2	13,136,	0,127	-158	-156	1.32	-50.1	-52.2	-0.475	3' UTR	11	4197546	4202234	4689	1
chr11	16006883	16034580	27698	ENSSSCG00000009377	ENSSSCT00000010274	389	THSD1	thrombospondin type 1 domain containing 1 [Source:HGNC Symbol;Acc:HGNC:17754]	GO:0016021(integral component of membrane);GO:0016020(membrane);GO:0005829(cytosol)	NA	1e-144	5	95,138,966,159,589,	0,2626,7742,20658,27109	-144	-143	4.99	-28.3	-30.1	-0.806	5' UTR	11	16006494	16035388	28895	1
chr11	16034640	16035388	749	ENSSSCG00000009377	ENSSSCT00000010274	28146	THSD1	thrombospondin type 1 domain containing 1 [Source:HGNC Symbol;Acc:HGNC:17754]	GO:0016021(integral component of membrane);GO:0016020(membrane);GO:0005829(cytosol)	NA	1e-127	1	749,	0	-127	-126	2.93	-74.5	-76.9	-1.4	Exon (ENSSSCT00000010274/ENSSSCG00000009377, exon 5 of 5)	11	16006494	16035388	28895	1
chr11	85090897	85099479	8583	ENSSSCG00000024196	ENSSSCT00000025748	14100	ENSSSCG00000024196	NA	GO:0043547(positive regulation of GTPase activity);GO:0035023(regulation of Rho protein signal transduction);GO:0005089(Rho guanyl-nucleotide exchange factor activity)	04810(Regulation of actin cytoskeleton)	1e-131	5	67,225,94,90,125,	0,2210,2878,4717,8458	-131	-129	8.95	-111	-113	-2.76	Exon (ENSSSCT00000025748/ENSSSCG00000024196, exon 9 of 13)	11	85076797	85099569	22773	1
chr11	86908816	86951678	42863	ENSSSCG00000009569	ENSSSCT00000010490	19828	PSPC1	paraspeckle component 1 [Source:HGNC Symbol;Acc:HGNC:20320]	GO:0042382(paraspeckles);GO:0005654(nucleoplasm);GO:0005634(nucleus);GO:0001650(fibrillar center);GO:0045892(negative regulation of transcription, DNA-templated);GO:0042752(regulation of circadian rhythm);GO:0006355(regulation of transcription, DNA-templated);GO:0000398(mRNA splicing, via spliceosome);GO:0003723(RNA binding);GO:0003676(nucleic acid binding);GO:0001047(core promoter binding);GO:00…	NA	1e-155	5	170,58,106,85,54,	0,3746,24640,33985,42809	-155	-153	1.77	-48.6	-50.7	-0.735	Exon (ENSSSCT00000010490/ENSSSCG00000009569, exon 4 of 8)	11	86908816	86971506	62691	2
chr12	966711	967040	330	ENSSSCG00000024018	ENSSSCT00000031428	3259	SLC16A3	solute carrier family 16 member 3 [Source:HGNC Symbol;Acc:HGNC:10924]	GO:0031965(nuclear membrane);GO:0016021(integral component of membrane);GO:0016020(membrane);GO:0005887(integral component of plasma membrane);GO:0005886(plasma membrane);GO:0055085(transmembrane transport);GO:0035873(lactate transmembrane transport);GO:0015718(monocarboxylic acid transport);GO:0015129(lactate transmembrane transporter activity);GO:0008028(monocarboxylic acid transmembrane transp…	05230(Central carbon metabolism in cancer)	3.2e-65	1	330,	0	-64.5	-63.2	3.17	-25.3	-27	-1.47	3' UTR	12	963452	967637	4186	1
chr12	967189	967547	359	ENSSSCG00000024018	ENSSSCT00000031428	3737	SLC16A3	solute carrier family 16 member 3 [Source:HGNC Symbol;Acc:HGNC:10924]	GO:0031965(nuclear membrane);GO:0016021(integral component of membrane);GO:0016020(membrane);GO:0005887(integral component of plasma membrane);GO:0005886(plasma membrane);GO:0055085(transmembrane transport);GO:0035873(lactate transmembrane transport);GO:0015718(monocarboxylic acid transport);GO:0015129(lactate transmembrane transporter activity);GO:0008028(monocarboxylic acid transmembrane transp…	05230(Central carbon metabolism in cancer)	1e-43	1	359,	0	-43	-41.9	2.18	-47.5	-49.6	-1.57	3' UTR	12	963452	967637	4186	1
chr12	4805391	4805957	567	ENSSSCG00000017177	ENSSSCT00000018702	15024	ST6GALNAC2	ST6 N-acetylgalactosaminide alpha-2,6-sialyltransferase 2 [Source:HGNC Symbol;Acc:HGNC:10867]	GO:0030173(integral component of Golgi membrane);GO:0016021(integral component of membrane);GO:0016020(membrane);GO:0005794(Golgi apparatus);GO:0097503(sialylation);GO:0018279(protein N-linked glycosylation via asparagine);GO:0009311(oligosaccharide metabolic process);GO:0006486(protein glycosylation);GO:0016757(transferase activity, transferring glycosyl groups);GO:0016740(transferase activity);…	NA	0	1	567,	0	-3960	-Inf	3.16	-246	-250	-0.798	3' UTR	12	4790367	4805957	15591	1
chr12	7895677	7895887	211	ENSSSCG00000017244	ENSSSCT00000018773	149566	SDK2	sidekick cell adhesion molecule 2 [Source:HGNC Symbol;Acc:HGNC:19308]	GO:0045202(synapse);GO:0016021(integral component of membrane);GO:0016020(membrane);GO:0060219(camera-type eye photoreceptor cell differentiation);GO:0010842(retina layer formation);GO:0007416(synapse assembly);GO:0007156(homophilic cell adhesion via plasma membrane adhesion molecules)	NA	6.3e-54	1	211,	0	-53.2	-52	2.25	-20.3	-21.9	-0.918	Exon (ENSSSCT00000018773/ENSSSCG00000017244, exon 44 of 44)	12	7746111	7895887	149777	1
chr12	17864699	17868684	3986	ENSSSCG00000030183	ENSSSCT00000026860	10446	ENSSSCG00000030183	NA	GO:0031902(late endosome membrane);GO:0031201(SNARE complex);GO:0016021(integral component of membrane);GO:0016020(membrane);GO:0012507(ER to Golgi transport vesicle membrane);GO:0005829(cytosol);GO:0005794(Golgi apparatus);GO:0005789(endoplasmic reticulum membrane);GO:0000139(Golgi membrane);GO:0048280(vesicle fusion with Golgi apparatus);GO:0042147(retrograde transport, endosome to Golgi);GO:00…	04130(SNARE interactions in vesicular transport)	6.3e-38	3	15,133,93,	0,988,3893	-37.2	-36.1	1.29	-14	-15.5	-0.451	Exon (ENSSSCT00000026860/ENSSSCG00000030183, exon 3 of 6)	12	17854253	17875764	21512	1
chr12	19579717	19579956	240	ENSSSCG00000020744	ENSSSCT00000024088	9785	DUSP3	dual specificity phosphatase 3 [Source:HGNC Symbol;Acc:HGNC:3069]	GO:0070062(extracellular exosome);GO:0005829(cytosol);GO:0005654(nucleoplasm);GO:0005634(nucleus);GO:0001772(immunological synapse);GO:0070373(negative regulation of ERK1 and ERK2 cascade);GO:0050868(negative regulation of T cell activation);GO:0050860(negative regulation of T cell receptor signaling pathway);GO:0046329(negative regulation of JNK cascade);GO:0045931(positive regulation of mitotic…	04010(MAPK signaling pathway)	1.6e-78	1	240,	0	-77.8	-76.5	1.46	-16.5	-17.9	-0.535	3' UTR	12	19569932	19583393	13462	1
chr12	20118610	20119622	1013	ENSSSCG00000030211	ENSSSCT00000027389	25465	NBR1	NBR1, autophagy cargo receptor [Source:HGNC Symbol;Acc:HGNC:6746]	GO:0070062(extracellular exosome);GO:0043231(intracellular membrane-bounded organelle);GO:0016604(nuclear body);GO:0016020(membrane);GO:0005829(cytosol);GO:0005776(autophagosome);GO:0005770(late endosome);GO:0005739(mitochondrion);GO:0005654(nucleoplasm);GO:0000407(pre-autophagosomal structure);GO:0051259(protein oligomerization);GO:0045668(negative regulation of osteoblast differentiation);GO:00…	NA	1e-170	2	246,25,	0,988	-170	-169	1.68	-50	-52.1	-0.968	Exon (ENSSSCT00000027389/ENSSSCG00000030211, exon 18 of 22)	12	20093145	20126422	33278	1
chr12	25991808	25993295	1488	ENSSSCG00000017553	ENSSSCT00000019107	16551	KAT7	lysine acetyltransferase 7 [Source:HGNC Symbol;Acc:HGNC:17016]	GO:0005829(cytosol);GO:0005654(nucleoplasm);GO:0005634(nucleus);GO:0000123(histone acetyltransferase complex);GO:1900182(positive regulation of protein localization to nucleus);GO:0043983(histone H4-K12 acetylation);GO:0043982(histone H4-K8 acetylation);GO:0043981(histone H4-K5 acetylation);GO:0043966(histone H3 acetylation);GO:0006355(regulation of transcription, DNA-templated);GO:0006260(DNA re…	NA	2.5e-17	2	32,88,	0,1400	-16.6	-15.7	1.19	-19.2	-20.7	-0.67	Exon (ENSSSCT00000019107/ENSSSCG00000017553, exon 6 of 15)	12	25975257	26009289	34033	1
chr12	40083570	40121038	37469	ENSSSCG00000017693	ENSSSCT00000019257	4839	AATF	apoptosis antagonizing transcription factor [Source:HGNC Symbol;Acc:HGNC:19235]	GO:0005737(cytoplasm);GO:0005730(nucleolus);GO:0005634(nucleus);GO:2000378(negative regulation of reactive oxygen species metabolic process);GO:0045944(positive regulation of transcription from RNA polymerase II promoter);GO:0043066(negative regulation of apoptotic process);GO:0042985(negative regulation of amyloid precursor protein biosynthetic process);GO:0042254(ribosome biogenesis);GO:0040016…	NA	0	4	407,138,115,144,	0,861,35298,37325	-436	-Inf	2.77	-22.5	-24.2	-0.44	Exon (ENSSSCT00000019257/ENSSSCG00000017693, exon 3 of 12)	12	40078731	40180475	101745	1
chr12	41446662	41447109	448	ENSSSCG00000017713	ENSSSCT00000019279	2973	PEX12	peroxisomal biogenesis factor 12 [Source:HGNC Symbol;Acc:HGNC:8854]	GO:1990429(peroxisomal importomer complex);GO:0016020(membrane);GO:0005779(integral component of peroxisomal membrane);GO:0005778(peroxisomal membrane);GO:0005777(peroxisome);GO:0016558(protein import into peroxisome matrix);GO:0007031(peroxisome organization);GO:0006625(protein targeting to peroxisome);GO:0006513(protein monoubiquitination);GO:0008270(zinc ion binding);GO:0008022(protein C-termi…	04146(Peroxisome)	1.6e-63	1	448,	0	-62.8	-61.6	2.6	-12.9	-14.2	-1.08	3' UTR	12	41443689	41447645	3957	1
chr12	49276503	49277282	780	ENSSSCG00000017809	ENSSSCT00000019382	360	ENSSSCG00000017809	NA	NA	NA	0	1	780,	0	-956	-Inf	2.51	-38.2	-40.2	-0.56	Exon (ENSSSCT00000019382/ENSSSCG00000017809, exon 1 of 2)	12	49276143	49279320	3178	1
chr12	49277401	49277791	391	ENSSSCG00000017809	ENSSSCT00000019382	1258	ENSSSCG00000017809	NA	NA	NA	1e-238	1	391,	0	-238	-236	1.65	-70.2	-72.6	-1.03	Exon (ENSSSCT00000019382/ENSSSCG00000017809, exon 1 of 2)	12	49276143	49279320	3178	1
chr12	54021432	54021941	510	ENSSSCG00000017903	ENSSSCT00000019483	3817	SPAG7	sperm associated antigen 7 [Source:HGNC Symbol;Acc:HGNC:11216]	GO:0005634(nucleus);GO:0003676(nucleic acid binding)	NA	2e-88	3	72,157,67,	0,150,443	-87.7	-86.4	1.44	-36.9	-38.8	-0.614	Exon (ENSSSCT00000019483/ENSSSCG00000017903, exon 5 of 7)	12	54017615	54022294	4680	1
chr12	55284422	55285056	635	ENSSSCG00000017953	ENSSSCT00000019537	13633	FXR2	FMR1 autosomal homolog 2 [Source:HGNC Symbol;Acc:HGNC:4024]	GO:0070062(extracellular exosome);GO:0016020(membrane);GO:0005844(polysome);GO:0005829(cytosol);GO:0005737(cytoplasm);GO:0005634(nucleus);GO:0017148(negative regulation of translation);GO:0046982(protein heterodimerization activity);GO:0042803(protein homodimerization activity);GO:0042802(identical protein binding);GO:0003729(mRNA binding);GO:0003723(RNA binding);GO:0003676(nucleic acid binding)	03013(RNA transport)	1.7e-07	2	10,110,	0,525	-6.78	-5.99	1.15	-6.24	-7.3	-0.469	Exon (ENSSSCT00000019537/ENSSSCG00000017953, exon 9 of 17)	12	55270789	55288304	17516	1
chr12	59240724	59247567	6844	ENSSSCG00000018015	ENSSSCT00000019610	58927	ENSSSCG00000018015	NA	GO:0030286(dynein complex);GO:0007018(microtubule-based movement);GO:0003777(microtubule motor activity)	NA	1e-148	2	355,450,	0,6394	-148	-146	3.92	-8.62	-9.81	-0.689	3' UTR	12	59181797	59247567	65771	1
chr12	1528825	1537827	9003	ENSSSCG00000017142	ENSSSCT00000018662	34704	BAIAP2	BAI1 associated protein 2 [Source:HGNC Symbol;Acc:HGNC:947]	GO:0070062(extracellular exosome);GO:0043005(neuron projection);GO:0015629(actin cytoskeleton);GO:0005913(cell-cell adherens junction);GO:0005886(plasma membrane);GO:0005829(cytosol);GO:2000251(positive regulation of actin cytoskeleton reorganization);GO:0098609(cell-cell adhesion);GO:0051764(actin crosslink formation);GO:0051017(actin filament bundle assembly);GO:0048167(regulation of synaptic p…	04810(Regulation of actin cytoskeleton);04520(Adherens junction)	7.9e-20	2	18,72,	0,8931	-19.1	-18.2	1.26	-11.6	-13	-0.75	Exon (ENSSSCT00000018662/ENSSSCG00000017142, exon 6 of 14)	12	1516513	1572531	56019	2
chr12	4629435	4630002	568	ENSSSCG00000029343	ENSSSCT00000022358	22359	MFSD11	major facilitator superfamily domain containing 11 [Source:HGNC Symbol;Acc:HGNC:25458]	GO:0016021(integral component of membrane);GO:0016020(membrane)	NA	2.5e-21	1	568,	0	-20.6	-19.6	2.49	-4.59	-5.55	-0.508	3' UTR	12	4627225	4652361	25137	2
chr12	49643448	49645014	1567	ENSSSCG00000025248	ENSSSCT00000022886	25170	ENSSSCG00000025248	NA	GO:0005622(intracellular);GO:0006810(transport)	NA	4.9e-05	2	47,44,	0,1523	-4.31	-3.59	1.1	-8.7	-9.89	-0.696	Exon (ENSSSCT00000022886/ENSSSCG00000025248, exon 7 of 12)	12	49626507	49670184	43678	2
chr12	62502059	62504787	2729	ENSSSCG00000018039	ENSSSCT00000019634	33894	NCOR1	nuclear receptor corepressor 1 [Source:HGNC Symbol;Acc:HGNC:7672]	GO:0017053(transcriptional repressor complex);GO:0016580(Sin3 complex);GO:0016020(membrane);GO:0005876(spindle microtubule);GO:0005829(cytosol);GO:0005654(nucleoplasm);GO:0005634(nucleus);GO:0000790(nuclear chromatin);GO:0000118(histone deacetylase complex);GO:1903799(negative regulation of production of miRNAs involved in gene silencing by miRNA);GO:0072368(regulation of lipid transport by negat…	04919(Thyroid hormone signaling pathway);05202(Transcriptional misregulation in cancers)	0	2	1378,57,	0,2672	-820	-Inf	3.52	-50	-52.2	-0.406	3' UTR	12	62387143	62538681	151539	2
chr13	217592309	217598931	6623	ENSSSCG00000026654	ENSSSCT00000030659	536	ENSSSCG00000026654	NA	GO:0036066(protein O-linked fucosylation);GO:0046922(peptide-O-fucosyltransferase activity)	00514(Other types of O-glycan biosynthesis)	6.3e-73	4	75,67,126,180,	0,4024,5303,6443	-72.2	-70.9	4.73	-202	-205	-4.56	5' UTR	13	217591773	217599641	7869	1
chr13	37759925	37760536	612	ENSSSCG00000011438	ENSSSCT00000012518	6591	BAP1	BRCA1 associated protein 1 [Source:HGNC Symbol;Acc:HGNC:950]	GO:0035517(PR-DUB complex);GO:0005829(cytosol);GO:0005737(cytoplasm);GO:0005654(nucleoplasm);GO:0005634(nucleus);GO:0005622(intracellular);GO:1903955(positive regulation of protein targeting to mitochondrion);GO:1900015(regulation of cytokine production involved in inflammatory response);GO:0071108(protein K48-linked deubiquitination);GO:0061519(macrophage homeostasis);GO:0051726(regulation of ce…	NA	1e-212	3	3,93,115,	0,132,497	-212	-211	1.46	-24.4	-26	-0.389	Exon (ENSSSCT00000012518/ENSSSCG00000011438, exon 14 of 17)	13	37759259	37767127	7869	2
chr13	79451225	79451462	238	ENSSSCG00000011615	ENSSSCT00000012712	5154	RAB7A	RAB7A, member RAS oncogene family [Source:HGNC Symbol;Acc:HGNC:9788]	GO:0070062(extracellular exosome);GO:0045335(phagocytic vesicle);GO:0034045(pre-autophagosomal structure membrane);GO:0032419(extrinsic component of lysosome membrane);GO:0031902(late endosome membrane);GO:0030904(retromer complex);GO:0010008(endosome membrane);GO:0005829(cytosol);GO:0005811(lipid particle);GO:0005794(Golgi apparatus);GO:0005770(late endosome);GO:0005768(endosome);GO:0005764(lyso…	04144(Endocytosis);04145(Phagosome);05132(Salmonella infection);05152(Tuberculosis);05146(Amoebiasis)	0	1	238,	0	-462	-Inf	1.46	-67.4	-69.7	-0.408	3' UTR	13	79450127	79456616	6490	2
chr13	79606934	79608038	1105	ENSSSCG00000011618	ENSSSCT00000012715	5677	GATA2	GATA binding protein 2 [Source:HGNC Symbol;Acc:HGNC:4171]	GO:0043234(protein complex);GO:0005667(transcription factor complex);GO:0005654(nucleoplasm);GO:0005634(nucleus);GO:2000977(regulation of forebrain neuron differentiation);GO:2000178(negative regulation of neural precursor cell proliferation);GO:0097154(GABAergic neuron differentiation);GO:0070345(negative regulation of fat cell proliferation);GO:0060872(semicircular canal development);GO:0060216…	NA	1e-212	1	1105,	0	-212	-210	5.68	-31.8	-33.6	-1.15	3' UTR	13	79606188	79613715	7528	2
chr13	132908440	132908710	271	ENSSSCG00000025921	ENSSSCT00000024417	4569	ENSSSCG00000025921	NA	GO:0016021(integral component of membrane);GO:0016020(membrane)	NA	1.6e-29	1	271,	0	-28.8	-27.8	2.92	-4.44	-5.38	-1.18	3' UTR	13	132907661	132913279	5619	2
chr13	209734535	209740253	5719	ENSSSCG00000028883	ENSSSCT00000026968	207	SETD4	SET domain containing 4 [Source:HGNC Symbol;Acc:HGNC:1258]	GO:0005730(nucleolus);GO:0042254(ribosome biogenesis);GO:0018026(peptidyl-lysine monomethylation);GO:0018023(peptidyl-lysine trimethylation);GO:0016279(protein-lysine N-methyltransferase activity)	NA	1.3e-35	3	83,171,42,	0,3101,5677	-34.9	-33.8	2.04	-10.2	-11.5	-1.06	5' UTR	13	209715199	209740460	25262	2
chr13	217426654	217427044	391	ENSSSCG00000021296	ENSSSCT00000027029	11176	PTTG1IP	pituitary tumor-transforming 1 interacting protein [Source:HGNC Symbol;Acc:HGNC:13524]	GO:0070062(extracellular exosome);GO:0016021(integral component of membrane);GO:0016020(membrane);GO:0005737(cytoplasm);GO:0005654(nucleoplasm);GO:0005634(nucleus);GO:1903364(positive regulation of cellular protein catabolic process);GO:1902254(negative regulation of intrinsic apoptotic signaling pathway by p53 class mediator);GO:0043518(negative regulation of DNA damage response, signal transduc…	NA	1.6e-24	2	45,15,	0,376	-23.8	-22.8	1.16	-11.8	-13.2	-0.562	Exon (ENSSSCT00000027029/ENSSSCG00000021296, exon 5 of 6)	13	217424357	217438220	13864	2
chr14	30513917	30514516	600	ENSSSCG00000009761	ENSSSCT00000010703	193339	ENSSSCG00000009761	nuclear receptor corepressor 2 [Source:RefSeq peptide;Acc:NP_001038041]	GO:0005634(nucleus);GO:0000118(histone deacetylase complex);GO:0000122(negative regulation of transcription from RNA polymerase II promoter);GO:0016922(ligand-dependent nuclear receptor binding);GO:0008134(transcription factor binding);GO:0003714(transcription corepressor activity);GO:0003677(DNA binding)	04330(Notch signaling pathway);05169(Epstein-Barr virus infection)	0	1	600,	0	-496	-Inf	2.5	-18.6	-20.2	-0.268	3' UTR	14	30320578	30514756	194179	1
chr14	30790815	30791083	269	ENSSSCG00000009764	ENSSSCT00000030996	15199	ENSSSCG00000009764	NA	NA	NA	1e-286	1	269,	0	-286	-284	1.58	-24.9	-26.6	-0.619	Exon (ENSSSCT00000030996/ENSSSCG00000009764, exon 4 of 4)	14	30775616	30792247	16632	1
chr14	30791292	30792247	956	ENSSSCG00000009764	ENSSSCT00000030996	15676	ENSSSCG00000009764	NA	NA	NA	0	1	956,	0	-1690	-Inf	3.46	-24.6	-26.3	-0.45	3' UTR	14	30775616	30792247	16632	1
chr14	43403004	43403902	899	ENSSSCG00000009919	ENSSSCT00000010869	20467	HNF1A	HNF1 homeobox A [Source:HGNC Symbol;Acc:HGNC:11621]	GO:0045120(pronucleus);GO:0043234(protein complex);GO:0005737(cytoplasm);GO:0005667(transcription factor complex);GO:0005634(nucleus);GO:0001750(photoreceptor outer segment);GO:0060395(SMAD protein signal transduction);GO:0050796(regulation of insulin secretion);GO:0048608(reproductive structure development);GO:0048341(paraxial mesoderm formation);GO:0046883(regulation of hormone secretion);GO:00…	04550(Signaling pathways regulating pluripotency of stem cells);04950(Maturity onset diabetes of the young)	0	1	899,	0	-323	-321	3.18	-15.1	-16.5	-0.46	3' UTR	14	43382537	43404111	21575	1
chr14	141057283	141058507	1225	ENSSSCG00000010686	ENSSSCT00000011687	22665	BAG3	BCL2 associated athanogene 3 [Source:HGNC Symbol;Acc:HGNC:939]	GO:0030018(Z disc);GO:0005886(plasma membrane);GO:0005829(cytosol);GO:0005737(cytoplasm);GO:0005634(nucleus);GO:0097201(negative regulation of transcription from RNA polymerase II promoter in response to stress);GO:0097192(extrinsic apoptotic signaling pathway in absence of ligand);GO:0071260(cellular response to mechanical stimulus);GO:0050821(protein stabilization);GO:0050790(regulation of cata…	NA	0	1	1225,	0	-459	-Inf	3.07	-28.9	-30.7	-0.443	3' UTR	14	141034618	141058597	23980	1
chr14	145877464	145877612	149	ENSSSCG00000010738	ENSSSCT00000011750	72393	ZRANB1	zinc finger RANBP2-type containing 1 [Source:HGNC Symbol;Acc:HGNC:18224]	GO:0043231(intracellular membrane-bounded organelle);GO:0005829(cytosol);GO:0005737(cytoplasm);GO:0005654(nucleoplasm);GO:0005634(nucleus);GO:1990168(protein K33-linked deubiquitination);GO:0071947(protein deubiquitination involved in ubiquitin-dependent protein catabolic process);GO:0070536(protein K63-linked deubiquitination);GO:0035523(protein K29-linked deubiquitination);GO:0030177(positive r…	NA	3.2e-22	1	149,	0	-21.5	-20.5	1.34	-13.1	-14.5	-0.738	Exon (ENSSSCT00000011750/ENSSSCG00000010738, exon 10 of 10)	14	145805071	145877612	72542	1
chr14	41110658	41115528	4871	ENSSSCG00000009875	ENSSSCT00000010823	8427	CFAP73	cilia and flagella associated protein 73 [Source:HGNC Symbol;Acc:HGNC:37100]	NA	NA	0	7	58,113,105,114,143,210,6,	0,1637,2005,2641,2861,4157,4865	-1160	-Inf	2.2	-72.7	-75.1	-0.393	3' UTR	14	41102231	41110897	8667	1
chr14	43402988	43403914	927	ENSSSCG00000009919	ENSSSCT00000010869	20451	HNF1A	HNF1 homeobox A [Source:HGNC Symbol;Acc:HGNC:11621]	GO:0045120(pronucleus);GO:0043234(protein complex);GO:0005737(cytoplasm);GO:0005667(transcription factor complex);GO:0005634(nucleus);GO:0001750(photoreceptor outer segment);GO:0060395(SMAD protein signal transduction);GO:0050796(regulation of insulin secretion);GO:0048608(reproductive structure development);GO:0048341(paraxial mesoderm formation);GO:0046883(regulation of hormone secretion);GO:00…	04550(Signaling pathways regulating pluripotency of stem cells);04950(Maturity onset diabetes of the young)	0	1	927,	0	-312	-311	3.12	-14.6	-16.1	-0.452	3' UTR	14	43382537	43404111	21575	1
chr14	44761717	44761836	120	ENSSSCG00000023380	ENSSSCT00000030805	6157	ENSSSCG00000023380	NA	GO:0005759(mitochondrial matrix);GO:0097428(protein maturation by iron-sulfur cluster transfer);GO:0016226(iron-sulfur cluster assembly);GO:0006879(cellular iron ion homeostasis);GO:0051539(4 iron, 4 sulfur cluster binding);GO:0051537(2 iron, 2 sulfur cluster binding);GO:0051536(iron-sulfur cluster binding);GO:0036455(iron-sulfur transferase activity);GO:0008198(ferrous iron binding);GO:0005506(i…	NA	2e-28	1	120,	0	-27.7	-26.7	1.1	-40.4	-42.4	-0.407	3' UTR	14	44761391	44767993	6603	2
chr14	46976810	46977200	391	ENSSSCG00000009962	ENSSSCT00000010917	15301	TFIP11	tuftelin-interacting protein 11 [Source:RefSeq peptide;Acc:NP_001070682]	GO:0071013(catalytic step 2 spliceosome);GO:0071008(U2-type post-mRNA release spliceosomal complex);GO:0016607(nuclear speck);GO:0005730(nucleolus);GO:0005681(spliceosomal complex);GO:0005634(nucleus);GO:0005578(proteinaceous extracellular matrix);GO:0000784(nuclear chromosome, telomeric region);GO:0032091(negative regulation of protein binding);GO:0031333(negative regulation of protein complex a…	NA	1e-290	1	391,	0	-290	-288	2.05	-37	-38.9	-0.629	3' UTR	14	46976810	46992501	15692	2
chr14	50867941	50868211	271	ENSSSCG00000010016	ENSSSCT00000010973	41477	MORC2	MORC family CW-type zinc finger 2 [Source:HGNC Symbol;Acc:HGNC:23573]	GO:0005829(cytosol);GO:0005634(nucleus);GO:0046872(metal ion binding);GO:0008270(zinc ion binding)	NA	1e-173	1	271,	0	-173	-171	2.43	-27.9	-29.6	-0.738	3' UTR	14	50866775	50909688	42914	2
chr14	50880607	50882130	1524	ENSSSCG00000010016	ENSSSCT00000010973	27558	MORC2	MORC family CW-type zinc finger 2 [Source:HGNC Symbol;Acc:HGNC:23573]	GO:0005829(cytosol);GO:0005634(nucleus);GO:0046872(metal ion binding);GO:0008270(zinc ion binding)	NA	2.2e-06	3	31,83,7,	0,563,1517	-5.65	-4.89	1.1	-10.1	-11.4	-0.549	Exon (ENSSSCT00000010973/ENSSSCG00000010016, exon 10 of 26)	14	50866775	50909688	42914	2
chr14	97908659	97910469	1811	ENSSSCG00000010391	ENSSSCT00000011375	69193	ERCC6	ERCC excision repair 6, chromatin remodeling factor [Source:HGNC Symbol;Acc:HGNC:3438]	GO:0008023(transcription elongation factor complex);GO:0005829(cytosol);GO:0005794(Golgi apparatus);GO:0005730(nucleolus);GO:0005654(nucleoplasm);GO:0005634(nucleus);GO:0061098(positive regulation of protein tyrosine kinase activity);GO:0045494(photoreceptor cell maintenance);GO:0035264(multicellular organism growth);GO:0032786(positive regulation of DNA-templated transcription, elongation);GO:00…	NA	1.6e-15	2	423,57,	0,1754	-14.8	-13.9	7.23	-5.12	-6.11	-2.42	Exon (ENSSSCT00000011375/ENSSSCG00000010391, exon 19 of 20)	14	97908659	97979662	71004	2
chr14	125224681	125225745	1065	ENSSSCG00000010613	ENSSSCT00000011609	0	ITPRIP	inositol 1,4,5-trisphosphate receptor interacting protein [Source:HGNC Symbol;Acc:HGNC:29370]	GO:0016020(membrane)	NA	0	1	1065,	0	-347	-Inf	4.96	-21.7	-23.3	-0.603	Exon (ENSSSCT00000011609/ENSSSCG00000010613, exon 1 of 1)	14	125224090	125225745	1656	2
chr14	135752205	135753562	1358	ENSSSCG00000010650	ENSSSCT00000011649	103210	AFAP1L2	actin filament associated protein 1 like 2 [Source:HGNC Symbol;Acc:HGNC:25901]	GO:0005886(plasma membrane);GO:0005829(cytosol);GO:0005737(cytoplasm);GO:0061098(positive regulation of protein tyrosine kinase activity);GO:0045893(positive regulation of transcription, DNA-templated);GO:0045742(positive regulation of epidermal growth factor receptor signaling pathway);GO:0032757(positive regulation of interleukin-8 production);GO:0032675(regulation of interleukin-6 production);…	NA	2e-46	2	427,83,	0,1275	-45.7	-44.6	2.83	-6.27	-7.34	-1.08	3' UTR	14	135751397	135856772	105376	2
chr14	140991212	140991840	629	ENSSSCG00000010685	ENSSSCT00000011686	0	ENSSSCG00000010685	NA	GO:0003723(RNA binding);GO:0003676(nucleic acid binding);GO:0000166(nucleotide binding)	NA	1.6e-20	1	629,	0	-19.8	-18.8	6.89	-7.73	-8.87	-1.17	5' UTR	14	140969135	140991840	22706	2
chr15	152237167	152238598	1432	ENSSSCG00000016339	ENSSSCT00000017794	15169	ENSSSCG00000016339	NA	GO:0006470(protein dephosphorylation);GO:0046872(metal ion binding);GO:0043169(cation binding);GO:0016787(hydrolase activity);GO:0004722(protein serine/threonine phosphatase activity);GO:0004721(phosphoprotein phosphatase activity);GO:0003824(catalytic activity)	NA	5e-35	2	62,57,	0,1375	-34.3	-33.3	2.64	-18	-19.5	-2.84	Exon (ENSSSCT00000017794/ENSSSCG00000016339, exon 8 of 12)	15	152221998	152247436	25439	1
chr15	147933466	147940880	7415	ENSSSCG00000016302	ENSSSCT00000017753	6966	ENSSSCG00000016302	NA	GO:0016310(phosphorylation);GO:0007205(protein kinase C-activating G-protein coupled receptor signaling pathway);GO:0004143(diacylglycerol kinase activity)	NA	2e-10	3	91,118,61,	0,1173,7354	-9.7	-8.85	1.95	-10.6	-11.9	-0.634	Exon (ENSSSCT00000017753/ENSSSCG00000016302, exon 9 of 12)	15	147931008	147947846	16839	2
chr15	153816207	153819426	3220	ENSSSCG00000016349	ENSSSCT00000017804	5952	NDUFA10	NADH:ubiquinone oxidoreductase subunit A10 [Source:HGNC Symbol;Acc:HGNC:7684]	GO:0070469(respiratory chain);GO:0043209(myelin sheath);GO:0005759(mitochondrial matrix);GO:0005747(mitochondrial respiratory chain complex I);GO:0005739(mitochondrion);GO:0055114(oxidation-reduction process);GO:0006120(mitochondrial electron transport, NADH to ubiquinone);GO:0008137(NADH dehydrogenase (ubiquinone) activity)	00190(Oxidative phosphorylation);05010(Alzheimer's disease);05012(Parkinson's disease);05016(Huntington's disease);04932(Non-alcoholic fatty liver disease (NAFLD))	3.2e-17	3	34,80,37,	0,1452,3183	-16.5	-15.6	1.09	-61.3	-63.5	-0.549	Exon (ENSSSCT00000017804/ENSSSCG00000016349, exon 5 of 10)	15	153792057	153825378	33322	2
chr15	155074274	155076755	2482	ENSSSCG00000016379	ENSSSCT00000017834	20480	HDLBP	high density lipoprotein binding protein [Source:HGNC Symbol;Acc:HGNC:4857]	GO:0005829(cytosol);GO:0003723(RNA binding);GO:0003676(nucleic acid binding)	NA	0	3	130,139,178,	0,1678,2304	-1470	-Inf	1.95	-55.8	-57.9	-0.306	Exon (ENSSSCT00000017834/ENSSSCG00000016379, exon 18 of 23)	15	155072239	155097235	24997	2
chr16	78183154	78186382	3229	ENSSSCG00000017094	ENSSSCT00000018612	18033	MARCH6	E3 ubiquitin-protein ligase MARCH6 [Source:RefSeq peptide;Acc:NP_001124007]	GO:0030176(integral component of endoplasmic reticulum membrane);GO:0016021(integral component of membrane);GO:0016020(membrane);GO:0005783(endoplasmic reticulum);GO:0070936(protein K48-linked ubiquitination);GO:0030433(ER-associated ubiquitin-dependent protein catabolic process);GO:0010498(proteasomal protein catabolic process);GO:1990381(ubiquitin-specific protease binding);GO:1904264(ubiquitin…	04141(Protein processing in endoplasmic reticulum)	2e-98	3	92,62,26,	0,2045,3203	-97.7	-96.4	1.62	-13.7	-15.1	-0.611	Exon (ENSSSCT00000018612/ENSSSCG00000017094, exon 6 of 25)	16	78165121	78228051	62931	1
chr16	85906656	85906773	118	ENSSSCG00000017119	ENSSSCT00000018637	1966	ENSSSCG00000017119	NA	GO:0016021(integral component of membrane);GO:0016020(membrane);GO:0006915(apoptotic process)	NA	1.6e-57	1	118,	0	-56.8	-55.6	1.33	-12.3	-13.6	-0.449	3' UTR	16	85904690	85907243	2554	1
chr16	68950375	68962565	12191	ENSSSCG00000017039	ENSSSCT00000018552	41925	TTC1	tetratricopeptide repeat domain 1 [Source:HGNC Symbol;Acc:HGNC:12391]	GO:0005829(cytosol);GO:0005778(peroxisomal membrane)	NA	2.5e-14	3	29,55,125,	0,9626,12066	-13.6	-12.7	1.35	-13.7	-15.1	-0.84	Exon (ENSSSCT00000018552/ENSSSCG00000017039, exon 6 of 8)	16	68949398	69004490	55093	2
chr17	13018390	13018689	300	ENSSSCG00000026968	ENSSSCT00000026753	51755	ENSSSCG00000026968	NA	GO:0016021(integral component of membrane);GO:0016020(membrane);GO:0055085(transmembrane transport);GO:0006817(phosphate ion transport);GO:0006810(transport);GO:0005315(inorganic phosphate transmembrane transporter activity)	NA	1e-139	1	300,	0	-139	-138	2.08	-5.9	-6.94	-0.517	3' UTR	17	12966635	13018869	52235	1
chr17	35252899	35254590	1692	ENSSSCG00000007135	ENSSSCT00000007807	91714	NINL	ninein like [Source:HGNC Symbol;Acc:HGNC:29163]	GO:0045171(intercellular bridge);GO:0005829(cytosol);GO:0005509(calcium ion binding)	NA	5e-23	6	62,257,84,35,37,4,	0,725,1004,1417,1614,1688	-22.3	-21.3	1.87	-8.91	-10.1	-0.748	Exon (ENSSSCT00000007807/ENSSSCG00000007135, exon 15 of 36)	17	35161185	35273202	112018	1
chr17	42214613	42256765	42153	ENSSSCG00000007272	ENSSSCT00000007957	744	CHMP4B	charged multivesicular body protein 4B [Source:HGNC Symbol;Acc:HGNC:16171]	GO:0070062(extracellular exosome);GO:0031982(vesicle);GO:0030496(midbody);GO:0030117(membrane coat);GO:0016020(membrane);GO:0009898(cytoplasmic side of plasma membrane);GO:0005829(cytosol);GO:0005768(endosome);GO:0005737(cytoplasm);GO:0005635(nuclear envelope);GO:0005634(nucleus);GO:0000815(ESCRT III complex);GO:1902902(negative regulation of autophagosome assembly);GO:1902188(positive regulation…	04144(Endocytosis)	1e-215	2	379,9,	0,42144	-215	-213	1.96	-34	-35.8	-0.482	5' UTR	17	42213869	42262682	48814	1
chr17	57850585	57851064	480	ENSSSCG00000027287	ENSSSCT00000026441	23818	TMEM189	transmembrane protein 189 [Source:HGNC Symbol;Acc:HGNC:16735]	GO:0016021(integral component of membrane);GO:0016020(membrane);GO:0005783(endoplasmic reticulum);GO:0005737(cytoplasm);GO:0016567(protein ubiquitination);GO:0061630(ubiquitin protein ligase activity);GO:0031625(ubiquitin protein ligase binding)	NA	1.3e-73	1	480,	0	-72.9	-71.6	3.78	-12.6	-13.9	-0.833	3' UTR	17	57826767	57852468	25702	1
chr17	64091000	64094881	3882	ENSSSCG00000007494	ENSSSCT00000008203	6938	CSTF1	cleavage stimulation factor subunit 1 [Source:HGNC Symbol;Acc:HGNC:2483]	GO:0005654(nucleoplasm);GO:0003723(RNA binding)	03015(mRNA surveillance pathway)	1.3e-96	2	336,114,	0,3768	-95.9	-94.5	2.17	-39	-41	-0.905	Exon (ENSSSCT00000008203/ENSSSCG00000007494, exon 6 of 7)	17	64084062	64095600	11539	1
chr17	64196129	64196307	179	ENSSSCG00000007496	ENSSSCT00000008206	43617	RTFDC1	replication termination factor 2 domain containing 1 [Source:HGNC Symbol;Acc:HGNC:15890]	GO:0005634(nucleus);GO:1902979(mitotic DNA replication termination);GO:0071171(site-specific DNA replication termination at RTS1 barrier)	NA	0.00071	1	179,	0	-3.15	-2.47	1.21	-3.56	-4.43	-0.629	3' UTR	17	64152512	64196307	43796	1
chr17	65777164	65777404	241	ENSSSCG00000007513	ENSSSCT00000033628	50921	RAB22A	RAB22A, member RAS oncogene family [Source:HGNC Symbol;Acc:HGNC:9764]	GO:0070062(extracellular exosome);GO:0045335(phagocytic vesicle);GO:0015629(actin cytoskeleton);GO:0005886(plasma membrane);GO:0005769(early endosome);GO:0097494(regulation of vesicle size);GO:0007264(small GTPase mediated signal transduction);GO:0007032(endosome organization);GO:0006897(endocytosis);GO:0019003(GDP binding);GO:0005525(GTP binding);GO:0003924(GTPase activity)	04144(Endocytosis)	6.3e-40	1	241,	0	-39.2	-38.1	1.32	-12.8	-14.2	-0.477	3' UTR	17	65726243	65783779	57537	1
chr17	65852509	65855140	2632	ENSSSCG00000007514	ENSSSCT00000008231	46319	VAPB	Vesicle-associated membrane protein-associated protein B [Source:UniProtKB/Swiss-Prot;Acc:A5GFS8]	GO:0016021(integral component of membrane);GO:0016020(membrane);GO:0005794(Golgi apparatus);GO:0005789(endoplasmic reticulum membrane);GO:0005783(endoplasmic reticulum);GO:0005737(cytoplasm);GO:0000139(Golgi membrane);GO:0090114(COPII-coated vesicle budding);GO:0045070(positive regulation of viral genome replication);GO:0030968(endoplasmic reticulum unfolded protein response);GO:0019048(modulatio…	NA	2e-12	2	87,269,	0,2363	-11.7	-10.8	1.17	-24.4	-26	-0.515	3' UTR	17	65806190	65856325	50136	1
chr17	65856147	65856325	179	ENSSSCG00000007514	ENSSSCT00000008231	49957	VAPB	Vesicle-associated membrane protein-associated protein B [Source:UniProtKB/Swiss-Prot;Acc:A5GFS8]	GO:0016021(integral component of membrane);GO:0016020(membrane);GO:0005794(Golgi apparatus);GO:0005789(endoplasmic reticulum membrane);GO:0005783(endoplasmic reticulum);GO:0005737(cytoplasm);GO:0000139(Golgi membrane);GO:0090114(COPII-coated vesicle budding);GO:0045070(positive regulation of viral genome replication);GO:0030968(endoplasmic reticulum unfolded protein response);GO:0019048(modulatio…	NA	2.5e-53	1	179,	0	-52.6	-51.4	1.65	-12.4	-13.8	-0.713	3' UTR	17	65806190	65856325	50136	1
chr17	40393683	40395971	2289	ENSSSCG00000007232	ENSSSCT00000007912	55221	ENSSSCG00000007232	NA	NA	NA	1.3e-24	2	520,166,	0,2123	-23.9	-22.9	1.85	-11.5	-12.8	-0.587	3' UTR	17	40338462	40456280	117819	1
chr17	49250154	49251142	989	ENSSSCG00000007357	ENSSSCT00000008049	1668	ENSSSCG00000007357	NA	NA	NA	1e-297	3	290,102,589,	0,294,400	-297	-295	2.88	-28.4	-30.2	-0.8	Exon (ENSSSCT00000008049/ENSSSCG00000007357, exon 2 of 4)	17	49249946	49252810	2865	2
chr17	57225891	57229020	3130	ENSSSCG00000022915	ENSSSCT00000025578	5159	ENSSSCG00000022915	NA	GO:0010501(RNA secondary structure unwinding);GO:0004004(ATP-dependent RNA helicase activity)	NA	1e-228	5	7,124,95,103,59,	0,538,756,2796,3071	-228	-226	2.39	-16.4	-17.9	-0.496	Exon (ENSSSCT00000025578/ENSSSCG00000022915, exon 6 of 12)	17	57224592	57234179	9588	2
chr17	69010129	69011881	1753	ENSSSCG00000024694	ENSSSCT00000024716	42869	ENSSSCG00000024694	NA	GO:0005669(transcription factor TFIID complex);GO:0051123(RNA polymerase II transcriptional preinitiation complex assembly);GO:0045944(positive regulation of transcription from RNA polymerase II promoter);GO:0006355(regulation of transcription, DNA-templated);GO:0006352(DNA-templated transcription, initiation);GO:0046982(protein heterodimerization activity);GO:0008134(transcription factor binding…	NA	1e-114	3	71,57,82,	0,1174,1671	-114	-112	1.54	-31	-32.8	-0.881	Exon (ENSSSCT00000024716/ENSSSCG00000024694, exon 12 of 15)	17	68993803	69054750	60948	2
chr18	4999382	4999530	149	ENSSSCG00000016426	ENSSSCT00000017887	44301	ENSSSCG00000016426	NA	GO:0005885(Arp2/3 protein complex);GO:0034314(Arp2/3 complex-mediated actin nucleation);GO:0007015(actin filament organization);GO:0005524(ATP binding)	NA	4.8e-10	1	149,	0	-9.32	-8.48	1.37	-5.4	-6.4	-0.843	3' UTR	18	4955081	4999945	44865	1
chr18	14928304	14931439	3136	ENSSSCG00000016532	ENSSSCT00000018000	28988	WDR91	WD repeat domain 91 [Source:HGNC Symbol;Acc:HGNC:24997]	NA	NA	1e-181	2	35,562,	0,2574	-181	-180	2.43	-16	-17.5	-0.564	3' UTR	18	14899316	14931945	32630	1
chr18	17099574	17267309	167736	ENSSSCG00000016545	ENSSSCT00000018015	13272	CHCHD3	coiled-coil-helix-coiled-coil-helix domain-containing protein 3, mitochondrial [Source:RefSeq peptide;Acc:NP_001231105]	GO:0070062(extracellular exosome);GO:0061617(MICOS complex);GO:0016020(membrane);GO:0005743(mitochondrial inner membrane);GO:0005739(mitochondrion);GO:0005737(cytoplasm);GO:0005634(nucleus);GO:0042407(cristae formation);GO:0008053(mitochondrial fusion);GO:0007007(inner mitochondrial membrane organization);GO:0000122(negative regulation of transcription from RNA polymerase II promoter);GO:0032947(…	NA	1e-107	4	9,82,118,59,	0,46511,87258,167677	-107	-105	1.79	-14.1	-15.5	-0.7	Exon (ENSSSCT00000018015/ENSSSCG00000016545, exon 2 of 8)	18	17086302	17410939	324638	1
chr18	55290344	55290463	120	ENSSSCG00000016737	ENSSSCT00000018219	3308	PPIA	peptidylprolyl isomerase A [Source:HGNC Symbol;Acc:HGNC:9253]	GO:0005829(cytosol);GO:0005737(cytoplasm);GO:0005634(nucleus);GO:0005576(extracellular region);GO:0045069(regulation of viral genome replication);GO:0000413(protein peptidyl-prolyl isomerization);GO:0070062(extracellular exosome);GO:0016020(membrane);GO:0005925(focal adhesion);GO:0005615(extracellular space);GO:0050714(positive regulation of protein secretion);GO:0045070(positive regulation of vi…	NA	1e-135	1	120,	0	-135	-134	1.2	-88.7	-91.2	-0.511	3' UTR	18	55287036	55290463	3428	1
chr18	3288347	3290683	2337	ENSSSCG00000016423	ENSSSCT00000017884	157475	ENSSSCG00000016423	NA	GO:0006508(proteolysis);GO:0008236(serine-type peptidase activity)	NA	7.9e-22	2	605,22,	0,2315	-21.1	-20.1	2.77	-9.18	-10.4	-1.32	3' UTR	18	3287930	3448158	160229	2
chr18	46591016	46591194	179	ENSSSCG00000016674	ENSSSCT00000018153	69197	MINDY4	MINDY lysine 48 deubiquitinase 4 [Source:HGNC Symbol;Acc:HGNC:21916]	NA	NA	1.9e-07	1	179,	0	-6.71	-5.92	1.47	-3.44	-4.29	-1.04	Exon (ENSSSCT00000018153/ENSSSCG00000016674, exon 13 of 24)	18	46529495	46660391	130897	2
chr18	48265236	48265445	210	ENSSSCG00000016690	ENSSSCT00000018171	119781	ENSSSCG00000016690	NA	GO:0006355(regulation of transcription, DNA-templated);GO:0043565(sequence-specific DNA binding);GO:0003700(transcription factor activity, sequence-specific DNA binding)	NA	7.9e-23	1	210,	0	-22.1	-21.1	1.98	-10.6	-11.9	-1.44	Exon (ENSSSCT00000018171/ENSSSCG00000016690, exon 4 of 7)	18	48252785	48385226	132442	2
chr18	53432180	53438667	6488	ENSSSCG00000016721	ENSSSCT00000018202	60	DBNL	drebrin like [Source:HGNC Symbol;Acc:HGNC:2696]	GO:0070062(extracellular exosome);GO:0030027(lamellipodium);GO:0005938(cell cortex);GO:0005737(cytoplasm);GO:0005622(intracellular);GO:0002102(podosome);GO:0001726(ruffle);GO:0097178(ruffle assembly);GO:0071800(podosome assembly);GO:0048812(neuron projection morphogenesis);GO:0016601(Rac protein signal transduction);GO:0007416(synapse assembly);GO:0006898(receptor-mediated endocytosis);GO:0051015…	NA	1e-21	4	3,113,56,68,	0,528,2426,6420	-21	-20.1	1.22	-12.2	-13.6	-0.402	Exon (ENSSSCT00000018202/ENSSSCG00000016721, exon 1 of 13)	18	53426424	53438727	12304	2
chrX	13308794	13309297	504	ENSSSCG00000030283	ENSSSCT00000028847	79452	ZRSR2	NA	GO:0089701(U2AF);GO:0005681(spliceosomal complex);GO:0000398(mRNA splicing, via spliceosome);GO:0046872(metal ion binding);GO:0030628(pre-mRNA 3'-splice site binding);GO:0003723(RNA binding);GO:0003676(nucleic acid binding);GO:0000166(nucleotide binding)	NA	2e-79	1	504,	0	-78.7	-77.4	3.02	-6.5	-7.57	-0.72	3' UTR	19	13229342	13309297	79956	1
chrX	41056785	41059531	2747	ENSSSCG00000012251	ENSSSCT00000013397	49484	USP9X	ubiquitin specific peptidase 9, X-linked [Source:HGNC Symbol;Acc:HGNC:12632]	GO:0030426(growth cone);GO:0016020(membrane);GO:0005737(cytoplasm);GO:0048675(axon extension);GO:0030509(BMP signaling pathway);GO:0016579(protein deubiquitination);GO:0007179(transforming growth factor beta receptor signaling pathway);GO:0006511(ubiquitin-dependent protein catabolic process);GO:0001764(neuron migration);GO:0070410(co-SMAD binding);GO:0036459(thiol-dependent ubiquitinyl hydrolase…	NA	1e-125	2	82,368,	0,2379	-125	-124	2.21	-43.8	-45.8	-1.01	3' UTR	19	41007301	41060997	53697	1
chrX	63372509	63372688	180	ENSSSCG00000012382	ENSSSCT00000032676	16551	ENSSSCG00000012382	NA	GO:0009966(regulation of signal transduction);GO:0005874(microtubule);GO:0005737(cytoplasm);GO:2001234(negative regulation of apoptotic signaling pathway);GO:0045944(positive regulation of transcription from RNA polymerase II promoter);GO:0035308(negative regulation of protein dephosphorylation);GO:0035306(positive regulation of dephosphorylation);GO:0031434(mitogen-activated protein kinase kinas…	NA	1.3e-30	1	180,	0	-29.9	-28.8	1.36	-45.3	-47.3	-1.17	Exon (ENSSSCT00000032676/ENSSSCG00000012382, exon 2 of 3)	19	63355958	63380540	24583	1
chrX	47831782	47832577	796	ENSSSCG00000025264	ENSSSCT00000030898	4250	PQBP1	polyglutamine binding protein 1 [Source:HGNC Symbol;Acc:HGNC:9330]	GO:0071598(neuronal ribonucleoprotein granule);GO:0016607(nuclear speck);GO:0010494(cytoplasmic stress granule);GO:0005829(cytosol);GO:0005737(cytoplasm);GO:0005634(nucleus);GO:0048814(regulation of dendrite morphogenesis);GO:0043484(regulation of RNA splicing);GO:0031175(neuron projection development);GO:0000380(alternative mRNA splicing, via spliceosome);GO:0043021(ribonucleoprotein complex bin…	03040(Spliceosome)	0	3	163,64,244,	0,310,552	-474	-Inf	1.84	-46.7	-48.7	-0.498	3' UTR	19	47831782	47836827	5046	2
chrX	65724429	65725975	1547	ENSSSCG00000020876	ENSSSCT00000022492	951	ENSSSCG00000020876	NA	NA	NA	7.9e-28	1	1547,	0	-27.1	-26.1	19.5	-22.6	-24.2	-2.75	3' UTR	19	65724399	65726926	2528	2
chrX	139091579	139091932	354	ENSSSCG00000012732	ENSSSCT00000013920	1069	ENSSSCG00000012732	NA	GO:0005634(nucleus);GO:0006355(regulation of transcription, DNA-templated);GO:0043565(sequence-specific DNA binding);GO:0003700(transcription factor activity, sequence-specific DNA binding);GO:0003677(DNA binding)	NA	1e-154	1	354,	0	-154	-153	1.85	-434	-341	-2.36	Exon (ENSSSCT00000013920/ENSSSCG00000012732, exon 2 of 2)	19	139091579	139093001	1423	2
chrX	142022322	142024770	2449	ENSSSCG00000012772	ENSSSCT00000032877	0	BCAP31	B-cell receptor-associated protein 31 [Source:HGNC Symbol;Acc:HGNC:16695]	GO:0097038(perinuclear endoplasmic reticulum);GO:0016021(integral component of membrane);GO:0016020(membrane);GO:0005887(integral component of plasma membrane);GO:0005811(lipid particle);GO:0005789(endoplasmic reticulum membrane);GO:0005784(Sec61 translocon complex);GO:0005783(endoplasmic reticulum);GO:0005739(mitochondrion);GO:0000139(Golgi membrane);GO:2001244(positive regulation of intrinsic a…	04141(Protein processing in endoplasmic reticulum)	0	4	29,101,124,132,	0,603,1363,2317	-794	-Inf	1.53	-89.8	-92.3	-0.419	Exon (ENSSSCT00000033187/ENSSSCG00000012772, exon 5 of 8)	19	142021610	142022350	741	2
chrX	143116011	143116967	957	ENSSSCG00000012817	ENSSSCT00000014010	12055	FUNDC2	FUN14 domain-containing protein 2 [Source:UniProtKB/Swiss-Prot;Acc:Q864V5]	GO:0031307(integral component of mitochondrial outer membrane);GO:0005739(mitochondrion);GO:0005634(nucleus);GO:0000422(mitophagy)	NA	5e-96	1	957,	0	-95.3	-93.9	4.35	-35.4	-37.3	-0.716	3' UTR	19	143115683	143129022	13340	2
chrX	143254269	143255050	782	ENSSSCG00000012823	ENSSSCT00000033158	9216	DKC1	dyskeratosis congenita 1, dyskerin [Source:HGNC Symbol;Acc:HGNC:2890]	GO:0090661(box H/ACA telomerase RNP complex);GO:0031429(box H/ACA snoRNP complex);GO:0015030(Cajal body);GO:0005730(nucleolus);GO:0005697(telomerase holoenzyme complex);GO:0005634(nucleus);GO:0001650(fibrillar center);GO:1990481(mRNA pseudouridine synthesis);GO:1904874(positive regulation of telomerase RNA localization to Cajal body);GO:1904851(positive regulation of establishment of protein loca…	03008(Ribosome biogenesis in eukaryotes)	0	3	133,129,95,	0,327,687	-478	-Inf	2.99	-23.8	-25.5	-0.49	3' UTR	19	143254269	143264266	9998	2
chrX	143612526	143686129	73604	ENSSSCG00000021970	ENSSSCT00000023597	0	U6	U6 spliceosomal RNA [Source:RFAM;Acc:RF00026]	NA	NA	0	13	80,71,49,55,77,62,67,77,146,14,100,85,224,	0,182,344,586,951,1176,1374,1543,3125,4003,71889,72086,73380	-568	-Inf	3.06	-35.4	-37.3	-0.475	5' UTR	19	143682014	143682109	96	1
