# Supplementary material for: Characterization of sexual maturity-associated N6-methyladenosine in boar testes
Source: BMC Genomics. 2024 May 7;25:447. doi: 10.1186/s12864-024-10343-w (PMC11075296; doi:10.1186/s12864-024-10343-w)
Supplement: Supplementary file 2 — Supplementary Material 2. [file 12864_2024_10343_MOESM2_ESM.xlsx]

## Sheet: Sheet2
Supplemental Table 2: Adults vs piglets differential gene expression
gene_id	gene_name	transcript_id	GO	KEGG	KO_ENTRY	EC	Description	FPKM.Adult_D210_1_input	FPKM.Adult_D210_2_input	FPKM.Adult_D210_3_input	FPKM.Young_D30_1_input	FPKM.Young_D30_2_input	FPKM.Young_D30_3_input	fc	log2(fc)	pval	qval	regulation	significant
ENSSSCG00000013536	ACSBG2	ENSSSCT00000014783	GO:0005829(cytosol);GO:0005739(mitochondrion);GO:0005737(cytoplasm);GO:0008152(metabolic process);GO:0006631(fatty acid metabolic process);GO:0001676(long-chain fatty acid metabolic process);GO:0047617(acyl-CoA hydrolase activity);GO:0004467(long-chain fatty acid-CoA ligase activity);GO:0003824(catalytic activity)	01212(Fatty acid metabolism);00061(Fatty acid biosynthesis);00071(Fatty acid degradation);04920(Adipocytokine signaling pathway);03320(PPAR signaling pathway)	K15013	EC:6.2.1.3	acyl-CoA synthetase bubblegum family member 2 [Source:HGNC Symbol;Acc:HGNC:24174]	472.255	371.127	360.591	0.085906	0.049479	0.068088	5917.11	12.5307	9.59734e-85	1.39632e-80	up	yes
ENSSSCG00000003845		ENSSSCT00000004257	NA	NA	NA	NA		121.205	125.624	111.342	0.036125	0.027122	0.023398	4133.78	12.0132	1.95261e-80	1.42043e-76	up	yes
ENSSSCG00000014690	UBQLNL	ENSSSCT00000016041	NA	04141(Protein processing in endoplasmic reticulum)	K04523	NA	ubiquilin-like [Source:HGNC Symbol;Acc:HGNC:28294]	609.361	622.374	408.772	0.075439	0.078926	0.142368	5528.56	12.4327	2.66686e-78	1.29334e-74	up	yes
ENSSSCG00000010089		ENSSSCT00000011050	NA	NA	NA	NA		173.303	150.326	183.197	0.209568	0.115281	0.183356	997.287	9.96186	1.39915e-76	5.08906e-73	up	yes
ENSSSCG00000024930		ENSSSCT00000032178	NA	NA	NA	NA		279.669	267.582	264.083	0.219229	0.075154	0.14967	1827.11	10.8353	4.75527e-76	1.38369e-72	up	yes
ENSSSCG00000001736	CRISP2	ENSSSCT00000001941	GO:0005576(extracellular region)	NA	NA	NA	cysteine rich secretory protein 2 [Source:HGNC Symbol;Acc:HGNC:12024]	1962.05	1557.85	1403.56	0.55361	0.847043	0.727786	2313.18	11.1757	1.63789e-73	3.9716e-70	up	yes
ENSSSCG00000000919	CCER1	ENSSSCT00000001003	NA	NA	NA	NA	coiled-coil glutamate rich protein 1 [Source:HGNC Symbol;Acc:HGNC:28373]	740.765	565.774	578.995	0.326876	0.389988	0.471195	1587.07	10.6322	3.92032e-73	8.1481e-70	up	yes
ENSSSCG00000006056	ODF1	ENSSSCT00000006645;ENSSSCT00000036682	GO:0001520(outer dense fiber);GO:0030154(cell differentiation);GO:0007283(spermatogenesis);GO:0007275(multicellular organism development);GO:0007275(multicellular organism development)	NA	NA	NA	Outer dense fiber protein 1 [Source:UniProtKB/Swiss-Prot;Acc:Q29077]	3089.01	2245.83	1649.83	0.893714	0.530432	0.832998	3094.47	11.5955	6.79464e-73	1.23569e-69	up	yes
ENSSSCG00000009417	SPERT	ENSSSCT00000010319	GO:0031410(cytoplasmic vesicle);GO:0003677(DNA binding)	NA	NA	NA	spermatid associated [Source:HGNC Symbol;Acc:HGNC:30720]	1736.81	1364.93	891.225	0.40946	0.350833	0.289217	3804.6	11.8935	1.47663e-72	2.38705e-69	up	yes
ENSSSCG00000007860	PDILT	ENSSSCT00000008611	GO:0005783(endoplasmic reticulum);GO:1902175(regulation of oxidative stress-induced intrinsic apoptotic signaling pathway);GO:0045454(cell redox homeostasis);GO:0034976(response to endoplasmic reticulum stress);GO:0019511(peptidyl-proline hydroxylation);GO:0016477(cell migration);GO:0007286(spermatid development);GO:0006457(protein folding);GO:0003756(protein disulfide isomerase activity);GO:0031…	NA	NA	NA	protein disulfide isomerase like, testis expressed [Source:HGNC Symbol;Acc:HGNC:27338]	186.428	190.354	128.201	0	0	0	inf	inf	9.3858e-72	1.36554e-68	up	yes
ENSSSCG00000006688	ANKRD35	ENSSSCT00000007327	NA	NA	NA	NA	ankyrin repeat domain 35 [Source:HGNC Symbol;Acc:HGNC:26323]	3711.14	3273.49	2555.15	2.35349	2.51724	3.26074	1173.19	10.1962	4.1366e-71	5.47121e-68	up	yes
ENSSSCG00000014691	UBQLN3	ENSSSCT00000016042	NA	NA	K04523	NA	ubiquilin 3 [Source:HGNC Symbol;Acc:HGNC:12510]	604.417	595.512	374.25	0.238084	0.126996	0.247107	2571.4	11.3283	5.4062e-71	6.55456e-68	up	yes
ENSSSCG00000013519	ZNRF4	ENSSSCT00000014766	GO:0005789(endoplasmic reticulum membrane);GO:0005737(cytoplasm);GO:0042787(protein ubiquitination involved in ubiquitin-dependent protein catabolic process);GO:0008270(zinc ion binding)	NA	NA	NA	zinc and ring finger 4 [Source:HGNC Symbol;Acc:HGNC:17726]	1385	791.558	874.732	0.421589	0.430838	0.506665	2245.09	11.1326	2.44354e-70	2.7347e-67	up	yes
ENSSSCG00000005438	ACTL7B	ENSSSCT00000005982	GO:0005737(cytoplasm)	NA	NA	NA	actin like 7B [Source:HGNC Symbol;Acc:HGNC:162]	776.567	394.558	641.846	0.316191	0.284353	0.352316	1902.66	10.8938	5.05418e-70	5.25238e-67	up	yes
ENSSSCG00000009257	GK2	ENSSSCT00000010137	GO:0070062(extracellular exosome);GO:0005739(mitochondrion);GO:0046167(glycerol-3-phosphate biosynthetic process);GO:0016310(phosphorylation);GO:0006641(triglyceride metabolic process);GO:0006072(glycerol-3-phosphate metabolic process);GO:0006071(glycerol metabolic process);GO:0005975(carbohydrate metabolic process);GO:0016773(phosphotransferase activity, alcohol group as acceptor);GO:0016740(tra…	00561(Glycerolipid metabolism);03320(PPAR signaling pathway)	K00864	EC:2.7.1.30	glycerol kinase 2 [Source:HGNC Symbol;Acc:HGNC:4291]	382.833	335.422	260.059	0.259239	0.173341	0.148877	1682.52	10.7164	6.80389e-70	6.59932e-67	up	yes
ENSSSCG00000013440		ENSSSCT00000014684	GO:0016021(integral component of membrane);GO:0016020(membrane);GO:0005886(plasma membrane);GO:0005794(Golgi apparatus);GO:0015914(phospholipid transport);GO:0007030(Golgi organization);GO:0046872(metal ion binding);GO:0016787(hydrolase activity);GO:0005524(ATP binding);GO:0004012(phospholipid-translocating ATPase activity);GO:0000287(magnesium ion binding);GO:0000166(nucleotide binding)	NA	NA	NA		418.05	463.149	413.781	0.902826	0.504879	0.461794	692.689	9.43606	1.05956e-68	9.63471e-66	up	yes
ENSSSCG00000012306		ENSSSCT00000013456;ENSSSCT00000034113;ENSSSCT00000034953;ENSSSCT00000033217	GO:0097228(sperm principal piece);GO:0035686(sperm fibrous sheath);GO:0005737(cytoplasm);GO:0010738(regulation of protein kinase A signaling);GO:0051018(protein kinase A binding);GO:0051018(protein kinase A binding)	NA	NA	NA		467.416	496.213	259.73	0.2579	0.166931	0.243428	1830.66	10.8382	4.41341e-67	3.7771e-64	up	yes
ENSSSCG00000022114	MS4A14	ENSSSCT00000030463	GO:0016021(integral component of membrane);GO:0016020(membrane)	NA	NA	NA	membrane spanning 4-domains A14 [Source:HGNC Symbol;Acc:HGNC:30706]	40.6645	63.523	81.723	0	0	0	inf	inf	2.09429e-66	1.69277e-63	up	yes
ENSSSCG00000016269	SPATA3	ENSSSCT00000017717	NA	NA	NA	NA	spermatogenesis associated 3 [Source:HGNC Symbol;Acc:HGNC:17884]	1970.65	1422.32	1068	0.551865	0.728147	0.523173	2473.94	11.2726	3.25974e-66	2.4961e-63	up	yes
ENSSSCG00000001698	CAPN11	ENSSSCT00000001897	GO:0005737(cytoplasm);GO:0005622(intracellular);GO:0001669(acrosomal vesicle);GO:0006508(proteolysis);GO:0016787(hydrolase activity);GO:0008234(cysteine-type peptidase activity);GO:0008233(peptidase activity);GO:0005509(calcium ion binding);GO:0004198(calcium-dependent cysteine-type endopeptidase activity)	NA	NA	NA	calpain 11 [Source:HGNC Symbol;Acc:HGNC:1478]	118.412	131.857	72.9817	0	0	0	inf	inf	5.9194e-66	4.30607e-63	up	yes
ENSSSCG00000006217	DNAJC5B	ENSSSCT00000006813	GO:0016020(membrane)	04141(Protein processing in endoplasmic reticulum)	K09525	NA	DnaJ heat shock protein family (Hsp40) member C5 beta [Source:HGNC Symbol;Acc:HGNC:24138]	198.036	235.529	134.544	0	0	0	inf	inf	1.88556e-65	1.30634e-62	up	yes
ENSSSCG00000000004	PKDREJ	ENSSSCT00000000005	GO:0016021(integral component of membrane);GO:0016020(membrane);GO:0070588(calcium ion transmembrane transport);GO:0050982(detection of mechanical stimulus);GO:0005509(calcium ion binding);GO:0005262(calcium channel activity)	NA	NA	NA	polycystin (PKD) family receptor for egg jelly [Source:HGNC Symbol;Acc:HGNC:9015]	331.368	442.799	474.572	1.88107	1.34795	1.45396	266.654	8.05883	5.61084e-65	3.71055e-62	up	yes
ENSSSCG00000005439	ACTL7A	ENSSSCT00000005983	GO:0043234(protein complex);GO:0031514(motile cilium);GO:0005794(Golgi apparatus);GO:0005737(cytoplasm);GO:0005634(nucleus);GO:0001673(male germ cell nucleus)	NA	NA	NA	actin like 7A [Source:HGNC Symbol;Acc:HGNC:161]	822.589	563.32	473.635	0.251901	0.370227	0.306765	2001.89	10.9671	6.09807e-65	3.85743e-62	up	yes
ENSSSCG00000024787	BPIFA3	ENSSSCT00000029586	GO:0008289(lipid binding)	NA	NA	NA	BPI fold containing family A member 3 [Source:HGNC Symbol;Acc:HGNC:16204]	440.207	392.192	205.864	0	0	0	inf	inf	6.81893e-65	4.13369e-62	up	yes
ENSSSCG00000005298	C9orf131	ENSSSCT00000005835	NA	NA	NA	NA	chromosome 9 open reading frame 131 [Source:HGNC Symbol;Acc:HGNC:31418]	212.654	162.224	214.201	0.16758	0.030076	0.063692	2254	11.1383	4.13567e-64	2.40679e-61	up	yes
ENSSSCG00000015216	ACRV1	ENSSSCT00000016582	GO:0001669(acrosomal vesicle)	NA	NA	NA	acrosomal vesicle protein 1 [Source:HGNC Symbol;Acc:HGNC:127]	170.763	103.505	156.175	0	0	0	inf	inf	5.54664e-64	3.10377e-61	up	yes
ENSSSCG00000021337	PRM1	ENSSSCT00000029974	GO:0005694(chromosome);GO:0005634(nucleus);GO:0000786(nucleosome);GO:0030261(chromosome condensation);GO:0030154(cell differentiation);GO:0007283(spermatogenesis);GO:0007275(multicellular organism development);GO:0003677(DNA binding)	NA	NA	NA	Sperm protamine P1 [Source:UniProtKB/Swiss-Prot;Acc:P04101]	37735.9	24906.8	19606.2	8.51552	9.70594	15.9844	2404.53	11.2315	1.08474e-63	5.84512e-61	up	yes
ENSSSCG00000000132	TEX33	ENSSSCT00000000138	NA	NA	NA	NA	testis expressed 33 [Source:HGNC Symbol;Acc:HGNC:28568]	526.768	469.769	240.793	0	0	0	inf	inf	1.8057e-63	9.38252e-61	up	yes
ENSSSCG00000011617	DNAJB8	ENSSSCT00000012714	GO:0005829(cytosol);GO:0005634(nucleus);GO:0090084(negative regulation of inclusion body assembly);GO:0061077(chaperone-mediated protein folding);GO:0051087(chaperone binding);GO:0051082(unfolded protein binding);GO:0044183(protein binding involved in protein folding)	NA	NA	NA	DnaJ heat shock protein family (Hsp40) member B8 [Source:HGNC Symbol;Acc:HGNC:23699]	1743.86	1146.88	855.822	0.759962	0.44952	0.431739	2282.79	11.1566	2.34778e-63	1.17786e-60	up	yes
ENSSSCG00000022704		ENSSSCT00000031546	GO:0005737(cytoplasm);GO:0005634(nucleus);GO:0030488(tRNA methylation);GO:0016428(tRNA (cytosine-5-)-methyltransferase activity);GO:0000049(tRNA binding)	NA	NA	NA		117.691	157.506	152.874	0.400566	0.200167	0.335447	457.253	8.83685	1.80844e-62	8.77032e-60	up	yes
ENSSSCG00000016224	CH242-227L8.1	ENSSSCT00000017666;ENSSSCT00000033961	NA	00561(Glycerolipid metabolism);03320(PPAR signaling pathway);03320(PPAR signaling pathway)	NA	NA		112.192	93.2994	111.334	0.0756562	0.116465	0.11037	1047.39	10.0326	6.242e-62	2.92951e-59	up	yes
ENSSSCG00000016278	TEX44	ENSSSCT00000017726	GO:0005737(cytoplasm)	NA	NA	NA	testis expressed 44 [Source:HGNC Symbol;Acc:HGNC:28563]	1253.76	1015.26	667.216	0.09871	0.270088	0.35753	4042.57	11.9811	8.25932e-62	3.75515e-59	up	yes
ENSSSCG00000006594	SMCP	ENSSSCT00000007224	NA	NA	NA	NA	sperm mitochondria-associated cysteine-rich protein [Source:HGNC Symbol;Acc:HGNC:6962]	2634.65	1691.33	1304.77	0.345424	0.447203	0.834147	3461.3	11.7571	1.00242e-61	4.41947e-59	up	yes
ENSSSCG00000008552	PRR30	ENSSSCT00000009357	NA	NA	NA	NA	proline rich 30 [Source:HGNC Symbol;Acc:HGNC:28677]	500.027	319.295	474.596	0.250264	0.464006	0.445788	1115.39	10.1233	1.18709e-61	5.07971e-59	up	yes
ENSSSCG00000014002	THEG	ENSSSCT00000015294	GO:0007283(spermatogenesis)	NA	NA	NA	theg spermatid protein [Source:HGNC Symbol;Acc:HGNC:13706]	525.382	293.067	357.337	0.268153	0.322723	0.226115	1439.17	10.491	1.75669e-60	7.30229e-58	up	yes
ENSSSCG00000017770		ENSSSCT00000019342	GO:0050482(arachidonic acid secretion);GO:0006644(phospholipid metabolic process);GO:0004623(phospholipase A2 activity)	NA	NA	NA		1770.76	1193.21	893.95	0.890035	1.10848	0.867747	1345.97	10.3944	3.9687e-60	1.60391e-57	up	yes
ENSSSCG00000007305	SPAG4	ENSSSCT00000007992	GO:0016021(integral component of membrane);GO:0016020(membrane);GO:0005635(nuclear envelope);GO:0090286(cytoskeletal anchoring at nuclear membrane);GO:0006998(nuclear envelope organization)	NA	NA	NA	sperm associated antigen 4 [Source:HGNC Symbol;Acc:HGNC:11214]	140.85	117.972	86.0925	0	0	0	inf	inf	1.04071e-59	4.09222e-57	up	yes
ENSSSCG00000014233		ENSSSCT00000015551	NA	NA	NA	NA		264.53	237.122	154.816	0.13063	0.167135	0.207324	1299.71	10.344	1.4043e-59	5.37663e-57	up	yes
ENSSSCG00000027874		ENSSSCT00000029141	GO:0005739(mitochondrion)	NA	NA	NA		204.91	184.27	89.4568	0	0	0	inf	inf	1.68981e-59	6.30386e-57	up	yes
ENSSSCG00000008607		ENSSSCT00000009418	GO:0005829(cytosol);GO:0005737(cytoplasm);GO:0016311(dephosphorylation);GO:0009117(nucleotide metabolic process);GO:0009116(nucleoside metabolic process);GO:0008253(5'-nucleotidase activity);GO:0000287(magnesium ion binding);GO:0000166(nucleotide binding)	00230(Purine metabolism);00240(Pyrimidine metabolism);00760(Nicotinate and nicotinamide metabolism)	NA	NA		619.067	586.165	359.052	0.988784	0.828	0.979772	559.361	9.12764	7.44067e-59	2.70636e-56	up	yes
ENSSSCG00000006639	C1orf56	ENSSSCT00000007275	NA	NA	NA	NA	chromosome 1 open reading frame 56 [Source:HGNC Symbol;Acc:HGNC:26045]	2040.14	1585.52	1214.05	2.73192	1.48304	2.93456	676.929	9.40286	7.68357e-59	2.72654e-56	up	yes
ENSSSCG00000003066	IRGC	ENSSSCT00000003403	GO:0016020(membrane);GO:0005525(GTP binding);GO:0003924(GTPase activity)	NA	NA	NA	immunity related GTPase cinema [Source:HGNC Symbol;Acc:HGNC:28835]	1391.13	1264.59	645.472	0.458521	0.672934	0.696206	1806.23	10.8188	1.01724e-58	3.52376e-56	up	yes
ENSSSCG00000013934	CILP2	ENSSSCT00000015220	GO:0070062(extracellular exosome)	NA	NA	NA	cartilage intermediate layer protein 2 [Source:HGNC Symbol;Acc:HGNC:24213]	137.203	158.94	95.3545	0.086724	0.146439	0.095675	1190.55	10.2174	2.33141e-58	7.88831e-56	up	yes
ENSSSCG00000015806		ENSSSCT00000017214	GO:0016021(integral component of membrane);GO:0016020(membrane);GO:0006508(proteolysis);GO:0008237(metallopeptidase activity);GO:0004222(metalloendopeptidase activity)	NA	NA	NA		42.4388	49.6769	50.106	0	0	0	inf	inf	2.71731e-58	8.98502e-56	up	yes
ENSSSCG00000016592	FSCN3	ENSSSCT00000018064	GO:0031941(filamentous actin);GO:0031253(cell projection membrane);GO:0030426(growth cone);GO:0030175(filopodium);GO:0030027(lamellipodium);GO:0005902(microvillus);GO:0005856(cytoskeleton);GO:0005737(cytoplasm);GO:0001726(ruffle);GO:0051017(actin filament bundle assembly);GO:0016477(cell migration);GO:0009653(anatomical structure morphogenesis);GO:0007286(spermatid development);GO:0007163(establi…	NA	NA	NA	fascin actin-bundling protein 3 [Source:HGNC Symbol;Acc:HGNC:3961]	264.003	263.837	99.986	0	0	0	inf	inf	7.9756e-58	2.5786e-55	up	yes
ENSSSCG00000001738		ENSSSCT00000001943	NA	NA	NA	NA		293.056	282.278	205.58	0.311609	0.161173	0.069769	1439.34	10.4912	3.94603e-57	1.24806e-54	up	yes
ENSSSCG00000007256	SUN5	ENSSSCT00000007939	GO:0005635(nuclear envelope);GO:0090286(cytoskeletal anchoring at nuclear membrane);GO:0007283(spermatogenesis);GO:0006998(nuclear envelope organization)	NA	NA	NA	Sad1 and UNC84 domain containing 5 [Source:HGNC Symbol;Acc:HGNC:16252]	208.237	92.5786	143.704	0	0	0	inf	inf	4.6662e-57	1.44444e-54	up	yes
ENSSSCG00000007933	SEPT12	ENSSSCT00000008695	GO:0097227(sperm annulus);GO:0048471(perinuclear region of cytoplasm);GO:0031105(septin complex);GO:0030496(midbody);GO:0015630(microtubule cytoskeleton);GO:0005819(spindle);GO:0097722(sperm motility);GO:0007049(cell cycle);GO:0042803(protein homodimerization activity);GO:0042802(identical protein binding);GO:0005525(GTP binding);GO:0000166(nucleotide binding)	05100(Bacterial invasion of epithelial cells)	K16938	NA	septin 12 [Source:HGNC Symbol;Acc:HGNC:26348]	1024.93	804.829	436.155	0.07517	0.11424	0.277617	4851.78	12.2443	4.96597e-57	1.50521e-54	up	yes
ENSSSCG00000013916	COMP	ENSSSCT00000015202	GO:0070062(extracellular exosome);GO:0031012(extracellular matrix);GO:0005615(extracellular space);GO:0005576(extracellular region);GO:0060173(limb development);GO:0043066(negative regulation of apoptotic process);GO:0007155(cell adhesion);GO:0003417(growth plate cartilage development);GO:0043395(heparan sulfate proteoglycan binding);GO:0008201(heparin binding);GO:0005518(collagen binding);GO:000…	04151(PI3K-Akt signaling pathway);04512(ECM-receptor interaction);04145(Phagosome);04510(Focal adhesion);05144(Malaria)	K04659	NA	cartilage oligomeric matrix protein [Source:HGNC Symbol;Acc:HGNC:2227]	433.271	433.574	214.078	0.358868	0.15466	0.312893	1307.96	10.3531	8.42475e-57	2.50146e-54	up	yes
ENSSSCG00000003356	MMEL1	ENSSSCT00000003725	GO:0016021(integral component of membrane);GO:0016020(membrane);GO:0006508(proteolysis);GO:0008237(metallopeptidase activity);GO:0004222(metalloendopeptidase activity)	NA	NA	NA	membrane metalloendopeptidase like 1 [Source:HGNC Symbol;Acc:HGNC:14668]	164.909	113.123	143.38	0	0.077393	0.030577	3903.05	11.9304	9.5985e-57	2.79297e-54	up	yes
ENSSSCG00000027355	SPEM1	ENSSSCT00000032446	GO:0016021(integral component of membrane);GO:0016020(membrane);GO:0005737(cytoplasm);GO:0030317(flagellated sperm motility);GO:0007291(sperm individualization);GO:0007283(spermatogenesis)	NA	NA	NA	spermatid maturation 1 [Source:HGNC Symbol;Acc:HGNC:32429]	753.047	584.943	322.892	0.141341	0.172582	0.274499	2822.6	11.4628	1.67769e-56	4.78603e-54	up	yes
ENSSSCG00000003519		ENSSSCT00000003909	NA	NA	NA	NA		674.865	570.913	299.397	0.354135	0.180555	0.233093	2012.52	10.9748	3.04769e-56	8.52707e-54	up	yes
ENSSSCG00000027091	OAZ3	ENSSSCT00000029296	GO:0005737(cytoplasm);GO:0005634(nucleus);GO:0045732(positive regulation of protein catabolic process);GO:0043086(negative regulation of catalytic activity);GO:0007283(spermatogenesis);GO:0006595(polyamine metabolic process);GO:0008073(ornithine decarboxylase inhibitor activity)	NA	NA	NA	ornithine decarboxylase antizyme 3 isoform 2 [Source:RefSeq peptide;Acc:NP_001288335]	2251.75	1595.49	1205.09	2.56894	0.960229	1.88342	933.44	9.86641	4.27507e-56	1.17355e-53	up	yes
ENSSSCG00000002675		ENSSSCT00000002967	GO:0005930(axoneme);GO:0044458(motile cilium assembly)	NA	NA	NA		1020.09	816.331	595.581	2.38747	1.85922	2.26749	373.34	8.54435	7.82937e-56	2.10944e-53	up	yes
ENSSSCG00000016579	CCDC136	ENSSSCT00000018049	GO:0016021(integral component of membrane);GO:0016020(membrane)	NA	NA	NA	coiled-coil domain containing 136 [Source:HGNC Symbol;Acc:HGNC:22225]	910.805	796.414	494.739	1.59153	0.710983	0.988974	668.986	9.38583	8.88566e-56	2.3505e-53	up	yes
ENSSSCG00000024585	ACTRT3	ENSSSCT00000027294	GO:0001673(male germ cell nucleus)	NA	NA	NA	actin related protein T3 [Source:HGNC Symbol;Acc:HGNC:24022]	212.451	190.875	130.947	0	0	0.087601	6098.94	12.5743	2.51703e-55	6.53933e-53	up	yes
ENSSSCG00000002286	FAM71D	ENSSSCT00000002546	GO:0005634(nucleus)	NA	NA	NA	family with sequence similarity 71 member D [Source:HGNC Symbol;Acc:HGNC:20101]	182.027	197.833	83.6036	0	0	0	inf	inf	6.93628e-55	1.74158e-52	up	yes
ENSSSCG00000008834		ENSSSCT00000009670	GO:0005741(mitochondrial outer membrane);GO:0033554(cellular response to stress)	NA	NA	NA	Sus scrofa spermatogenesis associated 18 (SPATA18), mRNA. [Source:RefSeq mRNA;Acc:NM_001177915]	231.293	244.006	126.624	0	0.049091	0	12261.4	13.5818	6.94285e-55	1.74158e-52	up	yes
ENSSSCG00000010086	CCDC116	ENSSSCT00000011047	GO:0005813(centrosome)	NA	NA	NA	coiled-coil domain containing 116 [Source:HGNC Symbol;Acc:HGNC:26688]	223.565	153.735	226.907	0.741666	0.383809	0.678428	334.944	8.38778	1.24437e-54	3.06854e-52	up	yes
ENSSSCG00000007821		ENSSSCT00000008570	NA	NA	NA	NA		971.853	954.291	706.227	0.369033	0.238307	1.00277	1634.9	10.675	1.4132e-54	3.42677e-52	up	yes
ENSSSCG00000003442	C1orf158	ENSSSCT00000003822	NA	NA	NA	NA	chromosome 1 open reading frame 158 [Source:HGNC Symbol;Acc:HGNC:28567]	282.201	229.896	157.857	0	0	0	inf	inf	1.69738e-54	4.04839e-52	up	yes
ENSSSCG00000004794	TMCO5A	ENSSSCT00000005293;ENSSSCT00000024964	GO:0016021(integral component of membrane);GO:0016020(membrane);GO:0016020(membrane)	NA	NA	NA	transmembrane and coiled-coil domains 5A [Source:HGNC Symbol;Acc:HGNC:28558]	231.756	263.788	158.093	0.0839528	0	0.135966	2972.17	11.5373	3.2699e-54	7.67318e-52	up	yes
ENSSSCG00000010384	LRRC18	ENSSSCT00000011367	GO:0007165(signal transduction)	NA	NA	NA	leucine rich repeat containing 18 [Source:HGNC Symbol;Acc:HGNC:23199]	201.224	192.061	141.911	0.059859	0	0.070976	4090.62	11.9981	4.35574e-54	1.0059e-51	up	yes
ENSSSCG00000013081	PPP1R32	ENSSSCT00000014299	GO:0019902(phosphatase binding)	NA	NA	NA	protein phosphatase 1 regulatory subunit 32 [Source:HGNC Symbol;Acc:HGNC:28869]	533.695	324.647	362.947	0.860787	0.692567	0.419425	619.071	9.27396	6.03749e-54	1.37249e-51	up	yes
ENSSSCG00000013605	ACTL9	ENSSSCT00000014860	NA	NA	NA	NA	actin like 9 [Source:HGNC Symbol;Acc:HGNC:28494]	617.948	604.739	225.188	0.143233	0.147818	0.099961	3702.89	11.8544	9.80796e-54	2.19532e-51	up	yes
ENSSSCG00000014118		ENSSSCT00000015422	GO:0005576(extracellular region);GO:0007155(cell adhesion);GO:0005509(calcium ion binding)	NA	NA	NA		0	0	0	81.7371	84.9313	56.367	-inf	-inf	1.09813e-53	2.42071e-51	down	yes
ENSSSCG00000004681	TRIM69	ENSSSCT00000005168	GO:0016607(nuclear speck);GO:0005737(cytoplasm);GO:0005634(nucleus);GO:0005622(intracellular);GO:0016567(protein ubiquitination);GO:0046872(metal ion binding);GO:0008270(zinc ion binding);GO:0004842(ubiquitin-protein transferase activity)	NA	NA	NA	tripartite motif containing 69 [Source:HGNC Symbol;Acc:HGNC:17857]	71.4125	76.0662	54.8495	0	0	0	inf	inf	1.65548e-53	3.59486e-51	up	yes
ENSSSCG00000016663	DPY19L2	ENSSSCT00000018142	GO:0016021(integral component of membrane);GO:0016020(membrane);GO:0005637(nuclear inner membrane);GO:0005634(nucleus);GO:0018406(protein C-linked glycosylation via 2'-alpha-mannosyl-L-tryptophan);GO:0007286(spermatid development);GO:0000030(mannosyltransferase activity)	NA	NA	NA	dpy-19 like 2 [Source:HGNC Symbol;Acc:HGNC:19414]	31.7219	32.1671	53.3922	0	0	0	inf	inf	1.98313e-53	4.24303e-51	up	yes
ENSSSCG00000021617	FNDC8	ENSSSCT00000025823	GO:0005634(nucleus)	NA	NA	NA	fibronectin type III domain containing 8 [Source:HGNC Symbol;Acc:HGNC:25286]	471.88	566.314	164.141	0	0	0	inf	inf	2.22523e-53	4.69201e-51	up	yes
ENSSSCG00000012959	CATSPER1	ENSSSCT00000014164	GO:0036128(CatSper complex);GO:0016021(integral component of membrane);GO:0016020(membrane);GO:0005886(plasma membrane);GO:0098655(cation transmembrane transport);GO:0086010(membrane depolarization during action potential);GO:0070588(calcium ion transmembrane transport);GO:0055085(transmembrane transport);GO:0034220(ion transmembrane transport);GO:0030317(flagellated sperm motility);GO:0006811(io…	NA	NA	NA	cation channel sperm-associated protein 1 [Source:RefSeq peptide;Acc:NP_001231186]	88.2106	54.5957	77.2156	0.044281	0	0	4968.77	12.2787	2.42934e-53	5.0492e-51	up	yes
ENSSSCG00000030501	C12orf54	ENSSSCT00000027535	NA	NA	NA	NA	chromosome 12 open reading frame 54 [Source:HGNC Symbol;Acc:HGNC:28553]	522.209	413.4	242.26	0	0	0	inf	inf	2.96083e-53	6.06721e-51	up	yes
ENSSSCG00000004992	FSCB	ENSSSCT00000005506	NA	NA	NA	NA	fibrous sheath CABYR binding protein [Source:HGNC Symbol;Acc:HGNC:20494]	40.4162	53.6654	51.7549	0.025395	0	0.035786	2383.69	11.219	5.67539e-53	1.14682e-50	up	yes
ENSSSCG00000009431	DGKH	ENSSSCT00000010338	GO:0005768(endosome);GO:0005737(cytoplasm);GO:0051259(protein oligomerization);GO:0035556(intracellular signal transduction);GO:0016310(phosphorylation);GO:0007205(protein kinase C-activating G-protein coupled receptor signaling pathway);GO:0016740(transferase activity);GO:0016301(kinase activity);GO:0005524(ATP binding);GO:0004143(diacylglycerol kinase activity);GO:0000166(nucleotide binding)	00561(Glycerolipid metabolism);00564(Glycerophospholipid metabolism);04070(Phosphatidylinositol signaling system);05231(Choline metabolism in cancer)	K00901	EC:2.7.1.107	diacylglycerol kinase eta [Source:HGNC Symbol;Acc:HGNC:2854]	24.4173	32.7138	24.507	0	0	0	inf	inf	9.96295e-53	1.98563e-50	up	yes
ENSSSCG00000005923	SPATC1	ENSSSCT00000006503	GO:0005813(centrosome)	NA	NA	NA	spermatogenesis and centriole associated 1 [Source:HGNC Symbol;Acc:HGNC:30510]	414.664	318.675	226.964	0.447235	0.115322	0.256523	1172.42	10.1953	2.03385e-52	3.99872e-50	up	yes
ENSSSCG00000002781	KCTD19	ENSSSCT00000003079	GO:0051260(protein homooligomerization)	NA	NA	NA	potassium channel tetramerization domain containing 19 [Source:HGNC Symbol;Acc:HGNC:24753]	227.775	207.794	175.863	0.289462	0.040704	0.117552	1365.66	10.4154	5.43603e-52	1.05452e-49	up	yes
ENSSSCG00000025367	IQCF5	ENSSSCT00000026416	GO:0005516(calmodulin binding)	NA	NA	NA	IQ motif containing F5 [Source:HGNC Symbol;Acc:HGNC:35159]	286.741	227.565	147.654	0	0	0	inf	inf	1.58109e-51	3.02674e-49	up	yes
ENSSSCG00000010112	TSSK1B	ENSSSCT00000011073	GO:0031514(motile cilium);GO:0005737(cytoplasm);GO:0005634(nucleus);GO:0035556(intracellular signal transduction);GO:0016310(phosphorylation);GO:0007286(spermatid development);GO:0006468(protein phosphorylation);GO:0016301(kinase activity);GO:0005524(ATP binding);GO:0004674(protein serine/threonine kinase activity);GO:0004672(protein kinase activity);GO:0000287(magnesium ion binding);GO:0000166(n…	NA	NA	NA	Sus scrofa testis-specific serine/threonine-protein kinase 1-like (TSSK1), mRNA. [Source:RefSeq mRNA;Acc:NM_001287415]	295.866	229.034	178.999	0.136684	0.309944	0.159172	1161.93	10.1823	3.44918e-51	6.51717e-49	up	yes
ENSSSCG00000017921	ZMYND15	ENSSSCT00000019504	GO:0005737(cytoplasm);GO:0005634(nucleus);GO:0045892(negative regulation of transcription, DNA-templated);GO:0007286(spermatid development);GO:0046872(metal ion binding);GO:0042826(histone deacetylase binding)	NA	NA	NA	zinc finger MYND-type containing 15 [Source:HGNC Symbol;Acc:HGNC:20997]	226.068	121.928	207.429	0.732457	0.311845	0.460621	369.072	8.52776	2.17979e-50	4.06586e-48	up	yes
ENSSSCG00000015448	NME8	ENSSSCT00000016830	GO:0097598(sperm cytoplasmic droplet);GO:0097228(sperm principal piece);GO:0036157(outer dynein arm);GO:0060271(cilium assembly);GO:0034614(cellular response to reactive oxygen species);GO:0030317(flagellated sperm motility);GO:0006241(CTP biosynthetic process);GO:0006228(UTP biosynthetic process);GO:0006183(GTP biosynthetic process);GO:0006165(nucleoside diphosphate phosphorylation);GO:0008017(m…	NA	NA	NA	NME/NM23 family member 8 [Source:HGNC Symbol;Acc:HGNC:16473]	33.8202	56.5727	46.9949	0	0	0	inf	inf	3.15196e-50	5.80479e-48	up	yes
ENSSSCG00000006787	TMIGD3	ENSSSCT00000007435	GO:0016021(integral component of membrane);GO:0016020(membrane)	NA	NA	NA	transmembrane and immunoglobulin domain containing 3 [Source:HGNC Symbol;Acc:HGNC:51375]	532.108	570.169	256.227	0	0	0.131159	10357.7	13.3384	4.20258e-50	7.64292e-48	up	yes
ENSSSCG00000021645		ENSSSCT00000023181	NA	NA	NA	NA		146.091	199.595	98.0934	0.340731	0.218974	0.143879	630.741	9.3009	9.83999e-50	1.76743e-47	up	yes
ENSSSCG00000026320		ENSSSCT00000024913	GO:0043005(neuron projection);GO:0005737(cytoplasm);GO:0005615(extracellular space);GO:0001669(acrosomal vesicle);GO:1900004(negative regulation of serine-type endopeptidase activity);GO:0072520(seminiferous tubule development);GO:0060046(regulation of acrosome reaction);GO:0043065(positive regulation of apoptotic process);GO:0009566(fertilization);GO:0008584(male gonad development);GO:0007286(sp…	NA	NA	NA		1473.15	1206.31	615.694	1.85419	1.39753	1.53085	688.994	9.42835	1.02689e-49	1.82198e-47	up	yes
ENSSSCG00000017641	HSF5	ENSSSCT00000019203	GO:0005634(nucleus);GO:0006355(regulation of transcription, DNA-templated);GO:0043565(sequence-specific DNA binding);GO:0003700(transcription factor activity, sequence-specific DNA binding);GO:0003677(DNA binding)	NA	NA	NA	heat shock transcription factor 5 [Source:HGNC Symbol;Acc:HGNC:26862]	50.7766	54.5788	58.7764	0.28934	0.0879522	0.160949	304.941	8.25238	1.68453e-49	2.9528e-47	up	yes
ENSSSCG00000010318	DUSP13	ENSSSCT00000011295	GO:0035335(peptidyl-tyrosine dephosphorylation);GO:0016311(dephosphorylation);GO:0006470(protein dephosphorylation);GO:0016791(phosphatase activity);GO:0008138(protein tyrosine/serine/threonine phosphatase activity);GO:0004725(protein tyrosine phosphatase activity)	NA	NA	NA	dual specificity phosphatase 13 [Source:HGNC Symbol;Acc:HGNC:19681]	152.43	109.582	83.9415	0	0	0.056271	6148	12.5859	2.12061e-49	3.67295e-47	up	yes
ENSSSCG00000014231	FTMT	ENSSSCT00000015549	GO:0005739(mitochondrion);GO:0005634(nucleus);GO:1904234(positive regulation of aconitate hydratase activity);GO:1904231(positive regulation of succinate dehydrogenase activity);GO:0051349(positive regulation of lyase activity);GO:0008284(positive regulation of cell proliferation);GO:0006880(intracellular sequestering of iron ion);GO:0006879(cellular iron ion homeostasis);GO:0006826(iron ion tran…	NA	NA	NA	ferritin mitochondrial [Source:HGNC Symbol;Acc:HGNC:17345]	214.041	100.324	185.3	0.064494	0.07209	0.081685	2289.22	11.1606	2.94311e-49	5.03756e-47	up	yes
ENSSSCG00000015126	TRIM29	ENSSSCT00000016492	GO:0005913(cell-cell adherens junction);GO:0005737(cytoplasm);GO:0005622(intracellular);GO:1900181(negative regulation of protein localization to nucleus);GO:0098609(cell-cell adhesion);GO:0000122(negative regulation of transcription from RNA polymerase II promoter);GO:0098641(cadherin binding involved in cell-cell adhesion);GO:0042802(identical protein binding);GO:0008270(zinc ion binding);GO:00…	NA	NA	NA	tripartite motif containing 29 [Source:HGNC Symbol;Acc:HGNC:17274]	197.214	224.75	147.933	1.02033	0.918676	1.18319	182.531	7.512	3.95082e-49	6.68377e-47	up	yes
ENSSSCG00000003881	SPATA6	ENSSSCT00000004293	GO:0097224(sperm connecting piece);GO:0044458(motile cilium assembly);GO:0007283(spermatogenesis);GO:0032027(myosin light chain binding)	NA	NA	NA	spermatogenesis associated 6 [Source:HGNC Symbol;Acc:HGNC:18309]	461.276	508.49	259.07	0.690123	0.929102	0.61666	549.598	9.10223	5.38729e-49	9.00916e-47	up	yes
ENSSSCG00000013027	TEX40	ENSSSCT00000014240	GO:0005737(cytoplasm)	NA	NA	NA	testis expressed 40 [Source:HGNC Symbol;Acc:HGNC:19231]	917.522	546.673	432.797	0.745841	0.425076	0.231792	1352.38	10.4013	7.67843e-49	1.26947e-46	up	yes
ENSSSCG00000003711		ENSSSCT00000004110	GO:0097229(sperm end piece);GO:0097228(sperm principal piece);GO:0035686(sperm fibrous sheath);GO:0031514(motile cilium);GO:0005737(cytoplasm);GO:0046982(protein heterodimerization activity);GO:0019904(protein domain specific binding);GO:0005509(calcium ion binding)	NA	NA	NA		1029.94	817.505	657.061	4.83212	2.534	2.57995	251.809	7.97618	9.73706e-49	1.59174e-46	up	yes
ENSSSCG00000002456	CHGA	ENSSSCT00000002726	GO:0048471(perinuclear region of cytoplasm);GO:0042629(mast cell granule);GO:0030141(secretory granule);GO:2000707(positive regulation of dense core granule biogenesis);GO:0050830(defense response to Gram-positive bacterium);GO:0050829(defense response to Gram-negative bacterium);GO:0045576(mast cell activation);GO:0043303(mast cell degranulation);GO:0033604(negative regulation of catecholamine s…	NA	NA	NA	chromogranin-A precursor [Source:RefSeq peptide;Acc:NP_001157477]	9.58425	6.47118	6.5481	2273.72	3725.65	2473.49	0.00266776	-8.55016	1.71313e-48	2.76937e-46	down	yes
ENSSSCG00000006836	KIAA1324	ENSSSCT00000007487	GO:0070062(extracellular exosome);GO:0016021(integral component of membrane);GO:0016020(membrane);GO:0005887(integral component of plasma membrane);GO:0005886(plasma membrane);GO:0005802(trans-Golgi network);GO:0005770(late endosome);GO:0005764(lysosome);GO:2000786(positive regulation of autophagosome assembly);GO:0044090(positive regulation of vacuole organization);GO:0009267(cellular response t…	NA	NA	NA	KIAA1324 [Source:HGNC Symbol;Acc:HGNC:29618]	147.68	143.145	111.64	0.288799	0.327535	0.591579	333.19	8.3802	2.62705e-48	4.2001e-46	up	yes
ENSSSCG00000011439	PHF7	ENSSSCT00000012519	GO:0016607(nuclear speck);GO:0005886(plasma membrane);GO:0005829(cytosol);GO:0005794(Golgi apparatus);GO:0005654(nucleoplasm);GO:0005634(nucleus);GO:0046872(metal ion binding);GO:0008270(zinc ion binding)	NA	NA	NA	PHD finger protein 7 [Source:HGNC Symbol;Acc:HGNC:18458]	1276.3	1393.53	769.536	5.9781	2.90119	4.70577	253.173	7.98398	7.21423e-48	1.14087e-45	up	yes
ENSSSCG00000007009		ENSSSCT00000007677	GO:0006508(proteolysis);GO:0008237(metallopeptidase activity);GO:0004222(metalloendopeptidase activity)	NA	NA	NA	ADAM metallopeptidase domain 3A (cyritestin 1) precursor [Source:RefSeq peptide;Acc:NP_001090982]	58.7866	77.027	73.1434	0	0	0	inf	inf	1.31984e-47	2.06477e-45	up	yes
ENSSSCG00000010614	CFAP58	ENSSSCT00000011610	GO:0005615(extracellular space)	NA	NA	NA	cilia and flagella associated protein 58 [Source:HGNC Symbol;Acc:HGNC:26676]	35.7292	19.3	54.8282	0	0	0	inf	inf	1.5402e-47	2.38387e-45	up	yes
ENSSSCG00000015835	DUSP26	ENSSSCT00000017243	GO:0070062(extracellular exosome);GO:0005794(Golgi apparatus);GO:0005739(mitochondrion);GO:0005737(cytoplasm);GO:0005634(nucleus);GO:1902310(positive regulation of peptidyl-serine dephosphorylation);GO:0070373(negative regulation of ERK1 and ERK2 cascade);GO:0045785(positive regulation of cell adhesion);GO:0044387(negative regulation of protein kinase activity by regulation of protein phosphoryla…	NA	NA	NA	dual specificity phosphatase 26 [Source:HGNC Symbol;Acc:HGNC:28161]	0.121488	0.171569	0.308418	93.6149	92.2122	62.1427	0.0024256	-8.68744	2.81556e-47	4.31196e-45	down	yes
ENSSSCG00000003191	TSKS	ENSSSCT00000003546	GO:0005814(centriole);GO:0001669(acrosomal vesicle);GO:0010923(negative regulation of phosphatase activity);GO:0019901(protein kinase binding)	NA	NA	NA	testis specific serine kinase substrate [Source:HGNC Symbol;Acc:HGNC:30719]	618.531	622.487	261.764	0.776202	0.853726	1.02489	566.059	9.14481	4.17135e-47	6.32176e-45	up	yes
ENSSSCG00000024379	PCSK4	ENSSSCT00000028148	GO:0002080(acrosomal membrane);GO:0001669(acrosomal vesicle);GO:0048240(sperm capacitation);GO:0022414(reproductive process);GO:0016485(protein processing);GO:0009566(fertilization);GO:0007340(acrosome reaction);GO:0007339(binding of sperm to zona pellucida);GO:0006508(proteolysis);GO:0016787(hydrolase activity);GO:0008236(serine-type peptidase activity);GO:0008233(peptidase activity);GO:0004252(…	NA	NA	NA	proprotein convertase subtilisin/kexin type 4 [Source:HGNC Symbol;Acc:HGNC:8746]	259.45	277.659	194.221	1.53886	1.47376	1.10856	177.456	7.47132	4.25045e-47	6.37524e-45	up	yes
ENSSSCG00000006679		ENSSSCT00000007317	NA	NA	NA	NA		386.12	357.78	226.843	1.52979	1.09133	1.46346	237.661	7.89276	5.91947e-47	8.788e-45	up	yes
ENSSSCG00000003357	ACTRT2	ENSSSCT00000003726	NA	NA	NA	NA	actin related protein T2 [Source:HGNC Symbol;Acc:HGNC:24026]	576.159	462.049	281.021	0.439943	0.781994	0.453016	787.621	9.62136	6.15326e-47	9.04281e-45	up	yes
ENSSSCG00000003149	TULP2	ENSSSCT00000003495	GO:0005929(cilium);GO:1903546(protein localization to photoreceptor outer segment);GO:0097500(receptor localization to non-motile cilium);GO:0035091(phosphatidylinositol binding);GO:0032403(protein complex binding)	NA	NA	NA	tubby like protein 2 [Source:HGNC Symbol;Acc:HGNC:12424]	313.035	211.433	180.62	0.754026	0.85615	0.674473	308.619	8.26969	7.24016e-47	1.05337e-44	up	yes
ENSSSCG00000017413	HSPB9	ENSSSCT00000018955	GO:0005737(cytoplasm);GO:0005634(nucleus)	NA	NA	NA	heat shock protein family B (small) member 9 [Source:HGNC Symbol;Acc:HGNC:30589]	3788.47	2128.41	1856.45	1.0102	2.05157	3.0751	1266.66	10.3068	1.69903e-46	2.44744e-44	up	yes
ENSSSCG00000003508		ENSSSCT00000003898	GO:0005874(microtubule);GO:0005871(kinesin complex);GO:0030030(cell projection organization);GO:0022008(neurogenesis);GO:0007018(microtubule-based movement);GO:0008574(ATP-dependent microtubule motor activity, plus-end-directed);GO:0008017(microtubule binding);GO:0005524(ATP binding);GO:0003777(microtubule motor activity);GO:0003774(motor activity);GO:0000166(nucleotide binding)	NA	NA	NA		334.105	329.532	405.359	3.96142	3.02876	4.31956	94.5201	6.56255	2.52864e-46	3.60679e-44	up	yes
ENSSSCG00000026323	FAM50B	ENSSSCT00000028061	GO:0045171(intercellular bridge);GO:0005654(nucleoplasm);GO:0005634(nucleus)	NA	NA	NA	family with sequence similarity 50 member B [Source:HGNC Symbol;Acc:HGNC:18789]	478.279	343.778	241.295	0.87261	0.533712	1.1154	421.676	8.71999	2.57191e-46	3.63289e-44	up	yes
ENSSSCG00000002380	ZC2HC1C	ENSSSCT00000002647	NA	NA	NA	NA	zinc finger C2HC-type containing 1C [Source:HGNC Symbol;Acc:HGNC:20354]	222.189	172.22	160.372	0.665168	0.80757	1.06508	218.606	7.77219	2.88205e-46	4.03183e-44	up	yes
ENSSSCG00000016977		ENSSSCT00000018487	GO:0005694(chromosome);GO:0005634(nucleus);GO:0000786(nucleosome);GO:0006334(nucleosome assembly);GO:0046982(protein heterodimerization activity);GO:0003677(DNA binding)	05203(Viral carcinogenesis);05322(Systemic lupus erythematosus);05034(Alcoholism)	NA	NA		685.2	547.524	287.046	0.103348	0.234264	0.336411	2254.77	11.1388	3.15689e-46	4.37424e-44	up	yes
ENSSSCG00000003633	TEKT2	ENSSSCT00000004029	GO:0036126(sperm flagellum);GO:0005634(nucleus);GO:0060294(cilium movement involved in cell motility);GO:0060271(cilium assembly);GO:0036159(inner dynein arm assembly);GO:0030317(flagellated sperm motility)	NA	NA	NA	tektin 2 [Source:HGNC Symbol;Acc:HGNC:11725]	601.421	421.22	359.625	0.259762	0.322447	0.877812	946.744	9.88683	3.28518e-46	4.50906e-44	up	yes
ENSSSCG00000025737	IQCA1L	ENSSSCT00000026824	GO:0005524(ATP binding)	NA	NA	NA	IQ motif containing with AAA domain 1 like [Source:HGNC Symbol;Acc:HGNC:22831]	38.5192	21.1831	42.5851	0	0	0	inf	inf	3.77142e-46	5.12807e-44	up	yes
ENSSSCG00000005292		ENSSSCT00000005829	NA	NA	NA	NA		82.3703	59.3168	124.35	0.791131	0.476948	0.553797	146.024	7.19006	6.25069e-46	8.42049e-44	up	yes
ENSSSCG00000006726	SPAG17	ENSSSCT00000007368	GO:1990716(axonemal central apparatus);GO:0005829(cytosol);GO:0005654(nucleoplasm);GO:1904158(axonemal central apparatus assembly);GO:0003351(epithelial cilium movement)	NA	NA	NA	sperm associated antigen 17 [Source:HGNC Symbol;Acc:HGNC:26620]	11.6969	11.7396	16.8753	0	0	0	inf	inf	8.99679e-46	1.20087e-43	up	yes
ENSSSCG00000000700	ACRBP	ENSSSCT00000000762	GO:0031410(cytoplasmic vesicle);GO:0005634(nucleus);GO:0001669(acrosomal vesicle)	NA	NA	NA	acrosin binding protein [Source:HGNC Symbol;Acc:HGNC:17195]	1910.02	1449.12	1153.48	11.7435	9.19206	10.5181	143.469	7.16459	1.14988e-45	1.52087e-43	up	yes
ENSSSCG00000001926	TMEM202	ENSSSCT00000002155	GO:0016021(integral component of membrane);GO:0016020(membrane)	NA	NA	NA	transmembrane protein 202 [Source:HGNC Symbol;Acc:HGNC:33733]	189.446	168.367	67.5426	0	0	0	inf	inf	2.368e-45	3.10378e-43	up	yes
ENSSSCG00000017938		ENSSSCT00000019522	GO:0006355(regulation of transcription, DNA-templated);GO:0003677(DNA binding);GO:0003676(nucleic acid binding)	NA	NA	NA		2160.43	1914.07	1236.59	12.1839	9.99418	8.64155	172.328	7.42901	4.02302e-45	5.22598e-43	up	yes
ENSSSCG00000014912	CCDC83	ENSSSCT00000016268	NA	NA	NA	NA	coiled-coil domain containing 83 [Source:HGNC Symbol;Acc:HGNC:28535]	49.8327	65.6066	71.6662	0	0	0	inf	inf	5.12266e-45	6.59553e-43	up	yes
ENSSSCG00000016583	FAM71F2	ENSSSCT00000018055	GO:0005634(nucleus)	NA	NA	NA	family with sequence similarity 71 member F2 [Source:HGNC Symbol;Acc:HGNC:27998]	446.304	371.188	204.449	0.915299	0.344037	0.733733	512.747	9.0021	7.08295e-45	9.03946e-43	up	yes
ENSSSCG00000001633		ENSSSCT00000001816	NA	NA	NA	NA		686.123	418.473	346.019	1.13112	0.57515	0.659215	613.243	9.26031	8.46342e-45	1.07073e-42	up	yes
ENSSSCG00000028587	PRSS54	ENSSSCT00000027270	GO:0006508(proteolysis);GO:0004252(serine-type endopeptidase activity)	NA	NA	NA	protease, serine 54 [Source:HGNC Symbol;Acc:HGNC:26336]	177.326	162.497	101.199	0.557479	0.313324	0.370751	355.218	8.47256	9.25905e-45	1.16129e-42	up	yes
ENSSSCG00000007589		ENSSSCT00000008329	NA	NA	NA	NA		77.3304	48.3066	102.209	0.25755	0.056442	0.102708	546.787	9.09483	9.72109e-45	1.20882e-42	up	yes
ENSSSCG00000003503	VWA5B1	ENSSSCT00000003892	NA	NA	NA	NA	von Willebrand factor A domain containing 5B1 [Source:HGNC Symbol;Acc:HGNC:26538]	32.7385	27.4334	36.7485	0.043425	0.036013	0.107464	518.562	9.01837	1.91773e-44	2.3645e-42	up	yes
ENSSSCG00000007498	FAM209B	ENSSSCT00000008208	GO:0016021(integral component of membrane);GO:0016020(membrane)	NA	NA	NA		630.482	566.34	257.462	0.916632	0.54262	1.09285	569.838	9.15441	2.22136e-44	2.71585e-42	up	yes
ENSSSCG00000007741	NUPR2	ENSSSCT00000008487	GO:0005634(nucleus);GO:0071157(negative regulation of cell cycle arrest);GO:0009267(cellular response to starvation);GO:0008285(negative regulation of cell proliferation);GO:0006974(cellular response to DNA damage stimulus);GO:0006357(regulation of transcription from RNA polymerase II promoter);GO:0000122(negative regulation of transcription from RNA polymerase II promoter);GO:0003682(chromatin b…	NA	NA	NA	nuclear protein 2, transcriptional regulator [Source:HGNC Symbol;Acc:HGNC:44164]	429.174	331.904	314.311	0.3787	0	0.353555	1468.6	10.5202	2.85034e-44	3.4558e-42	up	yes
ENSSSCG00000011905		ENSSSCT00000013028	NA	NA	NA	NA		45.3857	59.6328	47.8377	0	0	0	inf	inf	2.90973e-44	3.49864e-42	up	yes
ENSSSCG00000005848	FAM166A	ENSSSCT00000006427	GO:0005634(nucleus)	NA	NA	NA	family with sequence similarity 166 member A [Source:HGNC Symbol;Acc:HGNC:33818]	243.244	249.404	125.654	0.158674	0	0	3896.68	11.928	3.34655e-44	3.9909e-42	up	yes
ENSSSCG00000021808	TEX38	ENSSSCT00000031736	GO:0016021(integral component of membrane);GO:0016020(membrane)	NA	NA	NA	testis expressed 38 [Source:HGNC Symbol;Acc:HGNC:29589]	662.734	373.926	378.579	0.309905	0	0	4566.69	12.1569	4.90092e-44	5.79703e-42	up	yes
ENSSSCG00000022044		ENSSSCT00000023662	NA	NA	NA	NA		146.143	114.104	156.46	1.02439	0.314209	0.714702	202.945	7.66494	6.50221e-44	7.62909e-42	up	yes
ENSSSCG00000000168	RFX4	ENSSSCT00000000177	GO:0005634(nucleus);GO:0070613(regulation of protein processing);GO:0060271(cilium assembly);GO:0045944(positive regulation of transcription from RNA polymerase II promoter);GO:0030901(midbrain development);GO:0030900(forebrain development);GO:0021914(negative regulation of smoothened signaling pathway involved in ventral spinal cord patterning);GO:0021696(cerebellar cortex morphogenesis);GO:0021…	NA	NA	NA	regulatory factor X4 [Source:HGNC Symbol;Acc:HGNC:9985]	42.464	63.6381	58.4674	0.191406	0.05289	0.122868	448.218	8.80806	8.41118e-44	9.78994e-42	up	yes
ENSSSCG00000025538	KIAA1257	ENSSSCT00000027292	NA	NA	NA	NA	KIAA1257 [Source:HGNC Symbol;Acc:HGNC:29231]	37.8239	56.5485	75.4884	0	0	0	inf	inf	1.37237e-43	1.58465e-41	up	yes
ENSSSCG00000013363	LDHC	ENSSSCT00000014594	GO:0070062(extracellular exosome);GO:0031514(motile cilium);GO:0005929(cilium);GO:0005737(cytoplasm);GO:0005634(nucleus);GO:0055114(oxidation-reduction process);GO:0030317(flagellated sperm motility);GO:0019752(carboxylic acid metabolic process);GO:0019516(lactate oxidation);GO:0019244(lactate biosynthetic process from pyruvate);GO:0006754(ATP biosynthetic process);GO:0006090(pyruvate metabolic p…	00010(Glycolysis / Gluconeogenesis);00620(Pyruvate metabolism);00640(Propanoate metabolism);00270(Cysteine and methionine metabolism);04922(Glucagon signaling pathway)	K00016	EC:1.1.1.27	lactate dehydrogenase C [Source:HGNC Symbol;Acc:HGNC:6544]	133.396	161.063	108.582	0.561093	0.247773	0.390199	336.13	8.39287	1.43386e-43	1.64262e-41	up	yes
ENSSSCG00000005340	CCIN	ENSSSCT00000005879	GO:0031463(Cul3-RING ubiquitin ligase complex);GO:0015629(actin cytoskeleton);GO:0005634(nucleus);GO:0042787(protein ubiquitination involved in ubiquitin-dependent protein catabolic process);GO:0003779(actin binding);GO:0004842(ubiquitin-protein transferase activity)	NA	NA	NA	calicin [Source:HGNC Symbol;Acc:HGNC:1568]	432.462	596.377	160.366	0.116632	0.092422	0.276731	2448.01	11.2574	1.54254e-43	1.75331e-41	up	yes
ENSSSCG00000024013		ENSSSCT00000002966	GO:0044458(motile cilium assembly)	NA	NA	NA		1324.67	994.121	526.476	2.87371	2.35869	1.99044	393.927	8.62178	2.10416e-43	2.37313e-41	up	yes
ENSSSCG00000015138	C11orf63	ENSSSCT00000016504;ENSSSCT00000025784	GO:0035082(axoneme assembly);GO:0033326(cerebrospinal fluid secretion);GO:0032053(ciliary basal body organization);GO:0007420(brain development);GO:0007420(brain development)	NA	NA	NA	chromosome 11 open reading frame 63 [Source:HGNC Symbol;Acc:HGNC:26288]	18.2785	19.0593	22.8902	0	0	0	inf	inf	2.1423e-43	2.39756e-41	up	yes
ENSSSCG00000015197	SPA17	ENSSSCT00000016563	GO:0097228(sperm principal piece);GO:0035686(sperm fibrous sheath);GO:0031514(motile cilium);GO:0016020(membrane);GO:0009897(external side of plasma membrane);GO:0005929(cilium);GO:0005737(cytoplasm);GO:0007339(binding of sperm to zona pellucida)	NA	NA	NA	sperm autoantigenic protein 17 [Source:HGNC Symbol;Acc:HGNC:11210]	395.194	397.787	255.697	1.45983	0.368367	0.800433	398.944	8.64004	2.26062e-43	2.51067e-41	up	yes
ENSSSCG00000007169	TMEM239	ENSSSCT00000007842	GO:0016021(integral component of membrane);GO:0016020(membrane)	NA	NA	NA	transmembrane protein 239 [Source:HGNC Symbol;Acc:HGNC:40044]	181.026	104.538	116.184	0	0	0	inf	inf	2.33202e-43	2.57034e-41	up	yes
ENSSSCG00000001915		ENSSSCT00000002144	GO:0012505(endomembrane system);GO:0005622(intracellular);GO:0090630(activation of GTPase activity);GO:0031338(regulation of vesicle fusion);GO:0006886(intracellular protein transport);GO:0017137(Rab GTPase binding);GO:0005096(GTPase activator activity)	NA	NA	NA		113.174	75.9233	58.568	0	0	0	inf	inf	2.57337e-43	2.81503e-41	up	yes
ENSSSCG00000004638	USP50	ENSSSCT00000005123	GO:0016579(protein deubiquitination);GO:0006511(ubiquitin-dependent protein catabolic process);GO:0036459(thiol-dependent ubiquitinyl hydrolase activity)	NA	NA	NA	ubiquitin specific peptidase 50 [Source:HGNC Symbol;Acc:HGNC:20079]	154.287	141.04	100.243	0.141563	0	0	2794.3	11.4483	3.01784e-43	3.2766e-41	up	yes
ENSSSCG00000010992		ENSSSCT00000012033	GO:0016021(integral component of membrane);GO:0016020(membrane);GO:0070295(renal water absorption);GO:0015793(glycerol transport);GO:0006810(transport);GO:0005215(transporter activity)	04923(Regulation of lipolysis in adipocyte);03320(PPAR signaling pathway)	NA	NA		362.42	303.059	209.936	0.173272	0.107838	0.526597	1083.83	10.0819	3.07556e-43	3.31454e-41	up	yes
ENSSSCG00000016558		ENSSSCT00000018028	GO:0005615(extracellular space);GO:0006508(proteolysis);GO:0046872(metal ion binding);GO:0016787(hydrolase activity);GO:0008270(zinc ion binding);GO:0008237(metallopeptidase activity);GO:0008233(peptidase activity);GO:0004181(metallocarboxypeptidase activity);GO:0004180(carboxypeptidase activity)	NA	NA	NA		149.457	108.603	105.471	0.414416	0.21486	0.538537	311.292	8.28212	3.49427e-43	3.7381e-41	up	yes
ENSSSCG00000021307	USP44	ENSSSCT00000025589	GO:0005634(nucleus);GO:1904667(negative regulation of ubiquitin protein ligase activity);GO:0090231(regulation of spindle checkpoint);GO:0016579(protein deubiquitination);GO:0006511(ubiquitin-dependent protein catabolic process);GO:0006508(proteolysis);GO:0046872(metal ion binding);GO:0036459(thiol-dependent ubiquitinyl hydrolase activity);GO:0016787(hydrolase activity);GO:0008270(zinc ion bindin…	NA	NA	NA	ubiquitin specific peptidase 44 [Source:HGNC Symbol;Acc:HGNC:20064]	10.747	10.5826	16.1257	0	0	0.010296	3637.84	11.8289	4.01648e-43	4.26538e-41	up	yes
ENSSSCG00000024584	C17orf74	ENSSSCT00000025897	GO:0016021(integral component of membrane);GO:0016020(membrane)	NA	NA	NA	chromosome 17 open reading frame 74 [Source:HGNC Symbol;Acc:HGNC:27315]	734.903	537.38	529.804	0	0.253964	0.159038	4363.39	12.0912	4.22557e-43	4.45492e-41	up	yes
ENSSSCG00000013455	IZUMO4	ENSSSCT00000014699	GO:0005634(nucleus)	NA	NA	NA	IZUMO family member 4 [Source:HGNC Symbol;Acc:HGNC:26950]	1465.38	1232.87	727.926	6.40396	6.11069	5.67462	188.362	7.55737	4.93157e-43	5.16182e-41	up	yes
ENSSSCG00000017884	TEKT1	ENSSSCT00000019461	GO:0036126(sperm flagellum);GO:0015630(microtubule cytoskeleton);GO:0005634(nucleus);GO:0060294(cilium movement involved in cell motility);GO:0060271(cilium assembly);GO:0030317(flagellated sperm motility)	NA	NA	NA	tektin 1 [Source:HGNC Symbol;Acc:HGNC:15534]	206.986	147.07	101.719	0.322087	0.328609	0.480215	403.016	8.65469	5.28111e-43	5.4882e-41	up	yes
ENSSSCG00000030357		ENSSSCT00000022529	GO:0006355(regulation of transcription, DNA-templated);GO:0003677(DNA binding);GO:0003676(nucleic acid binding)	NA	NA	NA		3105.72	2371.98	1619.91	15.9368	14.596	11.6196	168.38	7.39557	9.04788e-43	9.336e-41	up	yes
ENSSSCG00000023497		ENSSSCT00000031715	GO:0005737(cytoplasm);GO:0005634(nucleus);GO:0046777(protein autophosphorylation);GO:0045893(positive regulation of transcription, DNA-templated);GO:0035556(intracellular signal transduction);GO:0018105(peptidyl-serine phosphorylation);GO:0006468(protein phosphorylation);GO:0009931(calcium-dependent protein serine/threonine kinase activity);GO:0005524(ATP binding);GO:0005516(calmodulin binding);G…	NA	NA	NA		65.9255	44.1818	47.5927	0.179589	0.257166	0.144832	271.154	8.08297	1.78787e-42	1.83181e-40	up	yes
ENSSSCG00000016551	TSGA13	ENSSSCT00000018021	GO:1903955(positive regulation of protein targeting to mitochondrion)	NA	NA	NA	testis specific 13 [Source:HGNC Symbol;Acc:HGNC:12369]	99.7655	79.8156	72.4549	0	0	0	inf	inf	2.02204e-42	2.05724e-40	up	yes
ENSSSCG00000016471	C7orf34	ENSSSCT00000017935	NA	NA	NA	NA	chromosome 7 open reading frame 34 [Source:HGNC Symbol;Acc:HGNC:21750]	1301.03	742.776	644.112	0.753498	0	0.430952	2269.34	11.1481	2.88423e-42	2.91407e-40	up	yes
ENSSSCG00000013858	CALR3	ENSSSCT00000015137	GO:0005783(endoplasmic reticulum);GO:0006457(protein folding);GO:0051082(unfolded protein binding);GO:0044183(protein binding involved in protein folding);GO:0005509(calcium ion binding)	NA	NA	NA	calreticulin 3 [Source:HGNC Symbol;Acc:HGNC:20407]	366.857	370.606	184.988	1.63245	1.2008	1.03369	238.547	7.89813	3.0822e-42	3.09261e-40	up	yes
ENSSSCG00000004968	PAQR5	ENSSSCT00000005480	GO:0016021(integral component of membrane);GO:0016020(membrane);GO:0005886(plasma membrane);GO:0048545(response to steroid hormone);GO:0043401(steroid hormone mediated signaling pathway);GO:0005496(steroid binding);GO:0003707(steroid hormone receptor activity)	NA	NA	NA	progestin and adipoQ receptor family member 5 [Source:HGNC Symbol;Acc:HGNC:29645]	196.495	135.751	65.2717	0.074411	0.10408	0.146538	1223.02	10.2562	3.13141e-42	3.12047e-40	up	yes
ENSSSCG00000012326	RIBC1	ENSSSCT00000033805;ENSSSCT00000013479	NA	NA	NA	NA	RIB43A domain with coiled-coils 1 [Source:HGNC Symbol;Acc:HGNC:26537]	168.633	152.25	101.317	0.863638	0.562001	0.875005	183.514	7.51974	3.57851e-42	3.54175e-40	up	yes
ENSSSCG00000006343	SPATA46	ENSSSCT00000006951	GO:0031965(nuclear membrane);GO:0007342(fusion of sperm to egg plasma membrane);GO:0007283(spermatogenesis)	NA	NA	NA	spermatogenesis associated 46 [Source:HGNC Symbol;Acc:HGNC:27648]	164.727	85.9046	86.1407	0	0	0	inf	inf	4.01049e-42	3.94247e-40	up	yes
ENSSSCG00000028425		ENSSSCT00000030220	NA	NA	NA	NA		511.973	248.195	237.426	0	0.06187	0.23791	3327.75	11.7003	6.29744e-42	6.14909e-40	up	yes
ENSSSCG00000010113	TSSK2	ENSSSCT00000011074	GO:0005814(centriole);GO:0005737(cytoplasm);GO:0005634(nucleus);GO:0001669(acrosomal vesicle);GO:0046777(protein autophosphorylation);GO:0035556(intracellular signal transduction);GO:0016310(phosphorylation);GO:0007286(spermatid development);GO:0006468(protein phosphorylation);GO:0016301(kinase activity);GO:0005524(ATP binding);GO:0004674(protein serine/threonine kinase activity);GO:0004672(prote…	NA	NA	NA	Sus scrofa testis-specific serine kinase 2 (TSSK2), mRNA. [Source:RefSeq mRNA;Acc:NM_001287413]	700.249	652.016	293.501	0.170011	0.514186	0.172253	1921.61	10.9081	8.1256e-42	7.88129e-40	up	yes
ENSSSCG00000016720	PGAM2	ENSSSCT00000018201	GO:0070062(extracellular exosome);GO:0005829(cytosol);GO:0005634(nucleus);GO:0043456(regulation of pentose-phosphate shunt);GO:0008152(metabolic process);GO:0007219(Notch signaling pathway);GO:0006941(striated muscle contraction);GO:0006096(glycolytic process);GO:0006094(gluconeogenesis);GO:0046538(2,3-bisphosphoglycerate-dependent phosphoglycerate mutase activity);GO:0016868(intramolecular trans…	01200(Carbon metabolism);01230(Biosynthesis of amino acids);00010(Glycolysis / Gluconeogenesis);00260(Glycine, serine and threonine metabolism);04922(Glucagon signaling pathway);05230(Central carbon metabolism in cancer)	K01834	EC:5.4.2.11	phosphoglycerate mutase 2 [Source:HGNC Symbol;Acc:HGNC:8889]	1550.64	1077.88	615.634	4.1136	3.69309	2.87084	303.83	8.24712	8.55074e-42	8.23872e-40	up	yes
ENSSSCG00000001042	MAK	ENSSSCT00000001136	GO:0097542(ciliary tip);GO:0072686(mitotic spindle);GO:0032391(photoreceptor connecting cilium);GO:0031514(motile cilium);GO:0030496(midbody);GO:0005930(axoneme);GO:0005929(cilium);GO:0005813(centrosome);GO:0005737(cytoplasm);GO:0005634(nucleus);GO:0001917(photoreceptor inner segment);GO:0001750(photoreceptor outer segment);GO:1903506(regulation of nucleic acid-templated transcription);GO:1902856…	NA	NA	NA	male germ cell associated kinase [Source:HGNC Symbol;Acc:HGNC:6816]	91.718	84.3707	94.6604	0.123148	0	0	2198.57	11.1023	8.96119e-42	8.57739e-40	up	yes
ENSSSCG00000013358	PTPN5	ENSSSCT00000014589	GO:0035335(peptidyl-tyrosine dephosphorylation);GO:0016311(dephosphorylation);GO:0006470(protein dephosphorylation);GO:0016791(phosphatase activity);GO:0016787(hydrolase activity);GO:0004725(protein tyrosine phosphatase activity);GO:0004721(phosphoprotein phosphatase activity);GO:0001784(phosphotyrosine binding)	04010(MAPK signaling pathway)	K18018	EC:3.1.3.48	protein tyrosine phosphatase, non-receptor type 5 [Source:HGNC Symbol;Acc:HGNC:9657]	1.86548	2.11553	2.33388	138.754	154.431	189.305	0.0130881	-6.2556	1.5464e-41	1.4705e-39	down	yes
ENSSSCG00000002494	CLMN	ENSSSCT00000002772	GO:0016021(integral component of membrane);GO:0016020(membrane);GO:0005737(cytoplasm);GO:0031175(neuron projection development);GO:0008285(negative regulation of cell proliferation);GO:0003779(actin binding)	NA	NA	NA	calmin [Source:HGNC Symbol;Acc:HGNC:19972]	205.26	248.923	141.805	1.54954	0.789921	1.72689	146.566	7.19541	2.47424e-41	2.33751e-39	up	yes
ENSSSCG00000007866	TMC7	ENSSSCT00000008620	GO:0016021(integral component of membrane);GO:0016020(membrane)	NA	NA	NA	transmembrane channel like 7 [Source:HGNC Symbol;Acc:HGNC:23000]	64.4649	50.3539	50.1295	0.560518	0.396098	0.596995	106.171	6.73025	2.53585e-41	2.38027e-39	up	yes
ENSSSCG00000009895		ENSSSCT00000010845	GO:0016021(integral component of membrane);GO:0016020(membrane);GO:0006508(proteolysis);GO:0046872(metal ion binding);GO:0008237(metallopeptidase activity);GO:0004222(metalloendopeptidase activity)	NA	NA	NA		78.681	37.2819	77.5455	0.17026	0.060154	0.046427	698.987	9.44912	2.765e-41	2.57872e-39	up	yes
ENSSSCG00000007232		ENSSSCT00000007912	NA	NA	NA	NA		1807.4	1135.09	942.049	8.05213	8.78208	7.64591	158.681	7.30999	3.02631e-41	2.80444e-39	up	yes
ENSSSCG00000015767	SPATA4	ENSSSCT00000017168	GO:0005737(cytoplasm)	NA	NA	NA	spermatogenesis associated 4 [Source:HGNC Symbol;Acc:HGNC:17333]	94.152	68.2654	58.0424	0	0	0	inf	inf	3.27991e-41	3.02022e-39	up	yes
ENSSSCG00000011967		ENSSSCT00000013094	GO:0016021(integral component of membrane);GO:0016020(membrane)	NA	NA	NA		105.857	99.7885	64.1283	0	0	0	inf	inf	3.45818e-41	3.16434e-39	up	yes
ENSSSCG00000005952	LRRC6	ENSSSCT00000006535;ENSSSCT00000034663	GO:0005929(cilium);GO:0005737(cytoplasm);GO:0061458(reproductive system development);GO:0060287(epithelial cilium movement involved in determination of left/right asymmetry);GO:0044458(motile cilium assembly);GO:0036159(inner dynein arm assembly);GO:0036158(outer dynein arm assembly);GO:0030317(flagellated sperm motility);GO:0008584(male gonad development);GO:0003341(cilium movement);GO:0003341(c…	NA	NA	NA	leucine rich repeat containing 6 [Source:HGNC Symbol;Acc:HGNC:16725]	279.11	220.097	191.06	2.77468	1.53536	1.83651	112.302	6.81123	3.63962e-41	3.30955e-39	up	yes
ENSSSCG00000001535	TCP11	ENSSSCT00000001710	GO:0036126(sperm flagellum);GO:0001669(acrosomal vesicle)	NA	NA	NA	t-complex 11 [Source:HGNC Symbol;Acc:HGNC:11658]	578.639	496.217	258.102	2.37321	2.16063	2.41403	191.851	7.58385	4.76568e-41	4.30657e-39	up	yes
ENSSSCG00000007674	ZAN	ENSSSCT00000008414	GO:0016021(integral component of membrane);GO:0016020(membrane)	NA	NA	NA	zonadhesin precursor [Source:RefSeq peptide;Acc:NP_999548]	70.184	43.6793	120.519	0.771543	0.458126	0.667023	123.574	6.94923	5.37979e-41	4.83152e-39	up	yes
ENSSSCG00000002767	TSNAXIP1	ENSSSCT00000003065	GO:0005737(cytoplasm)	NA	NA	NA	translin associated factor X interacting protein 1 [Source:HGNC Symbol;Acc:HGNC:18586]	173.583	147.928	118.963	1.57625	1.08405	1.51272	105.553	6.72182	5.80293e-41	5.17956e-39	up	yes
ENSSSCG00000002747	PMFBP1	ENSSSCT00000003044	GO:0005737(cytoplasm)	NA	NA	NA	polyamine modulated factor 1 binding protein 1 [Source:HGNC Symbol;Acc:HGNC:17728]	117.009	116.705	101.721	0.537594	0.104974	0.19402	400.956	8.6473	6.53328e-41	5.79589e-39	up	yes
ENSSSCG00000006305	ADCY10	ENSSSCT00000006910	GO:0048471(perinuclear region of cytoplasm);GO:0031514(motile cilium);GO:0016020(membrane);GO:0015630(microtubule cytoskeleton);GO:0005634(nucleus);GO:0071241(cellular response to inorganic substance);GO:0035556(intracellular signal transduction);GO:0009190(cyclic nucleotide biosynthetic process);GO:0006171(cAMP biosynthetic process);GO:0003351(epithelial cilium movement);GO:0071890(bicarbonate b…	00230(Purine metabolism);04024(cAMP signaling pathway);04713(Circadian entrainment)	K11265	EC:4.6.1.1	adenylate cyclase 10, soluble [Source:HGNC Symbol;Acc:HGNC:21285]	9.41959	10.8853	13.6274	0	0	0	inf	inf	6.95224e-41	6.13019e-39	up	yes
ENSSSCG00000001555	SLC26A8	ENSSSCT00000001733	GO:0016021(integral component of membrane);GO:0016020(membrane);GO:0005887(integral component of plasma membrane);GO:0005886(plasma membrane);GO:1902476(chloride transmembrane transport);GO:1902358(sulfate transmembrane transport);GO:0055085(transmembrane transport);GO:0051453(regulation of intracellular pH);GO:0051321(meiotic cell cycle);GO:0048240(sperm capacitation);GO:0042391(regulation of me…	NA	NA	NA	solute carrier family 26 member 8 [Source:HGNC Symbol;Acc:HGNC:14468]	123.272	154.942	87.5219	0.596587	0.387262	0.899646	194.18	7.60125	7.4849e-41	6.56011e-39	up	yes
ENSSSCG00000008410	C2orf73	ENSSSCT00000009209	NA	NA	NA	NA	chromosome 2 open reading frame 73 [Source:HGNC Symbol;Acc:HGNC:26861]	104.768	143.197	91.2837	0	0	0.120166	2823.17	11.4631	8.33245e-41	7.25921e-39	up	yes
ENSSSCG00000010015	OSBP2	ENSSSCT00000010972	GO:0097440(apical dendrite);GO:0007286(spermatid development);GO:0006869(lipid transport);GO:0006810(transport);GO:0015485(cholesterol binding)	NA	NA	NA	oxysterol binding protein 2 [Source:HGNC Symbol;Acc:HGNC:8504]	265.798	206.305	158	2.2946	1.90069	2.19012	98.6785	6.62466	1.38624e-40	1.2005e-38	up	yes
ENSSSCG00000007063	ANKEF1	ENSSSCT00000007734	NA	NA	NA	NA	ankyrin repeat and EF-hand domain containing 1 [Source:HGNC Symbol;Acc:HGNC:15803]	88.3074	91.3322	61.7266	0.035957	0.041532	0.19443	887.64	9.79383	1.48172e-40	1.2756e-38	up	yes
ENSSSCG00000002536		ENSSSCT00000002816	NA	NA	NA	NA		1022.05	749.267	536.774	2.48575	2.3809	0.919748	398.882	8.63982	6.22384e-40	5.32651e-38	up	yes
ENSSSCG00000009631	PEBP4	ENSSSCT00000010558	GO:0070062(extracellular exosome)	NA	NA	NA	Sus scrofa phosphatidylethanolamine-binding protein 4 (PEBP4), mRNA. [Source:RefSeq mRNA;Acc:NM_001162888]	692.799	586.626	269.966	1.65029	1.6088	2.06305	291.121	8.18548	1.48124e-39	1.26027e-37	up	yes
ENSSSCG00000011820		ENSSSCT00000012932	GO:0016021(integral component of membrane);GO:0016020(membrane)	NA	NA	NA		124.145	101.233	70.816	0	0	0	inf	inf	1.5504e-39	1.31144e-37	up	yes
ENSSSCG00000005529	MORN5	ENSSSCT00000006080	NA	NA	NA	NA	MORN repeat containing 5 [Source:HGNC Symbol;Acc:HGNC:17841]	194.83	107.566	102.154	0	0	0	inf	inf	1.59152e-39	1.33844e-37	up	yes
ENSSSCG00000003234		ENSSSCT00000003593	GO:0016021(integral component of membrane);GO:0016020(membrane);GO:0005975(carbohydrate metabolic process);GO:0016757(transferase activity, transferring glycosyl groups)	00510(N-Glycan biosynthesis);00514(Other types of O-glycan biosynthesis);00533(Glycosaminoglycan biosynthesis - keratan sulfate);00601(Glycosphingolipid biosynthesis - lacto and neolacto series)	NA	NA		303.428	266.64	186.258	2.34702	1.22095	2.18066	131.566	7.03965	1.77671e-39	1.4856e-37	up	yes
ENSSSCG00000016717	MPP6	ENSSSCT00000018198	GO:0070062(extracellular exosome);GO:0005886(plasma membrane)	NA	NA	NA	membrane palmitoylated protein 6 [Source:HGNC Symbol;Acc:HGNC:18167]	48.9433	46.2852	42.3536	0.277797	0.124824	0.171036	239.833	7.90589	2.42244e-39	2.01394e-37	up	yes
ENSSSCG00000014555	ODF3	ENSSSCT00000015905	GO:0001520(outer dense fiber)	NA	NA	NA	outer dense fiber of sperm tails 3 [Source:HGNC Symbol;Acc:HGNC:19905]	149.304	71.417	121.151	0.050103	0.075509	0.103371	1493	10.544	3.43446e-39	2.83909e-37	up	yes
ENSSSCG00000009566		ENSSSCT00000010487	NA	NA	NA	NA		1008.02	723.276	403.96	0.309332	0	0.500742	2635.87	11.3641	4.05996e-39	3.32054e-37	up	yes
ENSSSCG00000026686		ENSSSCT00000027245	NA	NA	NA	NA		123.197	117.659	87.1886	0.498217	0.091516	0.2158	407.24	8.66973	4.06252e-39	3.32054e-37	up	yes
ENSSSCG00000002986	SELV	ENSSSCT00000003317	NA	NA	NA	NA	Sus scrofa selenoprotein V (SELV), mRNA. [Source:RefSeq mRNA;Acc:NM_001166045]	383.473	240.36	208.984	1.63528	1.82816	1.26339	176.189	7.46098	4.73076e-39	3.84513e-37	up	yes
ENSSSCG00000021482	HRASLS5	ENSSSCT00000029410	GO:0070292(N-acylphosphatidylethanolamine metabolic process);GO:0016410(N-acyltransferase activity)	NA	NA	NA	HRAS like suppressor family member 5 [Source:HGNC Symbol;Acc:HGNC:24978]	477.953	388.963	208.031	0	0.269654	0.227108	2163.91	11.0794	5.89335e-39	4.76346e-37	up	yes
ENSSSCG00000016392		ENSSSCT00000017848	GO:0016021(integral component of membrane);GO:0016020(membrane);GO:0006508(proteolysis);GO:0016787(hydrolase activity);GO:0008236(serine-type peptidase activity);GO:0008233(peptidase activity);GO:0004252(serine-type endopeptidase activity)	NA	NA	NA		276.269	224.398	140.45	0.724499	0.75008	0.302803	360.709	8.49469	6.94933e-39	5.58596e-37	up	yes
ENSSSCG00000023612	ACE3	ENSSSCT00000027986	GO:0016021(integral component of membrane);GO:0016020(membrane);GO:0001669(acrosomal vesicle);GO:0006508(proteolysis);GO:0046872(metal ion binding);GO:0016787(hydrolase activity);GO:0008241(peptidyl-dipeptidase activity);GO:0008237(metallopeptidase activity);GO:0008233(peptidase activity);GO:0004180(carboxypeptidase activity)	04614(Renin-angiotensin system);05410(Hypertrophic cardiomyopathy (HCM));05142(Chagas disease (American trypanosomiasis))	NA	NA		75.8743	41.2693	78.9221	0.277837	0.319582	0.468006	184.026	7.52376	8.55659e-39	6.8401e-37	up	yes
ENSSSCG00000005830	CCDC183	ENSSSCT00000006408	GO:0005930(axoneme);GO:0036158(outer dynein arm assembly);GO:0003341(cilium movement)	NA	NA	NA	coiled-coil domain containing 183 [Source:HGNC Symbol;Acc:HGNC:28236]	352.343	194.272	196.874	1.91249	1.65152	1.26591	153.934	7.26617	1.24659e-38	9.91076e-37	up	yes
ENSSSCG00000018028	TEKT3	ENSSSCT00000019623	GO:0070062(extracellular exosome);GO:0036126(sperm flagellum);GO:0005737(cytoplasm);GO:0005634(nucleus);GO:0080154(regulation of fertilization);GO:0060294(cilium movement involved in cell motility);GO:0060271(cilium assembly);GO:0030317(flagellated sperm motility)	NA	NA	NA	tektin 3 [Source:HGNC Symbol;Acc:HGNC:14293]	382.421	312.695	231.705	2.07933	0.661802	0.724997	267.393	8.06282	1.66179e-38	1.31398e-36	up	yes
ENSSSCG00000016255	DAW1	ENSSSCT00000017700	GO:0005737(cytoplasm);GO:0007507(heart development);GO:0007368(determination of left/right symmetry)	NA	NA	NA	dynein assembly factor with WD repeats 1 [Source:HGNC Symbol;Acc:HGNC:26383]	46.551	53.5592	33.9147	0	0	0	inf	inf	1.7828e-38	1.40205e-36	up	yes
ENSSSCG00000006394	CFAP45	ENSSSCT00000007007	GO:0005654(nucleoplasm)	NA	NA	NA	cilia and flagella associated protein 45 [Source:HGNC Symbol;Acc:HGNC:17229]	561.075	378.265	330.614	5.40989	3.63921	4.51138	93.651	6.54922	2.24935e-38	1.75587e-36	up	yes
ENSSSCG00000023090	BEST1	ENSSSCT00000032199;ENSSSCT00000023752	GO:0034707(chloride channel complex);GO:0016021(integral component of membrane);GO:0016020(membrane);GO:0005886(plasma membrane);GO:1902476(chloride transmembrane transport);GO:0007601(visual perception);GO:0006821(chloride transport);GO:0006811(ion transport);GO:0006810(transport);GO:0005254(chloride channel activity);GO:0016323(basolateral plasma membrane);GO:0051924(regulation of calcium ion t…	NA	NA	NA	bestrophin 1 [Source:HGNC Symbol;Acc:HGNC:12703]	94.6774	92.3953	80.7624	1.10671	0.872509	0.999659	89.9115	6.49043	2.25684e-38	1.75587e-36	up	yes
ENSSSCG00000016431	GALNTL5	ENSSSCT00000017892	GO:0016021(integral component of membrane);GO:0016020(membrane);GO:0007286(spermatid development)	00512(Mucin type O-glycan biosynthesis)	K00710	EC:2.4.1.41	polypeptide N-acetylgalactosaminyltransferase-like 5 [Source:HGNC Symbol;Acc:HGNC:21725]	83.9045	100.369	43.2719	0.457742	0.327889	0.269933	215.568	7.752	2.49412e-38	1.93016e-36	up	yes
ENSSSCG00000011078	ARMC3	ENSSSCT00000012124	GO:0070062(extracellular exosome);GO:0005737(cytoplasm);GO:0005634(nucleus)	NA	NA	NA	armadillo repeat containing 3 [Source:HGNC Symbol;Acc:HGNC:30964]	17.9477	19.986	19.2563	0	0	0	inf	inf	2.75867e-38	2.1236e-36	up	yes
ENSSSCG00000027018	TEX43	ENSSSCT00000027670	NA	NA	NA	NA	testis expressed 43 [Source:HGNC Symbol;Acc:HGNC:33767]	60.6872	50.1103	31.8798	0	0	0	inf	inf	3.82775e-38	2.93105e-36	up	yes
ENSSSCG00000014995	DDI1	ENSSSCT00000016358	GO:0006508(proteolysis);GO:0004190(aspartic-type endopeptidase activity)	NA	NA	NA	DNA damage inducible 1 homolog 1 [Source:HGNC Symbol;Acc:HGNC:18961]	190.223	210.055	102.157	0.100062	0	0.204724	1648.48	10.6869	4.10758e-38	3.12885e-36	up	yes
ENSSSCG00000016860		ENSSSCT00000018362;ENSSSCT00000018363	NA	NA	NA	NA		38.5856	65.6384	46.5586	0.0657726	0	0	2292.49	11.1627	4.33124e-38	3.28204e-36	up	yes
ENSSSCG00000027174		ENSSSCT00000026338	NA	NA	NA	NA		32.1089	24.7187	16.0822	0	0	0	inf	inf	4.63171e-38	3.49154e-36	up	yes
ENSSSCG00000012220		ENSSSCT00000013366	GO:0005694(chromosome);GO:0005634(nucleus);GO:0000790(nuclear chromatin);GO:0000786(nucleosome);GO:0006342(chromatin silencing);GO:0046982(protein heterodimerization activity);GO:0003677(DNA binding)	05322(Systemic lupus erythematosus);05034(Alcoholism)	NA	NA		321.33	420.854	110.248	0	0	0	inf	inf	5.4957e-38	4.12149e-36	up	yes
ENSSSCG00000007855		ENSSSCT00000008605	GO:0070062(extracellular exosome);GO:0005730(nucleolus);GO:0003676(nucleic acid binding);GO:0000166(nucleotide binding)	03008(Ribosome biogenesis in eukaryotes)	NA	NA		384.187	396.478	307.372	7.20538	3.18843	5.39038	68.932	6.1071	9.62724e-38	7.18291e-36	up	yes
ENSSSCG00000006555	C1orf189	ENSSSCT00000007180	NA	NA	NA	NA	chromosome 1 open reading frame 189 [Source:HGNC Symbol;Acc:HGNC:32305]	219.975	114.383	184.816	0.450077	0.469416	0.177219	473.392	8.88689	1.70814e-37	1.26283e-35	up	yes
ENSSSCG00000008384		ENSSSCT00000009180;ENSSSCT00000023977	GO:0016021(integral component of membrane);GO:0016020(membrane);GO:0016020(membrane)	NA	NA	NA		50.2605	42.0447	54.7829	0	0	0	inf	inf	1.70992e-37	1.26283e-35	up	yes
ENSSSCG00000025441	SPACA4	ENSSSCT00000027139	NA	NA	NA	NA	sperm acrosome associated 4 [Source:HGNC Symbol;Acc:HGNC:16441]	488.26	220.33	329.452	1.67553	1.28203	1.23353	247.678	7.95232	2.0931e-37	1.53801e-35	up	yes
ENSSSCG00000028031		ENSSSCT00000024978	GO:0016787(hydrolase activity)	NA	NA	NA		362.803	304.649	323.187	4.81623	5.249	4.92659	66.0786	6.04611	2.22547e-37	1.62705e-35	up	yes
ENSSSCG00000001083	HDGFL1	ENSSSCT00000001178	NA	NA	NA	NA	hepatoma derived growth factor-like 1 [Source:HGNC Symbol;Acc:HGNC:21095]	251.572	215.459	233.034	3.13062	2.17874	3.32914	81.0402	6.34057	2.58947e-37	1.88371e-35	up	yes
ENSSSCG00000027356		ENSSSCT00000024868	GO:0016021(integral component of membrane);GO:0016020(membrane)	NA	NA	NA		67.5857	120.824	55.8671	0.031645	0.058041	0	2723.69	11.4113	3.48598e-37	2.52326e-35	up	yes
ENSSSCG00000008908	PDCL2	ENSSSCT00000009754	GO:0005737(cytoplasm);GO:0008616(queuosine biosynthetic process);GO:0008479(queuine tRNA-ribosyltransferase activity)	NA	NA	NA	phosducin like 2 [Source:HGNC Symbol;Acc:HGNC:29524]	58.1629	52.3249	39.4864	0	0	0	inf	inf	3.97096e-37	2.86008e-35	up	yes
ENSSSCG00000010084		ENSSSCT00000011045	NA	NA	NA	NA		1067.08	1007.51	377.027	2.12173	3.0233	2.13968	336.544	8.39465	6.24148e-37	4.47326e-35	up	yes
ENSSSCG00000004249	CEP85L	ENSSSCT00000004696	GO:0005813(centrosome)	NA	NA	NA	centrosomal protein 85 like [Source:HGNC Symbol;Acc:HGNC:21638]	13.7352	14.7857	10.7477	0	0	0	inf	inf	8.58223e-37	6.12073e-35	up	yes
ENSSSCG00000000820	H1FNT	ENSSSCT00000000893	GO:0005634(nucleus)	NA	NA	NA	H1 histone family member N, testis specific [Source:HGNC Symbol;Acc:HGNC:24893]	1677.66	1776.05	324.519	0.930841	0.642895	0.94406	1500.61	10.5513	9.19306e-37	6.52438e-35	up	yes
ENSSSCG00000008544	C2orf16	ENSSSCT00000009349	GO:0070062(extracellular exosome);GO:0005634(nucleus)	NA	NA	NA	chromosome 2 open reading frame 16 [Source:HGNC Symbol;Acc:HGNC:25275]	12.9892	12.2199	24.42	0.060722	0.024217	0.012967	506.905	8.98557	1.84925e-36	1.30606e-34	up	yes
ENSSSCG00000006541	DCST2	ENSSSCT00000007163	GO:0016021(integral component of membrane);GO:0016020(membrane)	NA	NA	NA	DC-STAMP domain containing 2 [Source:HGNC Symbol;Acc:HGNC:26562]	27.454	16.0385	33.6048	0.018286	0	0	4216.19	12.0417	2.7688e-36	1.94606e-34	up	yes
ENSSSCG00000015591	SPATA45	ENSSSCT00000016984	NA	NA	NA	NA	spermatogenesis associated 45 [Source:HGNC Symbol;Acc:HGNC:33709]	232.252	141.426	153.953	0	0	0	inf	inf	3.34678e-36	2.34098e-34	up	yes
ENSSSCG00000011608		ENSSSCT00000012705	GO:0016787(hydrolase activity)	NA	NA	NA		376.167	248.915	277.448	5.44963	3.75543	4.78702	64.5029	6.01129	3.9191e-36	2.72818e-34	up	yes
ENSSSCG00000007935	C16orf71	ENSSSCT00000008697	NA	NA	NA	NA	chromosome 16 open reading frame 71 [Source:HGNC Symbol;Acc:HGNC:25081]	299.835	271.419	195.111	3.12402	3.51928	3.0457	79.0965	6.30554	5.2272e-36	3.62145e-34	up	yes
ENSSSCG00000024307		ENSSSCT00000024171	GO:0005634(nucleus);GO:0000786(nucleosome);GO:0007283(spermatogenesis);GO:0003677(DNA binding)	NA	NA	NA		9731.84	7912.51	1372.27	3.34654	1.68572	2.65706	2473.12	11.2721	5.35112e-36	3.68973e-34	up	yes
ENSSSCG00000021342	QRICH2	ENSSSCT00000028558	NA	NA	NA	NA	glutamine rich 2 [Source:HGNC Symbol;Acc:HGNC:25326]	64.7917	26.1534	84.5217	0.186293	0.112632	0.038705	519.701	9.02154	7.40591e-36	5.08248e-34	up	yes
ENSSSCG00000002955	CATSPERG	ENSSSCT00000003278	GO:0097228(sperm principal piece);GO:0036128(CatSper complex);GO:0016021(integral component of membrane);GO:0016020(membrane)	NA	NA	NA	cation channel sperm associated auxiliary subunit gamma [Source:HGNC Symbol;Acc:HGNC:25243]	154.459	121.284	112.064	1.63445	0.459575	0.876347	130.558	7.02855	8.92364e-36	6.0953e-34	up	yes
ENSSSCG00000002888	GAPDHS	ENSSSCT00000003191	GO:0005634(nucleus);GO:0055114(oxidation-reduction process);GO:0006096(glycolytic process);GO:0006006(glucose metabolic process);GO:0051287(NAD binding);GO:0050661(NADP binding);GO:0016620(oxidoreductase activity, acting on the aldehyde or oxo group of donors, NAD or NADP as acceptor);GO:0016491(oxidoreductase activity);GO:0004365(glyceraldehyde-3-phosphate dehydrogenase (NAD+) (phosphorylating) …	00010(Glycolysis / Gluconeogenesis)	K10705	EC:1.2.1.12	glyceraldehyde-3-phosphate dehydrogenase, spermatogenic [Source:HGNC Symbol;Acc:HGNC:24864]	921.699	728.082	479.367	5.03804	5.5073	8.48369	111.889	6.80593	9.67834e-36	6.55766e-34	up	yes
ENSSSCG00000011255	SLC22A14	ENSSSCT00000032421;ENSSSCT00000012322;ENSSSCT00000031146	GO:0016021(integral component of membrane);GO:0016020(membrane);GO:0055085(transmembrane transport);GO:0022857(transmembrane transporter activity);GO:0005887(integral component of plasma membrane);GO:0043252(sodium-independent organic anion transport);GO:0015698(inorganic anion transport);GO:0015347(sodium-independent organic anion transmembrane transporter activity);GO:0005452(inorganic anion ex…	NA	NA	NA	solute carrier family 22 member 14 [Source:HGNC Symbol;Acc:HGNC:8495]	36.4601	19.4443	25.1786	0	0	0	inf	inf	9.69068e-36	6.55766e-34	up	yes
ENSSSCG00000023156		ENSSSCT00000031125	NA	NA	NA	NA		228.424	132.394	177.851	2.75034	2.40493	2.84626	67.3208	6.07298	1.64521e-35	1.10816e-33	up	yes
ENSSSCG00000011626	C3orf22	ENSSSCT00000012723	NA	NA	NA	NA	chromosome 3 open reading frame 22 [Source:HGNC Symbol;Acc:HGNC:28534]	620.568	318.209	221.306	0	0	0.283711	4088.96	11.9975	1.71667e-35	1.15096e-33	up	yes
ENSSSCG00000015291	LEMD1	ENSSSCT00000016662	GO:0016021(integral component of membrane);GO:0016020(membrane)	NA	NA	NA	LEM domain containing 1 [Source:HGNC Symbol;Acc:HGNC:18725]	113.455	105.562	62.4556	0	0	0	inf	inf	2.67925e-35	1.78247e-33	up	yes
ENSSSCG00000009829	CCDC63	ENSSSCT00000010773	GO:0005930(axoneme);GO:0036158(outer dynein arm assembly);GO:0003341(cilium movement)	NA	NA	NA	coiled-coil domain containing 63 [Source:HGNC Symbol;Acc:HGNC:26669]	140.32	104.481	126.997	1.57752	1.56552	2.27748	68.5907	6.09994	2.68308e-35	1.78247e-33	up	yes
ENSSSCG00000007236		ENSSSCT00000007917	GO:0006464(cellular protein modification process);GO:0005524(ATP binding)	NA	NA	NA		92.7625	107.22	37.055	0	0	0	inf	inf	2.81496e-35	1.86159e-33	up	yes
ENSSSCG00000016601	SPAM1	ENSSSCT00000018074	GO:0008152(metabolic process);GO:0007342(fusion of sperm to egg plasma membrane);GO:0005975(carbohydrate metabolic process);GO:0016798(hydrolase activity, acting on glycosyl bonds);GO:0016787(hydrolase activity);GO:0004415(hyalurononglucosaminidase activity);GO:0003824(catalytic activity)	00531(Glycosaminoglycan degradation)	K01197	EC:3.2.1.35	sperm adhesion molecule 1 [Source:HGNC Symbol;Acc:HGNC:11217]	23.6088	17.109	28.9156	0	0	0	inf	inf	2.85079e-35	1.87675e-33	up	yes
ENSSSCG00000006486	TSACC	ENSSSCT00000007105	GO:0005737(cytoplasm);GO:0051087(chaperone binding)	NA	NA	NA	TSSK6 activating cochaperone [Source:HGNC Symbol;Acc:HGNC:30636]	649.414	334.517	234.441	1.25831	1.30104	0.722833	371.208	8.53608	3.29595e-35	2.16004e-33	up	yes
ENSSSCG00000000720	AKAP3	ENSSSCT00000000783	GO:0097228(sperm principal piece);GO:0035686(sperm fibrous sheath);GO:0031514(motile cilium);GO:0005737(cytoplasm);GO:0005634(nucleus);GO:0001669(acrosomal vesicle);GO:0016310(phosphorylation);GO:0010738(regulation of protein kinase A signaling);GO:0008104(protein localization);GO:0007178(transmembrane receptor protein serine/threonine kinase signaling pathway);GO:0051018(protein kinase A binding…	NA	NA	NA	A-kinase anchoring protein 3 [Source:HGNC Symbol;Acc:HGNC:373]	386.266	486.47	250.22	6.47709	3.57104	5.27694	73.2758	6.19526	4.34736e-35	2.83631e-33	up	yes
ENSSSCG00000030137	LMNTD2	ENSSSCT00000032261	GO:0048026(positive regulation of mRNA splicing, via spliceosome)	NA	NA	NA	lamin tail domain containing 2 [Source:HGNC Symbol;Acc:HGNC:28561]	77.3431	55.7964	61.8037	0.477375	0.16647	0.132829	250.998	7.97153	4.77418e-35	3.10087e-33	up	yes
ENSSSCG00000000028	EFCAB6	ENSSSCT00000000029	GO:0005654(nucleoplasm);GO:0005509(calcium ion binding)	NA	NA	NA	EF-hand calcium binding domain 6 [Source:HGNC Symbol;Acc:HGNC:24204]	98.7462	78.7113	54.8521	0.88399	0.864046	1.0337	83.5123	6.38392	5.39065e-35	3.48572e-33	up	yes
ENSSSCG00000022798	LRRC8B	ENSSSCT00000030762	GO:0034702(ion channel complex);GO:0016021(integral component of membrane);GO:0016020(membrane);GO:0005886(plasma membrane);GO:0005737(cytoplasm);GO:0098656(anion transmembrane transport);GO:0044070(regulation of anion transport);GO:0007165(signal transduction);GO:0005225(volume-sensitive anion channel activity)	NA	NA	NA	leucine rich repeat containing 8 family member B [Source:HGNC Symbol;Acc:HGNC:30692]	90.8204	101.997	67.1998	1.64854	1.14588	1.84054	56.0991	5.8099	5.71895e-35	3.68163e-33	up	yes
ENSSSCG00000006302	GPR161	ENSSSCT00000006907	GO:0016021(integral component of membrane);GO:0016020(membrane);GO:0007186(G-protein coupled receptor signaling pathway);GO:0007165(signal transduction);GO:0004930(G-protein coupled receptor activity);GO:0004871(signal transducer activity)	NA	NA	NA	G protein-coupled receptor 161 [Source:HGNC Symbol;Acc:HGNC:23694]	369.131	270.542	157.554	2.6148	1.84228	2.39709	116.313	6.86186	8.66073e-35	5.55088e-33	up	yes
ENSSSCG00000025096	FBXO24	ENSSSCT00000031465;ENSSSCT00000025262	GO:0046872(metal ion binding);GO:0046872(metal ion binding)	NA	NA	NA	F-box protein 24 [Source:HGNC Symbol;Acc:HGNC:13595]	156.805	199.724	79.0999	1.11068	0.486412	0.499004	207.828	7.69925	1.04861e-34	6.69135e-33	up	yes
ENSSSCG00000017520	LRRC46	ENSSSCT00000019074	GO:1903955(positive regulation of protein targeting to mitochondrion);GO:0031647(regulation of protein stability)	NA	NA	NA	leucine rich repeat containing 46 [Source:HGNC Symbol;Acc:HGNC:25047]	365.675	230.854	233.676	4.39843	3.46493	3.85548	70.8436	6.14657	1.05669e-34	6.70936e-33	up	yes
ENSSSCG00000004302		ENSSSCT00000004756	NA	NA	NA	NA		45.6553	38.7413	50.8063	0.091043	0	0	1485.04	10.5363	1.06066e-34	6.70936e-33	up	yes
ENSSSCG00000023322	COL9A2	ENSSSCT00000029893	GO:0005594(collagen type IX trimer)	04974(Protein digestion and absorption)	K08131	NA	collagen type IX alpha 2 chain [Source:HGNC Symbol;Acc:HGNC:2218]	5.01408	3.90361	15.2392	3276.32	3644.92	1386.42	0.00290779	-8.42586	1.12402e-34	7.07937e-33	down	yes
ENSSSCG00000012882	TESMIN	ENSSSCT00000014082	GO:0005737(cytoplasm);GO:0005634(nucleus)	NA	NA	NA	testis expressed metallothionein like protein [Source:HGNC Symbol;Acc:HGNC:7446]	251.168	259.366	143.295	2.20237	0.959784	0.763844	166.538	7.37971	1.34297e-34	8.4219e-33	up	yes
ENSSSCG00000013937	TSSK6	ENSSSCT00000015223	GO:0005737(cytoplasm);GO:0005634(nucleus);GO:0035556(intracellular signal transduction);GO:0035092(sperm chromatin condensation);GO:0016310(phosphorylation);GO:0006468(protein phosphorylation);GO:0016301(kinase activity);GO:0005524(ATP binding);GO:0004674(protein serine/threonine kinase activity);GO:0004672(protein kinase activity);GO:0000287(magnesium ion binding);GO:0000166(nucleotide binding)	NA	NA	NA	Sus scrofa testis-specific serine kinase 6 (TSSK6), mRNA. [Source:RefSeq mRNA;Acc:NM_001287411]	982.563	864.648	529.012	2.51764	5.74299	3.64892	199.523	7.64041	1.36769e-34	8.54011e-33	up	yes
ENSSSCG00000026175	FAM81B	ENSSSCT00000029964	GO:0005634(nucleus)	NA	NA	NA	family with sequence similarity 81 member B [Source:HGNC Symbol;Acc:HGNC:26335]	52.5593	53.948	40.6248	0.069346	0	0	2121.71	11.051	1.88271e-34	1.17058e-32	up	yes
ENSSSCG00000015659	YOD1	ENSSSCT00000017057	GO:0005829(cytosol);GO:0005634(nucleus);GO:1990168(protein K33-linked deubiquitination);GO:1990167(protein K27-linked deubiquitination);GO:1904153(negative regulation of retrograde protein transport, ER to cytosol);GO:0071108(protein K48-linked deubiquitination);GO:0070536(protein K63-linked deubiquitination);GO:0035871(protein K11-linked deubiquitination);GO:0035523(protein K29-linked deubiquiti…	04141(Protein processing in endoplasmic reticulum)	K13719	EC:3.1.2.-	YOD1 deubiquitinase [Source:HGNC Symbol;Acc:HGNC:25035]	81.5195	87.9549	48.4644	0.128632	0	0.0901	996.374	9.96054	2.10468e-34	1.30302e-32	up	yes
ENSSSCG00000002809	TEPP	ENSSSCT00000003109	NA	NA	NA	NA	testis, prostate and placenta expressed [Source:HGNC Symbol;Acc:HGNC:33745]	81.6057	82.2911	40.9836	0	0	0	inf	inf	2.97629e-34	1.83483e-32	up	yes
ENSSSCG00000000550	SMCO2	ENSSSCT00000000593;ENSSSCT00000032327;ENSSSCT00000029305	GO:0016021(integral component of membrane);GO:0016020(membrane);GO:0016020(membrane)	NA	NA	NA	single-pass membrane protein with coiled-coil domains 2 [Source:HGNC Symbol;Acc:HGNC:34448]	47.9059	70.0181	28.9105	0	0	0	inf	inf	3.18607e-34	1.94806e-32	up	yes
ENSSSCG00000010304	MYOZ1	ENSSSCT00000011277	GO:0042995(cell projection);GO:0031143(pseudopodium);GO:0030018(Z disc);GO:0015629(actin cytoskeleton);GO:0005634(nucleus);GO:0030239(myofibril assembly);GO:0051373(FATZ binding);GO:0031433(telethonin binding);GO:0003779(actin binding)	NA	NA	NA	myozenin 1 [Source:HGNC Symbol;Acc:HGNC:13752]	132.669	105.944	72.4787	1.10936	0.579892	0.644832	133.282	7.05834	3.19699e-34	1.94806e-32	up	yes
ENSSSCG00000006462	LRRC71	ENSSSCT00000007079	NA	NA	NA	NA	leucine rich repeat containing 71 [Source:HGNC Symbol;Acc:HGNC:26556]	125.353	81.9741	58.0395	0.631291	0.442625	0.346454	186.829	7.54558	3.20012e-34	1.94806e-32	up	yes
ENSSSCG00000009697	ADAM29	ENSSSCT00000010632	GO:0016021(integral component of membrane);GO:0016020(membrane);GO:0006508(proteolysis);GO:0046872(metal ion binding);GO:0008237(metallopeptidase activity);GO:0004222(metalloendopeptidase activity)	NA	NA	NA	ADAM metallopeptidase domain 29 [Source:HGNC Symbol;Acc:HGNC:207]	19.1248	24.6394	27.1333	0.031096	0	0.014472	1555.86	10.6035	3.28961e-34	1.99419e-32	up	yes
ENSSSCG00000005001	RPL10	ENSSSCT00000005516	GO:0022625(cytosolic large ribosomal subunit);GO:0016020(membrane);GO:0005844(polysome);GO:0005840(ribosome);GO:0005634(nucleus);GO:0005622(intracellular);GO:0007283(spermatogenesis);GO:0006412(translation);GO:0000027(ribosomal large subunit assembly);GO:0003735(structural constituent of ribosome)	03010(Ribosome)	K02866	NA	60S ribosomal protein L10 [Source:RefSeq peptide;Acc:NP_001038008]	200.964	138.824	99.5092	0.247838	0.453081	0.310348	434.403	8.76289	3.95051e-34	2.38489e-32	up	yes
ENSSSCG00000016179	TNP1	ENSSSCT00000017617	GO:0005694(chromosome);GO:0005634(nucleus);GO:0001673(male germ cell nucleus);GO:0000786(nucleosome);GO:0045892(negative regulation of transcription, DNA-templated);GO:0030317(flagellated sperm motility);GO:0030154(cell differentiation);GO:0019953(sexual reproduction);GO:0007290(spermatid nucleus elongation);GO:0007286(spermatid development);GO:0007283(spermatogenesis);GO:0007275(multicellular or…	NA	NA	NA	transition protein 1 [Source:HGNC Symbol;Acc:HGNC:11951]	11831.9	10488.8	1598.09	2.72984	3.72762	3.71918	2350.36	11.1987	4.62198e-34	2.77872e-32	up	yes
ENSSSCG00000010387	FAM170B	ENSSSCT00000011371	GO:0002081(outer acrosomal membrane);GO:0001669(acrosomal vesicle);GO:2000344(positive regulation of acrosome reaction);GO:0080154(regulation of fertilization)	NA	NA	NA	family with sequence similarity 170 member B [Source:HGNC Symbol;Acc:HGNC:19736]	122.672	60.2315	137.027	0	0	0.146856	2178.53	11.0891	5.3823e-34	3.22252e-32	up	yes
ENSSSCG00000008427	KCNK12	ENSSSCT00000009228	GO:0016021(integral component of membrane);GO:0016020(membrane);GO:0071805(potassium ion transmembrane transport);GO:0006811(ion transport);GO:0006810(transport);GO:0005267(potassium channel activity)	NA	NA	NA	potassium two pore domain channel subfamily K member 12 [Source:HGNC Symbol;Acc:HGNC:6274]	0	0	0	27.1287	121.503	67.1831	-inf	-inf	6.4743e-34	3.86043e-32	down	yes
ENSSSCG00000004718	TTBK2	ENSSSCT00000005210	GO:0035869(ciliary transition zone);GO:0005829(cytosol);GO:0005814(centriole);GO:0005737(cytoplasm);GO:0005634(nucleus);GO:0005615(extracellular space);GO:0060271(cilium assembly);GO:0018105(peptidyl-serine phosphorylation);GO:0008360(regulation of cell shape);GO:0006468(protein phosphorylation);GO:0005524(ATP binding);GO:0004674(protein serine/threonine kinase activity);GO:0004672(protein kinase…	NA	NA	NA	tau tubulin kinase 2 [Source:HGNC Symbol;Acc:HGNC:19141]	19.7654	29.5539	21.2603	0.174761	0.044881	0.10754	215.72	7.75301	6.77343e-34	4.02231e-32	up	yes
ENSSSCG00000014908	CCDC89	ENSSSCT00000016264	NA	NA	NA	NA	coiled-coil domain containing 89 [Source:HGNC Symbol;Acc:HGNC:26762]	293.035	171.825	210.506	4.28329	2.31723	2.51446	74.0942	6.21129	8.36402e-34	4.94667e-32	up	yes
ENSSSCG00000028122	LCA5L	ENSSSCT00000031287	NA	NA	NA	NA	LCA5L, lebercilin like [Source:HGNC Symbol;Acc:HGNC:1255]	48.0728	45.1016	47.1057	0.254454	0.0836891	0.0488103	362.524	8.50193	8.40045e-34	4.9481e-32	up	yes
ENSSSCG00000000079		ENSSSCT00000000085	NA	NA	NA	NA		165.567	130.071	144.112	0.836431	0.933234	0.236737	219.173	7.77593	9.46674e-34	5.55369e-32	up	yes
ENSSSCG00000000589	CAPZA3	ENSSSCT00000000634	GO:0030863(cortical cytoskeleton);GO:0016020(membrane);GO:0008290(F-actin capping protein complex);GO:0005634(nucleus);GO:0001669(acrosomal vesicle);GO:0051693(actin filament capping);GO:0051016(barbed-end actin filament capping);GO:0007286(spermatid development);GO:0003779(actin binding)	NA	K10364	NA	capping actin protein of muscle Z-line alpha subunit 3 [Source:HGNC Symbol;Acc:HGNC:24205]	91.5982	110.079	45.6906	0	0	0.063322	3906.51	11.9317	1.13351e-33	6.62304e-32	up	yes
ENSSSCG00000016414	RNF32	ENSSSCT00000017873	GO:0016235(aggresome);GO:0005768(endosome);GO:0008270(zinc ion binding)	NA	NA	NA	ring finger protein 32 [Source:HGNC Symbol;Acc:HGNC:17118]	767.897	439.942	386.746	8.02128	5.50723	7.55818	75.6205	6.24071	1.2706e-33	7.39436e-32	up	yes
ENSSSCG00000008565	C2orf70	ENSSSCT00000009371	GO:0005634(nucleus)	NA	NA	NA	chromosome 2 open reading frame 70 [Source:HGNC Symbol;Acc:HGNC:27938]	112.782	69.4103	59.7444	0	0	0	inf	inf	1.77772e-33	1.03044e-31	up	yes
ENSSSCG00000000938	LIN7A	ENSSSCT00000001025	GO:0098793(presynapse);GO:0070062(extracellular exosome);GO:0045202(synapse);GO:0016323(basolateral plasma membrane);GO:0016020(membrane);GO:0005911(cell-cell junction);GO:1903361(protein localization to basolateral plasma membrane);GO:0048839(inner ear development);GO:0048489(synaptic vesicle transport);GO:0045199(maintenance of epithelial cell apical/basal polarity);GO:0007269(neurotransmitter …	NA	NA	NA	lin-7 homolog A, crumbs cell polarity complex component [Source:HGNC Symbol;Acc:HGNC:17787]	248.025	215.386	87.2773	0.666401	0.170622	0.518985	406.11	8.66573	2.49348e-33	1.43959e-31	up	yes
ENSSSCG00000002720	CLEC18A	ENSSSCT00000034776;ENSSSCT00000003014	NA	NA	NA	NA		0.228345	0.240139	0.463998	54.3887	133.261	57.5915	0.0038023	-8.03891	3.07399e-33	1.76773e-31	down	yes
ENSSSCG00000009383	CCDC70	ENSSSCT00000010281	GO:0005886(plasma membrane)	NA	NA	NA	coiled-coil domain containing 70 [Source:HGNC Symbol;Acc:HGNC:25303]	752.24	812.252	136.149	0.449659	0.185335	0.380068	1675.41	10.7103	3.19519e-33	1.83019e-31	up	yes
ENSSSCG00000024552		ENSSSCT00000028260	NA	NA	NA	NA		78.092	65.8045	77.9815	0.208322	0	0.129995	655.828	9.35717	3.67088e-33	2.08973e-31	up	yes
ENSSSCG00000028166	ODF4	ENSSSCT00000024183	GO:0016021(integral component of membrane);GO:0016020(membrane)	NA	NA	NA	outer dense fiber of sperm tails 4 [Source:HGNC Symbol;Acc:HGNC:19056]	157.164	112.348	75.9735	0.335785	0.254806	0.101523	499.173	8.9634	3.67703e-33	2.08973e-31	up	yes
ENSSSCG00000001872	LINGO1	ENSSSCT00000002097	GO:0016021(integral component of membrane);GO:0016020(membrane);GO:0005615(extracellular space);GO:0005578(proteinaceous extracellular matrix);GO:0007409(axonogenesis);GO:0007165(signal transduction);GO:0005154(epidermal growth factor receptor binding)	NA	NA	NA	leucine rich repeat and Ig domain containing 1 [Source:HGNC Symbol;Acc:HGNC:21205]	1.54969	1.72524	3.13266	125.977	148.336	104.397	0.0169195	-5.88517	3.82855e-33	2.16737e-31	down	yes
ENSSSCG00000017808		ENSSSCT00000019381	GO:0000062(fatty-acyl-CoA binding)	NA	NA	NA		682.21	561.371	243.177	1.53258	1.49765	0.91266	377.073	8.5587	4.20728e-33	2.37255e-31	up	yes
ENSSSCG00000008441	ATP6V1E2	ENSSSCT00000009242	GO:0033178(proton-transporting two-sector ATPase complex, catalytic domain);GO:0001669(acrosomal vesicle);GO:0015991(ATP hydrolysis coupled proton transport);GO:0046961(proton-transporting ATPase activity, rotational mechanism);GO:0008553(hydrogen-exporting ATPase activity, phosphorylative mechanism)	00190(Oxidative phosphorylation);04145(Phagosome);04966(Collecting duct acid secretion);04721(Synaptic vesicle cycle);05323(Rheumatoid arthritis)	K02150	NA	ATPase H+ transporting V1 subunit E2 [Source:HGNC Symbol;Acc:HGNC:18125]	109.773	63.8505	101.149	0	0.108905	0.082062	1438.85	10.4907	5.07165e-33	2.84893e-31	up	yes
ENSSSCG00000012964	TSGA10IP	ENSSSCT00000014171	NA	NA	NA	NA	testis specific 10 interacting protein [Source:HGNC Symbol;Acc:HGNC:26555]	139.968	98.3615	60.9884	0	0	0.114721	2609.09	11.3493	5.48442e-33	3.06895e-31	up	yes
ENSSSCG00000002284	LINC00238	ENSSSCT00000002543	NA	NA	NA	NA	long intergenic non-protein coding RNA 238 [Source:HGNC Symbol;Acc:HGNC:20100]	70.7717	64.9048	64.6609	0	0	0	inf	inf	6.41282e-33	3.57472e-31	up	yes
ENSSSCG00000012231	HYPM	ENSSSCT00000013377	GO:0000790(nuclear chromatin);GO:0006342(chromatin silencing);GO:0046982(protein heterodimerization activity);GO:0003677(DNA binding)	NA	NA	NA	huntingtin interacting protein M [Source:HGNC Symbol;Acc:HGNC:18417]	262.404	163.193	90.1511	0	0	0	inf	inf	1.07278e-32	5.95721e-31	up	yes
ENSSSCG00000011408	ZMYND10	ENSSSCT00000012488	GO:0005737(cytoplasm);GO:0044458(motile cilium assembly);GO:0036159(inner dynein arm assembly);GO:0036158(outer dynein arm assembly);GO:0046872(metal ion binding)	NA	NA	NA	zinc finger MYND-type containing 10 [Source:HGNC Symbol;Acc:HGNC:19412]	296.249	294.783	173.948	3.07571	3.72588	2.80594	79.623	6.31511	1.34725e-32	7.4529e-31	up	yes
ENSSSCG00000026651		ENSSSCT00000023010	GO:0006508(proteolysis);GO:0008237(metallopeptidase activity);GO:0004222(metalloendopeptidase activity)	NA	NA	NA		29.6658	42.7596	46.9108	0	0	0	inf	inf	1.49935e-32	8.26287e-31	up	yes
ENSSSCG00000000609	C12orf60	ENSSSCT00000000655	NA	NA	NA	NA	chromosome 12 open reading frame 60 [Source:HGNC Symbol;Acc:HGNC:28726]	69.8886	63.1887	40.9932	0	0	0	inf	inf	2.58135e-32	1.41721e-30	up	yes
ENSSSCG00000017726	SPACA3	ENSSSCT00000019293	GO:0030141(secretory granule);GO:0005764(lysosome);GO:0001669(acrosomal vesicle);GO:0035036(sperm-egg recognition);GO:0009566(fertilization);GO:0003796(lysozyme activity)	NA	NA	NA	sperm acrosome associated 3 [Source:HGNC Symbol;Acc:HGNC:16260]	149.349	88.9098	65.0674	0	0	0	inf	inf	2.62014e-32	1.4331e-30	up	yes
ENSSSCG00000010190	ACTA1	ENSSSCT00000011156	GO:0072562(blood microparticle);GO:0070062(extracellular exosome);GO:0044297(cell body);GO:0030175(filopodium);GO:0030027(lamellipodium);GO:0030017(sarcomere);GO:0015629(actin cytoskeleton);GO:0005884(actin filament);GO:0005865(striated muscle thin filament);GO:0005856(cytoskeleton);GO:0005737(cytoplasm);GO:0005615(extracellular space);GO:0001725(stress fiber);GO:0090131(mesenchyme migration);GO:…	NA	NA	NA	actin, alpha 1, skeletal muscle [Source:HGNC Symbol;Acc:HGNC:129]	72.1218	53.8225	33.4254	0.069677	0	0	2287.27	11.1594	3.21681e-32	1.75286e-30	up	yes
ENSSSCG00000025612	SPATA19	ENSSSCT00000028596	NA	NA	NA	NA	spermatogenesis associated 19 [Source:HGNC Symbol;Acc:HGNC:30614]	339.041	285.063	114.16	0.521079	0.681424	0.218262	519.625	9.02133	4.17032e-32	2.26396e-30	up	yes
ENSSSCG00000029827	IQCF1	ENSSSCT00000024225;ENSSSCT00000029601	GO:0001669(acrosomal vesicle);GO:2000344(positive regulation of acrosome reaction);GO:0060474(positive regulation of flagellated sperm motility involved in capacitation);GO:0005516(calmodulin binding);GO:0005516(calmodulin binding)	NA	NA	NA	IQ motif containing F1 [Source:HGNC Symbol;Acc:HGNC:28607]	510.113	477.47	162.772	0	0	0.261295	4402.52	12.1041	4.54568e-32	2.45856e-30	up	yes
ENSSSCG00000017620	CCDC182	ENSSSCT00000019182	GO:0008585(female gonad development)	NA	NA	NA	coiled-coil domain containing 182 [Source:HGNC Symbol;Acc:HGNC:49392]	117.193	59.3991	98.5286	0	0	0	inf	inf	4.92273e-32	2.65262e-30	up	yes
ENSSSCG00000001550	ARMC12	ENSSSCT00000001728	GO:0005634(nucleus)	NA	NA	NA	armadillo repeat containing 12 [Source:HGNC Symbol;Acc:HGNC:21099]	191.81	124.088	90.8927	1.16034	0.544488	0.492291	185.147	7.53253	5.03699e-32	2.70417e-30	up	yes
ENSSSCG00000005214	INSL6	ENSSSCT00000005747	GO:0005576(extracellular region);GO:0043066(negative regulation of apoptotic process);GO:0030317(flagellated sperm motility);GO:0009566(fertilization);GO:0008584(male gonad development);GO:0007286(spermatid development);GO:0007283(spermatogenesis);GO:0005179(hormone activity)	NA	NA	NA	insulin like 6 [Source:HGNC Symbol;Acc:HGNC:6089]	73.9528	50.5193	60.0477	0	0	0	inf	inf	6.1775e-32	3.30428e-30	up	yes
ENSSSCG00000007087	BANF2	ENSSSCT00000007759	GO:0005634(nucleus);GO:0003677(DNA binding)	NA	NA	NA	barrier to autointegration factor 2 [Source:HGNC Symbol;Acc:HGNC:16172]	238.157	227.872	122.315	0	0	0.126681	4644.29	12.1812	7.30226e-32	3.8916e-30	up	yes
ENSSSCG00000009332	TEX26	ENSSSCT00000010226;ENSSSCT00000010223	NA	NA	NA	NA	testis expressed 26 [Source:HGNC Symbol;Acc:HGNC:28622]	50.5478	30.6138	49.7607	0	0	0	inf	inf	9.58046e-32	5.08708e-30	up	yes
ENSSSCG00000003954	FAM183A	ENSSSCT00000004373	NA	NA	NA	NA	family with sequence similarity 183 member A [Source:HGNC Symbol;Acc:HGNC:34347]	253.362	163.56	131.427	0	0	0.273432	2005.43	10.9697	9.7608e-32	5.164e-30	up	yes
ENSSSCG00000012933	CCDC87	ENSSSCT00000014138	NA	NA	NA	NA	coiled-coil domain containing 87 [Source:HGNC Symbol;Acc:HGNC:25579]	52.809	55.6746	70.9675	1.1476	1.02687	1.60741	47.4503	5.56834	1.22533e-31	6.45919e-30	up	yes
ENSSSCG00000009892		ENSSSCT00000010842	GO:0016021(integral component of membrane);GO:0016020(membrane);GO:0006508(proteolysis);GO:0046872(metal ion binding);GO:0008237(metallopeptidase activity);GO:0004222(metalloendopeptidase activity)	NA	NA	NA		17.5024	38.0082	19.0255	0.006883	0.028637	0.032166	1101.2	10.1049	1.66635e-31	8.75225e-30	up	yes
ENSSSCG00000029787		ENSSSCT00000025865	GO:0005622(intracellular);GO:0006606(protein import into nucleus);GO:0006405(RNA export from nucleus);GO:0017056(structural constituent of nuclear pore);GO:0008139(nuclear localization sequence binding);GO:0005487(nucleocytoplasmic transporter activity)	NA	NA	NA		9.4442	11.8286	15.3342	0	0	0	inf	inf	1.67683e-31	8.7756e-30	up	yes
ENSSSCG00000011017		ENSSSCT00000012059	GO:0016021(integral component of membrane);GO:0016020(membrane);GO:0003796(lysozyme activity)	NA	NA	NA		166.137	84.4757	117.099	0.178579	0	0	2059.1	11.0078	1.82165e-31	9.49937e-30	up	yes
ENSSSCG00000017988	CCDC42	ENSSSCT00000019575	GO:0007286(spermatid development)	NA	NA	NA	coiled-coil domain containing 42 [Source:HGNC Symbol;Acc:HGNC:26528]	157.893	118.694	140.498	3.10357	1.18728	1.92133	67.1399	6.0691	2.25196e-31	1.17013e-29	up	yes
ENSSSCG00000009877	IQCD	ENSSSCT00000010826	NA	NA	NA	NA	IQ motif containing D [Source:HGNC Symbol;Acc:HGNC:25168]	223.892	127.516	134.543	2.65005	1.9024	1.30132	83.0152	6.3753	2.26971e-31	1.17516e-29	up	yes
ENSSSCG00000005758	GLT6D1	ENSSSCT00000006334	GO:0031982(vesicle);GO:0016020(membrane);GO:0005794(Golgi apparatus);GO:0030259(lipid glycosylation);GO:0009247(glycolipid biosynthetic process);GO:0005975(carbohydrate metabolic process);GO:0016758(transferase activity, transferring hexosyl groups);GO:0016757(transferase activity, transferring glycosyl groups)	NA	NA	NA	glycosyltransferase 6 domain containing 1 [Source:HGNC Symbol;Acc:HGNC:23671]	50.9926	60.6617	69.4272	0	0	0.125699	1440.6	10.4925	2.2987e-31	1.18595e-29	up	yes
ENSSSCG00000001705	TCTE1	ENSSSCT00000001905	NA	NA	NA	NA	t-complex-associated-testis-expressed 1 [Source:HGNC Symbol;Acc:HGNC:11693]	280.789	245.884	338.452	0.073136	0	0.348684	2050.93	11.0021	2.8921e-31	1.48682e-29	up	yes
ENSSSCG00000013834	CCDC105	ENSSSCT00000015112	GO:0070062(extracellular exosome)	NA	NA	NA	coiled-coil domain containing 105 [Source:HGNC Symbol;Acc:HGNC:26866]	234.887	112.222	220.674	0.336558	0	0.179677	1099.85	10.1031	3.20782e-31	1.64333e-29	up	yes
ENSSSCG00000009077	HSPA4L	ENSSSCT00000009943	GO:0005829(cytosol);GO:0005524(ATP binding);GO:0000166(nucleotide binding)	04141(Protein processing in endoplasmic reticulum)	K09485	NA	heat shock protein family A (Hsp70) member 4 like [Source:HGNC Symbol;Acc:HGNC:17041]	39.2842	63.2247	48.4574	0.317834	0.056057	0.059655	348.213	8.44383	4.11262e-31	2.09946e-29	up	yes
ENSSSCG00000000590	PLCZ1	ENSSSCT00000000635	GO:0005829(cytosol);GO:0035556(intracellular signal transduction);GO:0016042(lipid catabolic process);GO:0007343(egg activation);GO:0007165(signal transduction);GO:0006816(calcium ion transport);GO:0006629(lipid metabolic process);GO:0016787(hydrolase activity);GO:0008081(phosphoric diester hydrolase activity);GO:0004871(signal transducer activity);GO:0004629(phospholipase C activity);GO:0004435(…	00562(Inositol phosphate metabolism);04020(Calcium signaling pathway);04070(Phosphatidylinositol signaling system);04114(Oocyte meiosis);04919(Thyroid hormone signaling pathway)	K05861	EC:3.1.4.11	phospholipase C zeta 1 [Source:HGNC Symbol;Acc:HGNC:19218]	10.7922	19.1121	23.214	0	0	0	inf	inf	4.31603e-31	2.19559e-29	up	yes
ENSSSCG00000000567		ENSSSCT00000000610	GO:0005634(nucleus);GO:0003677(DNA binding)	NA	NA	NA		104.986	66.1428	107.772	0.826177	0.50671	0.32079	168.655	7.39793	5.23704e-31	2.65483e-29	up	yes
ENSSSCG00000010468	CPEB3	ENSSSCT00000011456	GO:1990124(messenger ribonucleoprotein complex);GO:0045202(synapse);GO:0043005(neuron projection);GO:0030014(CCR4-NOT complex);GO:0005737(cytoplasm);GO:0005634(nucleus);GO:2000766(negative regulation of cytoplasmic translation);GO:1900153(positive regulation of nuclear-transcribed mRNA catabolic process, deadenylation-dependent decay);GO:0071230(cellular response to amino acid stimulus);GO:006115…	04114(Oocyte meiosis);04914(Progesterone-mediated oocyte maturation);04320(Dorso-ventral axis formation)	K02602	NA	cytoplasmic polyadenylation element binding protein 3 [Source:HGNC Symbol;Acc:HGNC:21746]	61.8745	69.5315	22.7272	0.139456	0.180229	0.164664	318.228	8.31392	5.89585e-31	2.97843e-29	up	yes
ENSSSCG00000015596	FAM71A	ENSSSCT00000016989	GO:0005634(nucleus)	NA	NA	NA	family with sequence similarity 71 member A [Source:HGNC Symbol;Acc:HGNC:26541]	493.961	1095.09	91.5226	0.201014	0.210829	0.202005	2737.77	11.4188	6.82978e-31	3.43829e-29	up	yes
ENSSSCG00000003044	LYPD4	ENSSSCT00000003381	NA	NA	NA	NA	LY6/PLAUR domain containing 4 [Source:HGNC Symbol;Acc:HGNC:28659]	289.72	253.102	189.815	2.33785	3.88187	2.44434	84.5604	6.40191	8.74477e-31	4.38716e-29	up	yes
ENSSSCG00000014170	CAST	ENSSSCT00000015480;ENSSSCT00000015481	GO:0016020(membrane);GO:0005829(cytosol);GO:0005783(endoplasmic reticulum);GO:2000675(negative regulation of type B pancreatic cell apoptotic process);GO:0045296(cadherin binding);GO:0003723(RNA binding);GO:0003723(RNA binding)	NA	NA	NA	Sus scrofa calpastatin (CAST), mRNA. [Source:RefSeq mRNA;Acc:NM_214067]	204.091	208.637	149.741	5.93606	2.97913	4.36216	42.3631	5.40473	8.79809e-31	4.39874e-29	up	yes
ENSSSCG00000003067		ENSSSCT00000003404;ENSSSCT00000031768	GO:0016020(membrane);GO:0005525(GTP binding);GO:0003924(GTPase activity);GO:0003924(GTPase activity)	NA	NA	NA		138.376	83.2822	65.9025	0	0.128966	0.15938	997.279	9.96185	1.12654e-30	5.613e-29	up	yes
ENSSSCG00000014108		ENSSSCT00000015410	GO:0005737(cytoplasm);GO:0032259(methylation);GO:0009086(methionine biosynthetic process);GO:0047150(betaine-homocysteine S-methyltransferase activity);GO:0046872(metal ion binding);GO:0016740(transferase activity);GO:0008270(zinc ion binding);GO:0008168(methyltransferase activity)	00260(Glycine, serine and threonine metabolism);00270(Cysteine and methionine metabolism)	NA	NA		137.223	111.34	65.0175	0.693078	0.121515	0.387383	260.887	8.02728	1.22599e-30	6.08768e-29	up	yes
ENSSSCG00000013268	C11orf94	ENSSSCT00000014492	NA	NA	NA	NA	chromosome 11 open reading frame 94 [Source:HGNC Symbol;Acc:HGNC:37213]	386.593	223.314	189.28	0.453515	0	0	1762.21	10.7832	1.25504e-30	6.21072e-29	up	yes
ENSSSCG00000011129		ENSSSCT00000012181	GO:0030212(hyaluronan metabolic process);GO:0010951(negative regulation of endopeptidase activity);GO:0004867(serine-type endopeptidase inhibitor activity)	NA	NA	NA		11.4511	8.90379	19.5435	468.318	716.297	694.8	0.0212291	-5.55781	1.31269e-30	6.47401e-29	down	yes
ENSSSCG00000008186	TSGA10	ENSSSCT00000008965	GO:0043005(neuron projection);GO:0031514(motile cilium);GO:0005737(cytoplasm);GO:0030031(cell projection assembly);GO:0007283(spermatogenesis)	NA	NA	NA	testis specific 10 [Source:HGNC Symbol;Acc:HGNC:14927]	18.792	26.3004	37.6751	0.234812	0.144922	0.11419	167.571	7.38863	1.32519e-30	6.51358e-29	up	yes
ENSSSCG00000027989	FAM187B	ENSSSCT00000030152;ENSSSCT00000030944	GO:0016021(integral component of membrane);GO:0016020(membrane);GO:0016020(membrane)	NA	NA	NA	family with sequence similarity 187 member B [Source:HGNC Symbol;Acc:HGNC:26366]	159.472	159.334	67.2564	1.60712	0.895502	1.41693	98.4965	6.622	2.25852e-30	1.10637e-28	up	yes
ENSSSCG00000030206	STK33	ENSSSCT00000028526	GO:0005622(intracellular);GO:0046777(protein autophosphorylation);GO:0035556(intracellular signal transduction);GO:0018107(peptidyl-threonine phosphorylation);GO:0018105(peptidyl-serine phosphorylation);GO:0006468(protein phosphorylation);GO:0005524(ATP binding);GO:0004674(protein serine/threonine kinase activity);GO:0004672(protein kinase activity);GO:0000166(nucleotide binding)	NA	NA	NA	serine/threonine kinase 33 [Source:HGNC Symbol;Acc:HGNC:14568]	267.635	207.37	164.506	3.85627	4.26369	4.34419	51.3079	5.68111	2.28847e-30	1.11728e-28	up	yes
ENSSSCG00000030712		ENSSSCT00000025880	NA	NA	NA	NA		48.791	43.7337	40.0838	0.682602	0.564128	0.341824	83.4775	6.38332	2.83065e-30	1.37736e-28	up	yes
ENSSSCG00000010764	LRRC27	ENSSSCT00000011776	GO:0005886(plasma membrane);GO:0007165(signal transduction)	NA	NA	NA	leucine rich repeat containing 27 [Source:HGNC Symbol;Acc:HGNC:29346]	135.33	85.3875	87.046	1.32541	1.29627	1.98449	66.8156	6.06211	3.31901e-30	1.60961e-28	up	yes
ENSSSCG00000028717		ENSSSCT00000022527	GO:0097228(sperm principal piece);GO:0097225(sperm midpiece);GO:0005737(cytoplasm);GO:0061512(protein localization to cilium);GO:0048240(sperm capacitation);GO:0044782(cilium organization);GO:0030317(flagellated sperm motility);GO:0001932(regulation of protein phosphorylation)	NA	NA	NA	ropporin-1A [Source:RefSeq peptide;Acc:NP_001165840]	402.579	406.432	203.821	0.41485	0	0.603071	995	9.95855	3.59023e-30	1.73536e-28	up	yes
ENSSSCG00000017299	MARCH10	ENSSSCT00000018835;ENSSSCT00000023789	GO:0046872(metal ion binding);GO:0008270(zinc ion binding);GO:0008270(zinc ion binding)	NA	NA	NA	membrane associated ring-CH-type finger 10 [Source:HGNC Symbol;Acc:HGNC:26655]	103.511	73.6148	99.2934	0.0920002	0	0.220912	883.376	9.78688	5.11566e-30	2.46449e-28	up	yes
ENSSSCG00000021768		ENSSSCT00000024256	NA	NA	NA	NA		72.4839	75.6483	46.5695	0	0	0	inf	inf	5.85667e-30	2.81217e-28	up	yes
ENSSSCG00000003455		ENSSSCT00000027709;ENSSSCT00000003836	NA	NA	NA	NA		152.094	144.055	109.177	2.50459	0.787597	0.756733	100.107	6.6454	8.36223e-30	4.00204e-28	up	yes
ENSSSCG00000015053	HTR3B	ENSSSCT00000016419	GO:1904602(serotonin-activated cation-selective channel complex);GO:0045211(postsynaptic membrane);GO:0016021(integral component of membrane);GO:0016020(membrane);GO:0009986(cell surface);GO:0005887(integral component of plasma membrane);GO:0098664(G-protein coupled serotonin receptor signaling pathway);GO:0098655(cation transmembrane transport);GO:0034220(ion transmembrane transport);GO:0007210(…	04726(Serotonergic synapse)	K04819	NA	5-hydroxytryptamine receptor 3B [Source:HGNC Symbol;Acc:HGNC:5298]	82.5368	83.7086	58.8478	0.615274	0.616377	1.04785	98.7468	6.62566	9.30432e-30	4.43831e-28	up	yes
ENSSSCG00000007182	SIRPD	ENSSSCT00000033561;ENSSSCT00000007857;ENSSSCT00000030482	NA	NA	NA	NA		32.0587	14.3401	31.2501	0	0	0	inf	inf	9.6089e-30	4.56862e-28	up	yes
ENSSSCG00000008568	DRC1	ENSSSCT00000009374	GO:0071973(bacterial-type flagellum-dependent cell motility);GO:0070286(axonemal dynein complex assembly);GO:0060285(cilium-dependent cell motility);GO:0007507(heart development);GO:0007368(determination of left/right symmetry)	NA	NA	NA	dynein regulatory complex subunit 1 [Source:HGNC Symbol;Acc:HGNC:24245]	112.272	80.9329	83.3524	0.972001	0.733609	1.85702	77.6275	6.2785	1.03503e-29	4.90511e-28	up	yes
ENSSSCG00000010003		ENSSSCT00000010960	NA	NA	NA	NA		300.515	249.759	195.039	7.28169	5.84748	8.01263	35.2531	5.13968	1.17107e-29	5.53177e-28	up	yes
ENSSSCG00000003192	IL4I1	ENSSSCT00000003547	GO:0055114(oxidation-reduction process);GO:0016491(oxidoreductase activity)	00250(Alanine, aspartate and glutamate metabolism);00270(Cysteine and methionine metabolism);00280(Valine, leucine and isoleucine degradation);00350(Tyrosine metabolism);00360(Phenylalanine metabolism);00380(Tryptophan metabolism);00400(Phenylalanine, tyrosine and tryptophan biosynthesis)	K03334	EC:1.4.3.2	interleukin 4 induced 1 [Source:HGNC Symbol;Acc:HGNC:19094]	682.473	513.147	401.788	5.55399	9.98072	8.84826	65.5133	6.03372	1.23223e-29	5.80186e-28	up	yes
ENSSSCG00000010888	CCDC185	ENSSSCT00000011912	NA	NA	NA	NA	coiled-coil domain containing 185 [Source:HGNC Symbol;Acc:HGNC:26654]	346.509	432.752	81.3277	0.887236	0.824183	0.720614	353.856	8.46702	1.28875e-29	6.04837e-28	up	yes
ENSSSCG00000014214	TRIM36	ENSSSCT00000015532	GO:0070062(extracellular exosome);GO:0005622(intracellular);GO:0001669(acrosomal vesicle);GO:0051726(regulation of cell cycle);GO:0016567(protein ubiquitination);GO:0007340(acrosome reaction);GO:0046872(metal ion binding);GO:0008270(zinc ion binding);GO:0004842(ubiquitin-protein transferase activity)	NA	NA	NA	tripartite motif containing 36 [Source:HGNC Symbol;Acc:HGNC:16280]	92.0444	140.621	51.7812	0.216944	0.0401625	0.0211007	1022.43	9.99778	1.43037e-29	6.69147e-28	up	yes
ENSSSCG00000008729	LYAR	ENSSSCT00000009549	GO:0005730(nucleolus);GO:0005634(nucleus);GO:0003723(RNA binding)	NA	NA	NA	Ly1 antibody reactive [Source:HGNC Symbol;Acc:HGNC:26021]	360.161	301.528	281.986	12.4228	8.68685	9.14335	31.1928	4.96314	1.46385e-29	6.82613e-28	up	yes
ENSSSCG00000017814		ENSSSCT00000019388	GO:0016598(protein arginylation)	NA	NA	NA		530.397	341.59	238.168	0.480955	1.74694	0.722481	376.276	8.55565	1.63068e-29	7.57982e-28	up	yes
ENSSSCG00000021917	HIPK4	ENSSSCT00000023653	GO:0005737(cytoplasm);GO:0005634(nucleus);GO:1901796(regulation of signal transduction by p53 class mediator);GO:0046777(protein autophosphorylation);GO:0018105(peptidyl-serine phosphorylation);GO:0016572(histone phosphorylation);GO:0006468(protein phosphorylation);GO:0005524(ATP binding);GO:0004672(protein kinase activity)	NA	NA	NA	homeodomain interacting protein kinase 4 [Source:HGNC Symbol;Acc:HGNC:19007]	428.716	229.424	381.885	7.54639	9.27076	7.20637	43.292	5.43603	1.81272e-29	8.39914e-28	up	yes
ENSSSCG00000003619	AZIN2	ENSSSCT00000004015	GO:0005737(cytoplasm);GO:1902269(positive regulation of polyamine transmembrane transport);GO:0043085(positive regulation of catalytic activity);GO:0033387(putrescine biosynthetic process from ornithine);GO:0006596(polyamine biosynthetic process);GO:0042978(ornithine decarboxylase activator activity);GO:0003824(catalytic activity)	00330(Arginine and proline metabolism)	K01583	EC:4.1.1.19	antizyme inhibitor 2 [Source:RefSeq peptide;Acc:NP_001116665]	166.849	140.35	107.113	2.89173	3.04009	2.68906	48.0592	5.58674	1.88026e-29	8.6844e-28	up	yes
ENSSSCG00000016428	CCT8L2	ENSSSCT00000017889	GO:0005832(chaperonin-containing T-complex);GO:0005737(cytoplasm);GO:0061077(chaperone-mediated protein folding);GO:0006458('de novo' protein folding);GO:0051082(unfolded protein binding);GO:0044183(protein binding involved in protein folding);GO:0005524(ATP binding);GO:0000166(nucleotide binding)	NA	NA	NA	chaperonin containing TCP1 subunit 8 like 2 [Source:HGNC Symbol;Acc:HGNC:15553]	87.599	83.931	25.672	0.181902	0.042299	0.113239	584.406	9.19083	2.21796e-29	1.02117e-27	up	yes
ENSSSCG00000014622	DNHD1	ENSSSCT00000015972	GO:0070062(extracellular exosome);GO:0030286(dynein complex);GO:0007018(microtubule-based movement);GO:0003777(microtubule motor activity)	NA	NA	NA	dynein heavy chain domain 1 [Source:HGNC Symbol;Acc:HGNC:26532]	7.89084	15.0939	7.81315	0.183363	0.075195	0.108374	83.9337	6.39118	2.41337e-29	1.10764e-27	up	yes
ENSSSCG00000010740	TEX36	ENSSSCT00000011752	NA	NA	NA	NA	testis expressed 36 [Source:HGNC Symbol;Acc:HGNC:31653]	73.8032	67.3174	47.007	0	0	0	inf	inf	2.53094e-29	1.15794e-27	up	yes
ENSSSCG00000000179	CCDC65	ENSSSCT00000000188	NA	NA	NA	NA	coiled-coil domain containing 65 [Source:HGNC Symbol;Acc:HGNC:29937]	148.841	149.267	101.446	1.35021	0.401806	1.67385	116.628	6.86577	2.81486e-29	1.28381e-27	up	yes
ENSSSCG00000005701	ASS1	ENSSSCT00000006270	GO:0070062(extracellular exosome);GO:0043209(myelin sheath);GO:0005739(mitochondrion);GO:0005737(cytoplasm);GO:1903038(negative regulation of leukocyte cell-cell adhesion);GO:0071499(cellular response to laminar fluid shear stress);GO:0045429(positive regulation of nitric oxide biosynthetic process);GO:0006531(aspartate metabolic process);GO:0006526(arginine biosynthetic process);GO:0000053(argin…	01230(Biosynthesis of amino acids);00250(Alanine, aspartate and glutamate metabolism);00330(Arginine and proline metabolism)	K01940	EC:6.3.4.5	argininosuccinate synthase 1 [Source:HGNC Symbol;Acc:HGNC:758]	15.8392	14.532	26.0949	505.934	660.336	618.879	0.031631	-4.98252	3.21383e-29	1.46119e-27	down	yes
ENSSSCG00000016582	FAM71F1	ENSSSCT00000018054	GO:0005634(nucleus)	NA	NA	NA	family with sequence similarity 71 member F1 [Source:HGNC Symbol;Acc:HGNC:30704]	102.231	125.594	43.7422	0	0	0.122195	2222.41	11.1179	3.31958e-29	1.50456e-27	up	yes
ENSSSCG00000003336		ENSSSCT00000003703	NA	NA	NA	NA		52.4732	83.8448	27.2754	0.040776	0	0	4012	11.9701	3.54307e-29	1.60087e-27	up	yes
ENSSSCG00000004424	FAM229B	ENSSSCT00000004889	NA	NA	NA	NA	family with sequence similarity 229 member B [Source:HGNC Symbol;Acc:HGNC:33858]	883.83	586.242	390.502	0.452343	0	1.12446	1179.96	10.2045	3.91678e-29	1.76425e-27	up	yes
ENSSSCG00000027905		ENSSSCT00000032163	GO:0005634(nucleus);GO:0000381(regulation of alternative mRNA splicing, via spliceosome);GO:0003727(single-stranded RNA binding);GO:0003676(nucleic acid binding);GO:0000166(nucleotide binding)	NA	NA	NA		299.648	179.584	137.57	2.07844	0.582717	0.553433	191.876	7.58403	4.67158e-29	2.09774e-27	up	yes
ENSSSCG00000013482	C19orf71	ENSSSCT00000014728	NA	NA	NA	NA	chromosome 19 open reading frame 71 [Source:HGNC Symbol;Acc:HGNC:34496]	557.061	586.157	94.4041	0.309808	0.444312	0.176322	1330.14	10.3774	5.38841e-29	2.41218e-27	up	yes
ENSSSCG00000029665	PAPOLB	ENSSSCT00000031977	GO:0005737(cytoplasm);GO:0005634(nucleus);GO:0043631(RNA polyadenylation);GO:0031123(RNA 3'-end processing);GO:0006378(mRNA polyadenylation);GO:0016779(nucleotidyltransferase activity);GO:0004652(polynucleotide adenylyltransferase activity);GO:0003723(RNA binding)	NA	K14376	EC:2.7.7.19	poly(A) polymerase beta [Source:HGNC Symbol;Acc:HGNC:15970]	78.8012	82.3995	86.0507	1.62346	0.363066	0.803329	88.6253	6.46965	5.44445e-29	2.42979e-27	up	yes
ENSSSCG00000011080	SPAG6	ENSSSCT00000012127	GO:0015630(microtubule cytoskeleton);GO:0005634(nucleus)	NA	NA	NA	sperm associated antigen 6 [Source:HGNC Symbol;Acc:HGNC:11215]	250.435	210.317	200.73	1.6241	0.174388	0.907293	244.47	7.93352	6.27117e-29	2.79019e-27	up	yes
ENSSSCG00000027991		ENSSSCT00000030593	GO:0016021(integral component of membrane);GO:0016020(membrane);GO:0035725(sodium ion transmembrane transport);GO:0006814(sodium ion transport);GO:0006811(ion transport);GO:0006810(transport);GO:0005272(sodium channel activity)	NA	NA	NA		325.66	317.003	143.012	1.85038	3.05101	2.76524	102.48	6.6792	6.50515e-29	2.88547e-27	up	yes
ENSSSCG00000002957	GGN	ENSSSCT00000003280	GO:0007276(gamete generation);GO:0006302(double-strand break repair)	NA	NA	NA	gametogenetin [Source:HGNC Symbol;Acc:HGNC:18869]	366.015	417.973	244.489	2.96507	3.53088	7.42792	73.8643	6.2068	7.53057e-29	3.33016e-27	up	yes
ENSSSCG00000013769	C19orf67	ENSSSCT00000015044	NA	NA	NA	NA	chromosome 19 open reading frame 67 [Source:HGNC Symbol;Acc:HGNC:34354]	218.493	66.9764	136.791	1.0571	0.645792	0.772537	170.581	7.41431	7.82681e-29	3.45067e-27	up	yes
ENSSSCG00000029317		ENSSSCT00000025557	GO:0005737(cytoplasm);GO:0006508(proteolysis);GO:0046872(metal ion binding);GO:0008239(dipeptidyl-peptidase activity)	NA	NA	NA		0	0	0	11.6894	10.7043	10.0362	-inf	-inf	8.26925e-29	3.63472e-27	down	yes
ENSSSCG00000003366	CHD5	ENSSSCT00000003736;ENSSSCT00000019561	GO:0016607(nuclear speck);GO:0016020(membrane);GO:0005829(cytosol);GO:0005654(nucleoplasm);GO:0005634(nucleus);GO:0098532(histone H3-K27 trimethylation);GO:0060850(regulation of transcription involved in cell fate commitment);GO:0006355(regulation of transcription, DNA-templated);GO:0061628(H3K27me3 modified histone binding);GO:0046872(metal ion binding);GO:0016818(hydrolase activity, acting on a…	NA	NA	NA	chromodomain helicase DNA binding protein 5 [Source:HGNC Symbol;Acc:HGNC:16816]	178.868	246.194	161.287	8.7023	4.83911	6.33696	29.4969	4.88249	8.63168e-29	3.7826e-27	up	yes
ENSSSCG00000017679	C17orf64	ENSSSCT00000022951;ENSSSCT00000019243;ENSSSCT00000031738	NA	NA	NA	NA	chromosome 17 open reading frame 64 [Source:HGNC Symbol;Acc:HGNC:26990]	174.925	109.545	99.9727	0	0	0.23211	1656.29	10.6937	9.01618e-29	3.93923e-27	up	yes
ENSSSCG00000015817		ENSSSCT00000017225	GO:0051087(chaperone binding)	04668(TNF signaling pathway)	NA	NA		72.1495	61.5169	73.4385	1.0036	0.656597	0.927769	80.026	6.3224	1.25028e-28	5.44621e-27	up	yes
ENSSSCG00000011050	MEIG1	ENSSSCT00000012094	GO:0005634(nucleus)	NA	NA	NA	meiosis/spermiogenesis associated 1 [Source:HGNC Symbol;Acc:HGNC:23429]	206.725	151.138	122.116	1.11469	0.17745	0.461129	273.762	8.09678	1.65872e-28	7.20379e-27	up	yes
ENSSSCG00000016484		ENSSSCT00000017948	GO:0005794(Golgi apparatus);GO:0006508(proteolysis);GO:0004252(serine-type endopeptidase activity)	NA	NA	NA		112.224	172.185	26.5766	0	0	0	inf	inf	1.68162e-28	7.2815e-27	up	yes
ENSSSCG00000005979	ANXA13	ENSSSCT00000006562	GO:0070062(extracellular exosome);GO:0005886(plasma membrane);GO:0005654(nucleoplasm);GO:0005615(extracellular space);GO:0005544(calcium-dependent phospholipid binding);GO:0005509(calcium ion binding)	NA	NA	NA	annexin A13 [Source:HGNC Symbol;Acc:HGNC:536]	192.668	158.693	78.7629	2.12071	1.25421	0.993291	98.4668	6.62157	1.82471e-28	7.87765e-27	up	yes
ENSSSCG00000024986		ENSSSCT00000029318	GO:0007155(cell adhesion);GO:0005509(calcium ion binding)	NA	NA	NA		0	0	0	42.0815	45.4998	46.9521	-inf	-inf	2.17872e-28	9.35573e-27	down	yes
ENSSSCG00000015807	ADAM32	ENSSSCT00000017215	GO:0016021(integral component of membrane);GO:0016020(membrane);GO:0006508(proteolysis);GO:0008237(metallopeptidase activity);GO:0004222(metalloendopeptidase activity)	NA	NA	NA	ADAM metallopeptidase domain 32 [Source:HGNC Symbol;Acc:HGNC:15479]	12.6748	17.1648	12.9892	0	0	0	inf	inf	2.17994e-28	9.35573e-27	up	yes
ENSSSCG00000007078	SEL1L2	ENSSSCT00000007749	GO:0016021(integral component of membrane);GO:0016020(membrane)	04141(Protein processing in endoplasmic reticulum)	K14026	NA	SEL1L2 ERAD E3 ligase adaptor subunit [Source:HGNC Symbol;Acc:HGNC:15897]	12.2211	13.1734	17.3097	0	0	0	inf	inf	2.25606e-28	9.65393e-27	up	yes
ENSSSCG00000017486		ENSSSCT00000019039	GO:0005576(extracellular region);GO:0007339(binding of sperm to zona pellucida)	NA	NA	NA		34.4257	36.423	31.8219	0	0	0	inf	inf	2.42213e-28	1.03342e-26	up	yes
ENSSSCG00000005098	SYT16	ENSSSCT00000005620	GO:0005886(plasma membrane);GO:0006906(vesicle fusion);GO:0006887(exocytosis);GO:0046982(protein heterodimerization activity);GO:0042803(protein homodimerization activity);GO:0030276(clathrin binding);GO:0019905(syntaxin binding);GO:0005543(phospholipid binding);GO:0005509(calcium ion binding)	NA	NA	NA	synaptotagmin 16 [Source:HGNC Symbol;Acc:HGNC:23142]	14.4138	14.5732	12.1162	0	0	0	inf	inf	2.51229e-28	1.06875e-26	up	yes
ENSSSCG00000010099		ENSSSCT00000011060	GO:0036064(ciliary basal body);GO:0005929(cilium);GO:0005874(microtubule);GO:0005856(cytoskeleton);GO:0005737(cytoplasm);GO:0007017(microtubule-based process);GO:0007010(cytoskeleton organization);GO:0005525(GTP binding);GO:0005200(structural constituent of cytoskeleton);GO:0003924(GTPase activity);GO:0000166(nucleotide binding)	04145(Phagosome);04540(Gap junction)	NA	NA		1381.87	1194.62	993.12	53.4119	28.4788	39.3969	29.431	4.87926	2.60577e-28	1.10529e-26	up	yes
ENSSSCG00000016623	ANKRD7	ENSSSCT00000018097;ENSSSCT00000025685	NA	NA	NA	NA	ankyrin repeat domain 7 [Source:HGNC Symbol;Acc:HGNC:18588]	39.7325	29.3728	48.9861	0	0	0	inf	inf	2.69516e-28	1.13988e-26	up	yes
ENSSSCG00000008432		ENSSSCT00000009233	GO:0042585(germinal vesicle);GO:0005737(cytoplasm);GO:0005634(nucleus);GO:0001940(male pronucleus);GO:0001939(female pronucleus);GO:0090116(C-5 methylation of cytosine);GO:0042393(histone binding)	NA	NA	NA		143.796	116.519	91.4736	2.13385	1.33369	2.11986	62.9611	5.97639	3.20723e-28	1.35252e-26	up	yes
ENSSSCG00000017331	SPATA32	ENSSSCT00000018867	GO:0048471(perinuclear region of cytoplasm);GO:0007283(spermatogenesis);GO:0003779(actin binding)	NA	NA	NA	spermatogenesis associated 32 [Source:HGNC Symbol;Acc:HGNC:26349]	183.076	198.237	34.8063	0	0	0.079048	5264.13	12.362	3.29357e-28	1.38492e-26	up	yes
ENSSSCG00000004813	TTC23	ENSSSCT00000005313	NA	NA	NA	NA	tetratricopeptide repeat domain 23 [Source:HGNC Symbol;Acc:HGNC:25730]	69.6275	71.7034	36.7274	0.482469	0.383713	0.233604	161.903	7.33898	4.44342e-28	1.86304e-26	up	yes
ENSSSCG00000012780	PLXNB3	ENSSSCT00000013972	GO:0016021(integral component of membrane);GO:0016020(membrane);GO:0009986(cell surface);GO:0071526(semaphorin-plexin signaling pathway);GO:0060326(cell chemotaxis);GO:0050918(positive chemotaxis);GO:0050772(positive regulation of axonogenesis);GO:0048675(axon extension);GO:0043087(regulation of GTPase activity);GO:0034260(negative regulation of GTPase activity);GO:0030336(negative regulation of …	04360(Axon guidance)	K06821	NA	plexin B3 [Source:HGNC Symbol;Acc:HGNC:9105]	0	0	0.026783	19.3013	24.6516	7.35038	0.000522053	-10.9035	4.56885e-28	1.91012e-26	down	yes
ENSSSCG00000002718	FA2H	ENSSSCT00000003012	GO:0016021(integral component of membrane);GO:0016020(membrane);GO:0005789(endoplasmic reticulum membrane);GO:0005783(endoplasmic reticulum);GO:0055114(oxidation-reduction process);GO:0042634(regulation of hair cycle);GO:0042127(regulation of cell proliferation);GO:0032287(peripheral nervous system myelin maintenance);GO:0032286(central nervous system myelin maintenance);GO:0030258(lipid modifica…	NA	NA	NA	fatty acid 2-hydroxylase [Source:HGNC Symbol;Acc:HGNC:21197]	89.2673	58.5472	72.7853	2.39081	1.1059	1.26498	46.3281	5.53381	5.05851e-28	2.10878e-26	up	yes
ENSSSCG00000001676	LRRC73	ENSSSCT00000001870	NA	NA	NA	NA	leucine rich repeat containing 73 [Source:HGNC Symbol;Acc:HGNC:21375]	124.247	53.835	104.241	1.04537	1.50804	1.09912	77.2954	6.27231	5.53156e-28	2.29939e-26	up	yes
ENSSSCG00000005928		ENSSSCT00000027091	NA	NA	NA	NA		19.8897	22.9459	29.1135	0	0	0	inf	inf	6.46019e-28	2.67776e-26	up	yes
ENSSSCG00000007788	PHKG2	ENSSSCT00000008536	GO:0005964(phosphorylase kinase complex);GO:0005829(cytosol);GO:0035556(intracellular signal transduction);GO:0018107(peptidyl-threonine phosphorylation);GO:0018105(peptidyl-serine phosphorylation);GO:0016310(phosphorylation);GO:0006468(protein phosphorylation);GO:0005978(glycogen biosynthetic process);GO:0005977(glycogen metabolic process);GO:0016740(transferase activity);GO:0016301(kinase activ…	04020(Calcium signaling pathway);04910(Insulin signaling pathway);04922(Glucagon signaling pathway)	K00871	EC:2.7.11.19	phosphorylase kinase catalytic subunit gamma 2 [Source:HGNC Symbol;Acc:HGNC:8931]	1188.73	888.303	788.692	34.4226	31.7141	28.8815	30.1597	4.91455	7.03042e-28	2.90584e-26	up	yes
ENSSSCG00000017747	RAB11FIP4	ENSSSCT00000019316	GO:0055038(recycling endosome membrane);GO:0048471(perinuclear region of cytoplasm);GO:0043231(intracellular membrane-bounded organelle);GO:0032154(cleavage furrow);GO:0030496(midbody);GO:0030139(endocytic vesicle);GO:0005768(endosome);GO:0005615(extracellular space);GO:1903452(positive regulation of G1 to G0 transition);GO:0003407(neural retina development);GO:0000910(cytokinesis);GO:0042803(pro…	04144(Endocytosis)	K12485	NA	RAB11 family interacting protein 4 [Source:HGNC Symbol;Acc:HGNC:30267]	191.078	113.681	107.2	3.18279	3.07969	3.65285	41.5477	5.3767	8.42935e-28	3.47418e-26	up	yes
ENSSSCG00000002129		ENSSSCT00000002382	GO:0032391(photoreceptor connecting cilium);GO:0042462(eye photoreceptor cell development);GO:0007601(visual perception)	NA	NA	NA		192.142	168.359	99.9227	0.366088	0	0.38857	610.108	9.25292	9.18453e-28	3.77474e-26	up	yes
ENSSSCG00000005674		ENSSSCT00000006237	NA	NA	NA	NA		264.521	142.98	134.145	0.418288	0.394985	0.205008	531.922	9.05507	1.16103e-27	4.75828e-26	up	yes
ENSSSCG00000026403		ENSSSCT00000029729	GO:0005634(nucleus);GO:0006355(regulation of transcription, DNA-templated);GO:0003677(DNA binding)	NA	NA	NA		54.9858	58.9175	82.7047	1.23085	0.925656	1.23536	57.9646	5.8571	1.32973e-27	5.43433e-26	up	yes
ENSSSCG00000014408	PLAC8L1	ENSSSCT00000015746	NA	NA	NA	NA	PLAC8 like 1 [Source:HGNC Symbol;Acc:HGNC:31746]	133.946	44.4739	86.4484	0	0	0	inf	inf	1.3402e-27	5.46179e-26	up	yes
ENSSSCG00000027045	LRRC56	ENSSSCT00000026132	NA	NA	NA	NA	leucine rich repeat containing 56 [Source:HGNC Symbol;Acc:HGNC:25430]	252.849	187.136	170.535	4.89816	5.99483	4.64218	39.2992	5.29643	1.6191e-27	6.57998e-26	up	yes
ENSSSCG00000003052	TEX101	ENSSSCT00000003389	GO:0002080(acrosomal membrane)	NA	NA	NA	testis expressed 101 [Source:HGNC Symbol;Acc:HGNC:30722]	186.042	81.8503	108.74	1.44069	0.604413	0.566045	144.24	7.17233	1.76715e-27	7.16162e-26	up	yes
ENSSSCG00000025470	TSSK4	ENSSSCT00000023352	GO:0005737(cytoplasm);GO:0005634(nucleus);GO:0035556(intracellular signal transduction);GO:0032793(positive regulation of CREB transcription factor activity);GO:0006468(protein phosphorylation);GO:0005524(ATP binding);GO:0004674(protein serine/threonine kinase activity);GO:0004672(protein kinase activity);GO:0000287(magnesium ion binding)	NA	NA	NA	testis specific serine kinase 4 [Source:HGNC Symbol;Acc:HGNC:19825]	195.83	94.1706	153.976	3.03952	2.69046	3.02602	50.7054	5.66407	1.94348e-27	7.85436e-26	up	yes
ENSSSCG00000000623	BCL2L14	ENSSSCT00000000669	GO:0043229(intracellular organelle);GO:0005829(cytosol);GO:0042981(regulation of apoptotic process);GO:0006915(apoptotic process);GO:0019901(protein kinase binding)	NA	NA	NA	BCL2 like 14 [Source:HGNC Symbol;Acc:HGNC:16657]	121.246	88.3597	91.4435	0.382094	0.468242	1.29394	140.397	7.13337	2.17112e-27	8.75002e-26	up	yes
ENSSSCG00000009937	ACACB	ENSSSCT00000010889	GO:0005739(mitochondrion);GO:0005634(nucleus);GO:2001295(malonyl-CoA biosynthetic process);GO:0097009(energy homeostasis);GO:0060421(positive regulation of heart growth);GO:0051289(protein homotetramerization);GO:0050995(negative regulation of lipid catabolic process);GO:0046322(negative regulation of fatty acid oxidation);GO:0043086(negative regulation of catalytic activity);GO:0031999(negative …	01212(Fatty acid metabolism);00620(Pyruvate metabolism);00640(Propanoate metabolism);00061(Fatty acid biosynthesis);00524(Butirosin and neomycin biosynthesis);04152(AMPK signaling pathway);04910(Insulin signaling pathway);04922(Glucagon signaling pathway)	K01946	EC:6.4.1.2 6.3.4.14	acetyl-CoA carboxylase beta [Source:HGNC Symbol;Acc:HGNC:85]	22.0679	24.8565	28.4048	1.07963	0.836861	1.18638	24.2772	4.60153	2.26507e-27	9.10345e-26	up	yes
ENSSSCG00000029016		ENSSSCT00000014165	GO:0036128(CatSper complex);GO:0016021(integral component of membrane);GO:0016020(membrane);GO:0005886(plasma membrane);GO:0098655(cation transmembrane transport);GO:0086010(membrane depolarization during action potential);GO:0070588(calcium ion transmembrane transport);GO:0055085(transmembrane transport);GO:0034220(ion transmembrane transport);GO:0030317(flagellated sperm motility);GO:0006811(io…	NA	NA	NA		66.2734	34.5865	39.7345	0	0	0	inf	inf	2.3351e-27	9.35904e-26	up	yes
ENSSSCG00000002322	ADAM21	ENSSSCT00000002584	GO:0043025(neuronal cell body);GO:0043005(neuron projection);GO:0030424(axon);GO:0006508(proteolysis);GO:0046872(metal ion binding);GO:0008237(metallopeptidase activity);GO:0004222(metalloendopeptidase activity)	NA	NA	NA	ADAM metallopeptidase domain 21 [Source:HGNC Symbol;Acc:HGNC:200]	24.163	24.8221	27.3486	0	0.068735	0.043816	678.215	9.4056	2.55012e-27	1.01928e-25	up	yes
ENSSSCG00000026739		ENSSSCT00000024673	NA	NA	NA	NA		103.467	100.052	81.0957	0.216515	0	0	1314.53	10.3603	3.03298e-27	1.20896e-25	up	yes
ENSSSCG00000008539		ENSSSCT00000009343	GO:0070971(endoplasmic reticulum exit site);GO:1904146(positive regulation of meiotic cell cycle process involved in oocyte maturation);GO:0045737(positive regulation of cyclin-dependent protein serine/threonine kinase activity);GO:0010628(positive regulation of gene expression)	NA	NA	NA		44.3758	47.3952	57.3673	0	0	0	inf	inf	3.69136e-27	1.46737e-25	up	yes
ENSSSCG00000016485	PRSS58	ENSSSCT00000017949	GO:0006508(proteolysis);GO:0004252(serine-type endopeptidase activity)	NA	NA	NA	protease, serine 58 [Source:HGNC Symbol;Acc:HGNC:39125]	141.455	149.435	22.6986	0	0	0	inf	inf	3.71866e-27	1.47419e-25	up	yes
ENSSSCG00000030859	CH242-277I8.1	ENSSSCT00000034039	NA	NA	NA	NA		113.304	97.3277	44.3201	0	0	0	inf	inf	3.80352e-27	1.50374e-25	up	yes
ENSSSCG00000005651	ODF2	ENSSSCT00000006213	GO:0097539(ciliary transition fiber);GO:0005929(cilium);GO:0005814(centriole);GO:0005813(centrosome);GO:0005634(nucleus)	NA	NA	NA	outer dense fiber of sperm tails 2 [Source:HGNC Symbol;Acc:HGNC:8114]	1167.72	978.373	457.371	17.3213	14.055	18.0993	52.6212	5.71757	3.91729e-27	1.54452e-25	up	yes
ENSSSCG00000005120		ENSSSCT00000005644	NA	NA	NA	NA		10.3475	7.34429	16.6994	0	0	0.024357	1411.96	10.4635	4.19391e-27	1.64896e-25	up	yes
ENSSSCG00000007453	EYA2	ENSSSCT00000008157	GO:0005829(cytosol);GO:0005739(mitochondrion);GO:0005737(cytoplasm);GO:0005634(nucleus);GO:2001240(negative regulation of extrinsic apoptotic signaling pathway in absence of ligand);GO:0097345(mitochondrial outer membrane permeabilization);GO:0097192(extrinsic apoptotic signaling pathway in absence of ligand);GO:0048856(anatomical structure development);GO:0045739(positive regulation of DNA repai…	NA	NA	NA	EYA transcriptional coactivator and phosphatase 2 [Source:HGNC Symbol;Acc:HGNC:3520]	295.561	199.855	194.515	3.97663	3.46475	7.26085	46.927	5.55235	4.20486e-27	1.64896e-25	up	yes
ENSSSCG00000021242		ENSSSCT00000024597	GO:0030687(preribosome, large subunit precursor);GO:0006364(rRNA processing);GO:0000027(ribosomal large subunit assembly)	NA	NA	NA		23.1896	25.7567	36.0368	0	0.066553	0.087295	552.383	9.10953	4.98216e-27	1.94853e-25	up	yes
ENSSSCG00000007429	SPATA25	ENSSSCT00000008132	GO:0007283(spermatogenesis)	NA	NA	NA	spermatogenesis associated 25 [Source:HGNC Symbol;Acc:HGNC:16158]	61.9107	39.8272	33.7399	0	0	0	inf	inf	5.39755e-27	2.10533e-25	up	yes
ENSSSCG00000010065	GSTTP1	ENSSSCT00000011026	NA	NA	NA	NA	glutathione S-transferase theta pseudogene 1 [Source:HGNC Symbol;Acc:HGNC:26930]	83.6146	55.6727	48.9654	0	0.079727	0.115368	964.929	9.91428	5.92508e-27	2.30492e-25	up	yes
ENSSSCG00000030379	YPEL1	ENSSSCT00000026982	GO:0046872(metal ion binding)	NA	NA	NA	yippee like 1 [Source:HGNC Symbol;Acc:HGNC:12845]	1133.27	977.231	613.543	22.6441	16.7564	27.199	40.9018	5.35409	6.14674e-27	2.38477e-25	up	yes
ENSSSCG00000010701	BTBD16	ENSSSCT00000011707;ENSSSCT00000030603	GO:0005634(nucleus);GO:0000151(ubiquitin ligase complex);GO:0000151(ubiquitin ligase complex)	NA	NA	NA	BTB domain containing 16 [Source:HGNC Symbol;Acc:HGNC:26340]	29.7644	36.8026	24.2767	0	0	0.0648648	1400.51	10.4517	6.8548e-27	2.65241e-25	up	yes
ENSSSCG00000017963		ENSSSCT00000019547	GO:0030286(dynein complex);GO:0007018(microtubule-based movement);GO:0003777(microtubule motor activity)	NA	NA	NA		41.0527	55.925	41.4545	1.68308	1.3632	1.06814	33.6456	5.07235	7.34568e-27	2.83481e-25	up	yes
ENSSSCG00000005315	CA9	ENSSSCT00000005853	GO:0016021(integral component of membrane);GO:0016020(membrane);GO:0005886(plasma membrane);GO:0046903(secretion);GO:0006730(one-carbon metabolic process);GO:0002009(morphogenesis of an epithelium);GO:0046872(metal ion binding);GO:0008270(zinc ion binding);GO:0004089(carbonate dehydratase activity)	00910(Nitrogen metabolism)	K01672	EC:4.2.1.1	carbonic anhydrase 9 [Source:HGNC Symbol;Acc:HGNC:1383]	327.819	332.244	144.459	6.37154	4.30595	3.94879	55.0052	5.7815	1.211e-26	4.66108e-25	up	yes
ENSSSCG00000009749	PIWIL1	ENSSSCT00000010688	GO:0097433(dense body);GO:0033391(chromatoid body);GO:0005845(mRNA cap binding complex);GO:0005844(polysome);GO:0005737(cytoplasm);GO:0005634(nucleus);GO:0034587(piRNA metabolic process);GO:0010529(negative regulation of transposition);GO:0007286(spermatid development);GO:0007283(spermatogenesis);GO:0034584(piRNA binding);GO:0019901(protein kinase binding);GO:0004521(endoribonuclease activity);GO…	04320(Dorso-ventral axis formation)	K02156	NA	piwi-like RNA-mediated gene silencing 1 [Source:HGNC Symbol;Acc:HGNC:9007]	15.0794	26.587	24.657	0.065769	0	0	1008.43	9.9779	1.2381e-26	4.75279e-25	up	yes
ENSSSCG00000008535	CLIP4	ENSSSCT00000009339	GO:0043231(intracellular membrane-bounded organelle)	NA	NA	NA	CAP-Gly domain containing linker protein family member 4 [Source:HGNC Symbol;Acc:HGNC:26108]	66.9851	90.8757	34.2382	0.806826	0.286931	0.299703	137.858	7.10703	1.45498e-26	5.57066e-25	up	yes
ENSSSCG00000010747	C10orf90	ENSSSCT00000011759	GO:0015629(actin cytoskeleton);GO:0005886(plasma membrane);GO:0005829(cytosol);GO:0005813(centrosome);GO:0005737(cytoplasm);GO:0005654(nucleoplasm);GO:0051393(alpha-actinin binding);GO:0042826(histone deacetylase binding)	NA	NA	NA	chromosome 10 open reading frame 90 [Source:HGNC Symbol;Acc:HGNC:26563]	134.424	118.712	98.7892	3.80144	1.11553	1.71893	53.0336	5.72884	1.48439e-26	5.66835e-25	up	yes
ENSSSCG00000002400		ENSSSCT00000002668	GO:0030687(preribosome, large subunit precursor);GO:0006364(rRNA processing);GO:0000027(ribosomal large subunit assembly)	NA	NA	NA		13.36	15.1951	22.7456	0	0	0	inf	inf	1.89165e-26	7.20462e-25	up	yes
ENSSSCG00000026796	MS4A5	ENSSSCT00000024223	GO:0016021(integral component of membrane);GO:0016020(membrane)	NA	NA	NA	membrane spanning 4-domains A5 [Source:HGNC Symbol;Acc:HGNC:13374]	54.0204	50.7892	35.3206	0	0	0	inf	inf	2.2307e-26	8.47377e-25	up	yes
ENSSSCG00000002026	EFS	ENSSSCT00000002266	GO:0019904(protein domain specific binding);GO:0017124(SH3 domain binding)	NA	NA	NA	embryonal Fyn-associated substrate [Source:HGNC Symbol;Acc:HGNC:16898]	1.92367	2.37152	2.57851	63.2535	55.7738	62.0233	0.0379657	-4.71916	2.89013e-26	1.09501e-24	down	yes
ENSSSCG00000001391	CCHCR1	ENSSSCT00000001514;ENSSSCT00000033524;ENSSSCT00000032643;ENSSSCT00000032940;ENSSSCT00000035717;ENSSSCT00000032697	GO:0030154(cell differentiation);GO:0005829(cytosol);GO:0005814(centriole);GO:0005737(cytoplasm);GO:0006611(protein export from nucleus);GO:0006611(protein export from nucleus)	NA	NA	NA	coiled-coil alpha-helical rod protein 1 [Source:HGNC Symbol;Acc:HGNC:13930]	409.38	331.773	240.714	13.7372	10.3971	11.3491	27.6712	4.79031	2.97154e-26	1.12293e-24	up	yes
ENSSSCG00000007313	CNBD2	ENSSSCT00000008002	GO:0005829(cytosol);GO:0007283(spermatogenesis);GO:0030552(cAMP binding)	NA	NA	NA	cyclic nucleotide binding domain containing 2 [Source:HGNC Symbol;Acc:HGNC:16145]	96.3244	106.29	38.197	0.828889	0.479338	0.336447	146.419	7.19396	3.1487e-26	1.1868e-24	up	yes
ENSSSCG00000017314	SPPL2C	ENSSSCT00000018850	GO:0071556(integral component of lumenal side of endoplasmic reticulum membrane);GO:0071458(integral component of cytoplasmic side of endoplasmic reticulum membrane);GO:0030660(Golgi-associated vesicle membrane);GO:0016021(integral component of membrane);GO:0016020(membrane);GO:0005789(endoplasmic reticulum membrane);GO:0005765(lysosomal membrane);GO:0006508(proteolysis);GO:0042803(protein homodi…	NA	NA	NA	signal peptide peptidase like 2C [Source:HGNC Symbol;Acc:HGNC:28902]	112.827	205.806	22.6825	0.236904	0.122789	0.138485	685.128	9.42023	3.30784e-26	1.24356e-24	up	yes
ENSSSCG00000004243		ENSSSCT00000004690	NA	NA	NA	NA		89.7714	181.334	20.7816	0	0	0.036334	8033.44	12.9718	3.38177e-26	1.26808e-24	up	yes
ENSSSCG00000021604		ENSSSCT00000030956	NA	NA	NA	NA		57.3116	60.9731	53.8209	0	0	0	inf	inf	4.2398e-26	1.58573e-24	up	yes
ENSSSCG00000021571		ENSSSCT00000027053	GO:0005874(microtubule);GO:0005871(kinesin complex);GO:0007018(microtubule-based movement);GO:0008574(ATP-dependent microtubule motor activity, plus-end-directed);GO:0008017(microtubule binding);GO:0005524(ATP binding);GO:0003777(microtubule motor activity);GO:0003774(motor activity);GO:0000166(nucleotide binding)	NA	NA	NA		12.073	21.0355	28.6697	0.076777	0	0.038895	534.081	9.06092	4.32812e-26	1.61461e-24	up	yes
ENSSSCG00000027771		ENSSSCT00000013378	GO:0005694(chromosome);GO:0005634(nucleus);GO:0000790(nuclear chromatin);GO:0000786(nucleosome);GO:0006342(chromatin silencing);GO:0046982(protein heterodimerization activity);GO:0003677(DNA binding)	NA	NA	NA		193.685	186.869	65.0713	0	0	0.172433	2584.34	11.3356	5.00339e-26	1.86175e-24	up	yes
ENSSSCG00000024714	LRRC34	ENSSSCT00000022551	NA	NA	NA	NA	leucine rich repeat containing 34 [Source:HGNC Symbol;Acc:HGNC:28408]	19.2592	17.9646	21.2301	0	0	0	inf	inf	5.06686e-26	1.88055e-24	up	yes
ENSSSCG00000015412	CCDC146	ENSSSCT00000016787	GO:0005814(centriole)	NA	NA	NA	coiled-coil domain containing 146 [Source:HGNC Symbol;Acc:HGNC:29296]	14.1868	15.781	25.0777	0.172976	0.085671	0.073805	165.574	7.37134	5.16951e-26	1.91377e-24	up	yes
ENSSSCG00000016305	MROH2A	ENSSSCT00000017756;ENSSSCT00000022349	NA	NA	NA	NA	maestro heat like repeat family member 2A [Source:HGNC Symbol;Acc:HGNC:27936]	5.28361	10.8031	6.61114	0	0	0.00880599	2577.55	11.3318	5.70557e-26	2.10686e-24	up	yes
ENSSSCG00000025404		ENSSSCT00000029992	NA	NA	NA	NA		99.8883	88.1344	22.2313	0.046475	0	0	4524.02	12.1434	6.09339e-26	2.24437e-24	up	yes
ENSSSCG00000026659		ENSSSCT00000028279	GO:0016021(integral component of membrane);GO:0016020(membrane);GO:0006508(proteolysis);GO:0046872(metal ion binding);GO:0008237(metallopeptidase activity);GO:0004222(metalloendopeptidase activity)	NA	NA	NA		13.5852	9.7343	13.0851	0	0	0	inf	inf	7.0312e-26	2.58326e-24	up	yes
ENSSSCG00000028109	SNTB2	ENSSSCT00000025739	GO:0070062(extracellular exosome);GO:0045202(synapse);GO:0043234(protein complex);GO:0005925(focal adhesion);GO:0005737(cytoplasm);GO:0005198(structural molecule activity);GO:0003723(RNA binding)	NA	NA	NA	syntrophin beta 2 [Source:HGNC Symbol;Acc:HGNC:11169]	130.87	139.589	68.1227	2.5122	2.52443	1.96295	48.3717	5.59609	7.24932e-26	2.65668e-24	up	yes
ENSSSCG00000006069	RGS22	ENSSSCT00000006660	GO:0005886(plasma membrane);GO:0005737(cytoplasm);GO:0043547(positive regulation of GTPase activity);GO:0005096(GTPase activator activity)	NA	NA	NA	regulator of G-protein signaling 22 [Source:HGNC Symbol;Acc:HGNC:24499]	13.0525	15.399	20.5627	0.054645	0	0	896.957	9.8089	9.26908e-26	3.38834e-24	up	yes
ENSSSCG00000028085	CCDC96	ENSSSCT00000029880	NA	NA	NA	NA	coiled-coil domain containing 96 [Source:HGNC Symbol;Acc:HGNC:26900]	124.636	91.9442	100.148	3.30057	2.60669	1.45109	43.0433	5.42772	9.63305e-26	3.51256e-24	up	yes
ENSSSCG00000000721	DYRK4	ENSSSCT00000000784	GO:0043231(intracellular membrane-bounded organelle);GO:0006468(protein phosphorylation);GO:0005524(ATP binding);GO:0004672(protein kinase activity)	NA	NA	NA	dual specificity tyrosine phosphorylation regulated kinase 4 [Source:HGNC Symbol;Acc:HGNC:3095]	74.878	59.4862	60.5392	0.241298	0	0.190543	451.331	8.81804	9.69461e-26	3.52617e-24	up	yes
ENSSSCG00000026627		ENSSSCT00000024789	GO:0016021(integral component of membrane);GO:0016020(membrane)	NA	NA	NA		132.914	47.708	121.729	0	0	0	inf	inf	1.19248e-25	4.32652e-24	up	yes
ENSSSCG00000003219	FAM71E1	ENSSSCT00000003577	GO:0005634(nucleus)	NA	NA	NA	family with sequence similarity 71 member E1 [Source:HGNC Symbol;Acc:HGNC:25107]	642.206	556.155	183.561	2.07637	3.80118	3.64606	145.105	7.18095	1.23618e-25	4.47394e-24	up	yes
ENSSSCG00000015907	GALNT3	ENSSSCT00000017320	GO:0070062(extracellular exosome);GO:0048471(perinuclear region of cytoplasm);GO:0016021(integral component of membrane);GO:0016020(membrane);GO:0005794(Golgi apparatus);GO:0000139(Golgi membrane);GO:0018243(protein O-linked glycosylation via threonine);GO:0018242(protein O-linked glycosylation via serine);GO:0006486(protein glycosylation);GO:0030246(carbohydrate binding);GO:0030145(manganese ion…	00512(Mucin type O-glycan biosynthesis)	K00710	EC:2.4.1.41	polypeptide N-acetylgalactosaminyltransferase 3 [Source:HGNC Symbol;Acc:HGNC:4125]	6.04043	6.30615	14.7493	0	0	0	inf	inf	1.43083e-25	5.16553e-24	up	yes
ENSSSCG00000022706	ERICH6	ENSSSCT00000026739	NA	NA	NA	NA	glutamate rich 6 [Source:HGNC Symbol;Acc:HGNC:28602]	14.7148	9.44515	15.3787	0	0	0	inf	inf	1.51338e-25	5.45004e-24	up	yes
ENSSSCG00000028217		ENSSSCT00000023492	NA	NA	NA	NA		57.886	73.162	35.1793	0.055766	0	0.092118	1124.04	10.1345	1.64407e-25	5.90607e-24	up	yes
ENSSSCG00000002321		ENSSSCT00000002583	GO:0016021(integral component of membrane);GO:0016020(membrane);GO:0006508(proteolysis);GO:0046872(metal ion binding);GO:0008237(metallopeptidase activity);GO:0004222(metalloendopeptidase activity)	NA	NA	NA		33.2366	79.4863	6.9501	0	0	0	inf	inf	1.65529e-25	5.93172e-24	up	yes
ENSSSCG00000023535		ENSSSCT00000024201	GO:0005622(intracellular);GO:0006606(protein import into nucleus);GO:0006405(RNA export from nucleus);GO:0017056(structural constituent of nuclear pore);GO:0008139(nuclear localization sequence binding);GO:0005487(nucleocytoplasmic transporter activity)	NA	NA	NA		6.52608	8.05146	11.9502	0	0	0	inf	inf	1.73312e-25	6.19537e-24	up	yes
ENSSSCG00000009595		ENSSSCT00000010517;ENSSSCT00000029691	GO:0005622(intracellular);GO:0035556(intracellular signal transduction);GO:0006468(protein phosphorylation);GO:0046872(metal ion binding);GO:0005524(ATP binding);GO:0004674(protein serine/threonine kinase activity);GO:0004674(protein serine/threonine kinase activity)	NA	NA	NA		60.6803	68.5045	49.5723	1.67545	0.484937	0.710765	62.2598	5.96023	2.19803e-25	7.83801e-24	up	yes
ENSSSCG00000011855	IQCG	ENSSSCT00000012968	GO:0070062(extracellular exosome);GO:0036126(sperm flagellum);GO:0031514(motile cilium);GO:0005737(cytoplasm);GO:0002177(manchette);GO:0007288(sperm axoneme assembly);GO:0007286(spermatid development);GO:0030544(Hsp70 protein binding);GO:0005516(calmodulin binding)	NA	NA	NA	IQ motif containing G [Source:HGNC Symbol;Acc:HGNC:25251]	38.9808	36.4638	51.1589	0.145859	0	0	867.985	9.76153	2.51744e-25	8.95506e-24	up	yes
ENSSSCG00000022055	GLIPR1L1	ENSSSCT00000031479	GO:0005576(extracellular region)	NA	NA	NA	GLI pathogenesis related 1 like 1 [Source:HGNC Symbol;Acc:HGNC:28392]	51.5957	46.7884	41.9885	0	0	0	inf	inf	3.012e-25	1.06882e-23	up	yes
ENSSSCG00000021271		ENSSSCT00000029357;ENSSSCT00000023272	NA	NA	NA	NA		14.2574	14.9878	16.142	0	0	0	inf	inf	3.56504e-25	1.26199e-23	up	yes
ENSSSCG00000014634	C11orf42	ENSSSCT00000015985	NA	NA	NA	NA	chromosome 11 open reading frame 42 [Source:HGNC Symbol;Acc:HGNC:28541]	204.909	194.177	91.3547	2.25014	1.68051	3.42012	66.7196	6.06004	3.7282e-25	1.31622e-23	up	yes
ENSSSCG00000005594	WDR38	ENSSSCT00000006150	GO:0002244(hematopoietic progenitor cell differentiation)	NA	NA	NA	WD repeat domain 38 [Source:HGNC Symbol;Acc:HGNC:23745]	54.0808	32.3033	24.2869	0	0	0.057343	1929.98	10.9144	3.73633e-25	1.31622e-23	up	yes
ENSSSCG00000002779	LRRC36	ENSSSCT00000003077;ENSSSCT00000022468	NA	NA	NA	NA	leucine rich repeat containing 36 [Source:HGNC Symbol;Acc:HGNC:25615]	37.6985	32.579	34.8832	0.676655	0.502139	0.301245	71.0527	6.15082	3.77208e-25	1.3256e-23	up	yes
ENSSSCG00000022801	S100PBP	ENSSSCT00000024488	GO:0016607(nuclear speck);GO:0005829(cytosol);GO:0005634(nucleus);GO:0048306(calcium-dependent protein binding)	NA	NA	NA	S100P binding protein [Source:HGNC Symbol;Acc:HGNC:25768]	153.496	138.601	129.843	6.45035	2.36109	4.53757	31.6083	4.98223	4.60282e-25	1.61365e-23	up	yes
ENSSSCG00000022424		ENSSSCT00000028517	GO:0016021(integral component of membrane);GO:0016020(membrane)	NA	NA	NA		10.3728	7.45814	7.166	0	0	0	inf	inf	4.68096e-25	1.6371e-23	up	yes
ENSSSCG00000003131	SYNGR4	ENSSSCT00000003472	GO:0031594(neuromuscular junction);GO:0030672(synaptic vesicle membrane);GO:0016021(integral component of membrane);GO:0016020(membrane)	NA	NA	NA	synaptogyrin 4 [Source:HGNC Symbol;Acc:HGNC:11502]	191.157	163.142	121.4	0.653424	0.289718	0	504.376	8.97836	5.13481e-25	1.79152e-23	up	yes
ENSSSCG00000016995		ENSSSCT00000018507	GO:0005509(calcium ion binding)	NA	NA	NA		49.9297	31.2483	39.41	0	0	0	inf	inf	5.71998e-25	1.99091e-23	up	yes
ENSSSCG00000006799	LRIF1	ENSSSCT00000007447	GO:0005815(microtubule organizing center);GO:0005634(nucleus);GO:0000784(nuclear chromosome, telomeric region);GO:0006355(regulation of transcription, DNA-templated);GO:0042974(retinoic acid receptor binding)	NA	NA	NA	ligand dependent nuclear receptor interacting factor 1 [Source:HGNC Symbol;Acc:HGNC:30299]	17.8882	21.6767	20.8457	0.174446	0.021656	0.025938	272.071	8.08784	6.32375e-25	2.1958e-23	up	yes
ENSSSCG00000027467	DZIP1L	ENSSSCT00000027665;ENSSSCT00000024254	GO:0036064(ciliary basal body);GO:0005814(centriole);GO:0005737(cytoplasm);GO:0060271(cilium assembly);GO:0060271(cilium assembly)	NA	NA	NA	DAZ interacting zinc finger protein 1 like [Source:HGNC Symbol;Acc:HGNC:26551]	58.2823	43.3049	57.6392	1.43407	0.393249	1.00485	56.2205	5.81302	7.74912e-25	2.68433e-23	up	yes
ENSSSCG00000025529	FAM3D	ENSSSCT00000029156	GO:0016021(integral component of membrane);GO:0016020(membrane);GO:0046676(negative regulation of insulin secretion)	NA	NA	NA	family with sequence similarity 3 member D [Source:HGNC Symbol;Acc:HGNC:18665]	50.7853	62.5471	12.6482	0	0	0	inf	inf	7.81938e-25	2.70223e-23	up	yes
ENSSSCG00000000559	RASSF8	ENSSSCT00000000602	GO:0034334(adherens junction maintenance);GO:0007165(signal transduction)	NA	NA	NA	Ras association domain family member 8 [Source:HGNC Symbol;Acc:HGNC:13232]	72.669	75.3908	72.7417	1.64364	0.398294	0.475592	87.7058	6.4546	7.95946e-25	2.74413e-23	up	yes
ENSSSCG00000009162	SLC9B1	ENSSSCT00000010034	GO:0031966(mitochondrial membrane);GO:0016021(integral component of membrane);GO:0016020(membrane);GO:0005739(mitochondrion);GO:1902600(hydrogen ion transmembrane transport);GO:0055085(transmembrane transport);GO:0006814(sodium ion transport);GO:0006812(cation transport);GO:0015299(solute:proton antiporter activity)	NA	NA	NA	solute carrier family 9 member B1 [Source:HGNC Symbol;Acc:HGNC:24244]	24.9056	27.2212	17.5897	0	0.021197	0.056199	900.778	9.81503	9.19248e-25	3.16174e-23	up	yes
ENSSSCG00000011645	CEP63	ENSSSCT00000012746;ENSSSCT00000024754	GO:0005814(centriole);GO:0005813(centrosome);GO:0098535(de novo centriole assembly involved in multi-ciliated epithelial cell differentiation);GO:0007099(centriole replication);GO:0007099(centriole replication)	NA	NA	NA	centrosomal protein 63 [Source:HGNC Symbol;Acc:HGNC:25815]	90.3057	105.154	93.4903	2.19121	0.584556	0.449062	89.6017	6.48545	9.98243e-25	3.42534e-23	up	yes
ENSSSCG00000006837	C1orf194	ENSSSCT00000007488	NA	NA	NA	NA	chromosome 1 open reading frame 194 [Source:HGNC Symbol;Acc:HGNC:32331]	283.144	155.704	181.248	3.62833	3.72913	1.85119	67.3385	6.07336	1.01133e-24	3.46207e-23	up	yes
ENSSSCG00000003043	DMRTC2	ENSSSCT00000003380	GO:0005634(nucleus);GO:0001741(XY body);GO:1900114(positive regulation of histone H3-K9 trimethylation);GO:1900111(positive regulation of histone H3-K9 dimethylation);GO:0007290(spermatid nucleus elongation);GO:0007141(male meiosis I);GO:0006355(regulation of transcription, DNA-templated);GO:0046872(metal ion binding);GO:0043565(sequence-specific DNA binding);GO:0042803(protein homodimerization a…	NA	NA	NA	DMRT like family C2 [Source:HGNC Symbol;Acc:HGNC:13911]	38.6267	36.1848	32.79	0.380004	0.248142	0.272032	119.533	6.90127	1.11778e-24	3.81752e-23	up	yes
ENSSSCG00000008983	CCDC158	ENSSSCT00000009840	NA	NA	NA	NA	coiled-coil domain containing 158 [Source:HGNC Symbol;Acc:HGNC:26374]	33.5822	32.3749	41.2747	0.428567	0.093953	0.052195	186.583	7.54367	1.17145e-24	3.99144e-23	up	yes
ENSSSCG00000024251		ENSSSCT00000015799	GO:0016021(integral component of membrane);GO:0016020(membrane);GO:0005886(plasma membrane);GO:0050911(detection of chemical stimulus involved in sensory perception of smell);GO:0050907(detection of chemical stimulus involved in sensory perception);GO:0050896(response to stimulus);GO:0007608(sensory perception of smell);GO:0007186(G-protein coupled receptor signaling pathway);GO:0007165(signal tr…	04740(Olfactory transduction)	NA	NA		107.019	78.6199	20.7256	0.04744	0	0.04796	2163.15	11.0789	1.2113e-24	4.11758e-23	up	yes
ENSSSCG00000028022	COL6A2	ENSSSCT00000023788	GO:1903561(extracellular vesicle);GO:0070062(extracellular exosome);GO:0043234(protein complex);GO:0042383(sarcolemma);GO:0031012(extracellular matrix);GO:0005615(extracellular space);GO:0005578(proteinaceous extracellular matrix);GO:0005576(extracellular region);GO:0070208(protein heterotrimerization)	04151(PI3K-Akt signaling pathway);04512(ECM-receptor interaction);04510(Focal adhesion);04974(Protein digestion and absorption)	K06238	NA	collagen type VI alpha 2 chain [Source:HGNC Symbol;Acc:HGNC:2212]	18.707	29.4621	52.2068	748.594	767.151	805.972	0.0432335	-4.53171	1.22855e-24	4.16648e-23	down	yes
ENSSSCG00000010663		ENSSSCT00000011663	NA	NA	NA	NA		312.736	308.738	77.9167	1.29187	0.961998	2.14674	158.93	7.31225	1.47076e-24	4.9763e-23	up	yes
ENSSSCG00000028776	HILS1	ENSSSCT00000030597	GO:0005694(chromosome);GO:0005634(nucleus);GO:0000786(nucleosome);GO:0006334(nucleosome assembly);GO:0003677(DNA binding)	NA	NA	NA		769.968	838.429	191.079	6.187	2.58257	2.39278	161.209	7.33279	1.52599e-24	5.15119e-23	up	yes
ENSSSCG00000028184	DNAH1	ENSSSCT00000025398	GO:0036156(inner dynein arm);GO:0036126(sperm flagellum);GO:0030286(dynein complex);GO:0005858(axonemal dynein complex);GO:0036159(inner dynein arm assembly);GO:0030317(flagellated sperm motility);GO:0007018(microtubule-based movement);GO:0003341(cilium movement);GO:0016887(ATPase activity);GO:0005524(ATP binding);GO:0003777(microtubule motor activity)	05016(Huntington's disease)	K10408	NA	dynein axonemal heavy chain 1 [Source:HGNC Symbol;Acc:HGNC:2940]	11.7784	16.0483	15.7663	0.881956	0.54404	0.533851	22.2431	4.47528	1.58974e-24	5.35398e-23	up	yes
ENSSSCG00000000174	LINC00935	ENSSSCT00000000183	NA	NA	NA	NA	long intergenic non-protein coding RNA 935 [Source:HGNC Symbol;Acc:HGNC:48628]	261.948	156.091	107.136	0.414728	0	0	1266.31	10.3064	1.59483e-24	5.35871e-23	up	yes
ENSSSCG00000010139		ENSSSCT00000011100	NA	NA	NA	NA		85.8787	126.359	18.6299	0	0	0	inf	inf	1.63649e-24	5.486e-23	up	yes
ENSSSCG00000021702		ENSSSCT00000030717	NA	NA	NA	NA		45.0101	37.6741	47.5558	1.68247	0.98849	1.72443	29.631	4.88904	1.77598e-24	5.93994e-23	up	yes
ENSSSCG00000021276	C7orf62	ENSSSCT00000022889	NA	NA	NA	NA	chromosome 7 open reading frame 62 [Source:HGNC Symbol;Acc:HGNC:22402]	63.2288	41.5502	53.8781	0.132315	0.097329	0	690.883	9.4323	1.93338e-24	6.45156e-23	up	yes
ENSSSCG00000017599	KIF2B	ENSSSCT00000019160	GO:0015630(microtubule cytoskeleton);GO:0005874(microtubule);GO:0005871(kinesin complex);GO:0005730(nucleolus);GO:0005634(nucleus);GO:0051983(regulation of chromosome segregation);GO:0051310(metaphase plate congression);GO:0007019(microtubule depolymerization);GO:0007018(microtubule-based movement);GO:0016887(ATPase activity);GO:0008017(microtubule binding);GO:0005524(ATP binding);GO:0003777(micr…	NA	NA	NA	kinesin family member 2B [Source:HGNC Symbol;Acc:HGNC:29443]	61.9541	132.007	10.9785	0	0.01524	0.030659	4465.02	12.1245	1.98697e-24	6.61521e-23	up	yes
ENSSSCG00000011205	EFHB	ENSSSCT00000012271	GO:0005509(calcium ion binding)	NA	NA	NA	EF-hand domain family member B [Source:HGNC Symbol;Acc:HGNC:26330]	11.8415	4.64291	17.4495	0	0	0	inf	inf	2.34163e-24	7.77818e-23	up	yes
ENSSSCG00000011637	CDV3	ENSSSCT00000012737	NA	NA	NA	NA	CDV3 homolog [Source:HGNC Symbol;Acc:HGNC:26928]	261.383	147.93	148.403	6.03236	3.6366	4.82834	38.4703	5.26567	2.3572e-24	7.81204e-23	up	yes
ENSSSCG00000005134		ENSSSCT00000005661	NA	NA	NA	NA		285.393	181.107	152.529	1.68848	0.976464	2.40893	122.003	6.93077	2.40158e-24	7.94103e-23	up	yes
ENSSSCG00000004055	RSPH3	ENSSSCT00000004483	NA	NA	NA	NA	radial spoke 3 homolog [Source:HGNC Symbol;Acc:HGNC:21054]	218.402	153.136	142.759	7.28173	6.42964	5.03554	27.4337	4.77788	2.67911e-24	8.83862e-23	up	yes
ENSSSCG00000023127		ENSSSCT00000028653	GO:0006508(proteolysis);GO:0016787(hydrolase activity);GO:0008236(serine-type peptidase activity);GO:0008233(peptidase activity);GO:0004252(serine-type endopeptidase activity)	NA	NA	NA		0.956856	0.920503	0.797245	61.7177	173.735	98.2392	0.00801519	-6.96305	2.69779e-24	8.88011e-23	down	yes
ENSSSCG00000026526	CATSPER4	ENSSSCT00000024815	GO:0097228(sperm principal piece);GO:0036128(CatSper complex);GO:0016021(integral component of membrane);GO:0016020(membrane);GO:0005886(plasma membrane);GO:0001669(acrosomal vesicle);GO:0098655(cation transmembrane transport);GO:0086010(membrane depolarization during action potential);GO:0070588(calcium ion transmembrane transport);GO:0055085(transmembrane transport);GO:0051209(release of seques…	NA	NA	NA	cation channel sperm associated 4 [Source:HGNC Symbol;Acc:HGNC:23220]	34.0319	12.3414	39.6744	0.067988	0	0.04038	794.033	9.63305	2.75737e-24	9.05575e-23	up	yes
ENSSSCG00000027300	TNP2	ENSSSCT00000032177	GO:0005694(chromosome);GO:0005634(nucleus);GO:0000786(nucleosome);GO:0030154(cell differentiation);GO:0007283(spermatogenesis);GO:0007275(multicellular organism development);GO:0046872(metal ion binding);GO:0003677(DNA binding)	NA	NA	NA	transition protein 2 [Source:HGNC Symbol;Acc:HGNC:11952]	3141.28	4147.4	225.329	0.64544	0.931426	1.50566	2437.61	11.2513	2.76495e-24	9.06019e-23	up	yes
ENSSSCG00000010980	C9orf24	ENSSSCT00000012017	GO:0048471(perinuclear region of cytoplasm);GO:0005737(cytoplasm);GO:0005634(nucleus);GO:0002177(manchette);GO:0043623(cellular protein complex assembly);GO:0043014(alpha-tubulin binding)	NA	NA	NA	chromosome 9 open reading frame 24 [Source:HGNC Symbol;Acc:HGNC:19919]	210.521	245.613	46.5206	0.886752	0.305519	0.333285	329.489	8.36409	2.80473e-24	9.1699e-23	up	yes
ENSSSCG00000014880	AQP11	ENSSSCT00000016234	GO:0016021(integral component of membrane);GO:0016020(membrane);GO:0009986(cell surface);GO:0005783(endoplasmic reticulum);GO:0005737(cytoplasm);GO:0072014(proximal tubule development);GO:0048388(endosomal lumen acidification);GO:0006833(water transport);GO:0006810(transport);GO:0001822(kidney development);GO:0015250(water channel activity);GO:0005215(transporter activity)	NA	NA	NA	aquaporin 11 [Source:HGNC Symbol;Acc:HGNC:19940]	80.4672	64.4255	72.8269	2.40588	2.54909	2.49213	29.2355	4.86965	2.84036e-24	9.26557e-23	up	yes
ENSSSCG00000024993		ENSSSCT00000026697	NA	NA	NA	NA		3.96475	4.79253	6.78049	136.586	103.018	113.602	0.0439907	-4.50666	3.13992e-24	1.02198e-22	down	yes
ENSSSCG00000008694	GRK4	ENSSSCT00000009512	GO:0031623(receptor internalization);GO:0016310(phosphorylation);GO:0007165(signal transduction);GO:0006468(protein phosphorylation);GO:0016740(transferase activity);GO:0016301(kinase activity);GO:0005524(ATP binding);GO:0004703(G-protein coupled receptor kinase activity);GO:0004674(protein serine/threonine kinase activity);GO:0004672(protein kinase activity);GO:0000166(nucleotide binding)	04144(Endocytosis);04062(Chemokine signaling pathway);05032(Morphine addiction)	K08291	EC:2.7.11.16	G protein-coupled receptor kinase 4 [Source:HGNC Symbol;Acc:HGNC:4543]	864.013	751.537	411.222	23.0198	21.9233	17.5538	32.43	5.01926	3.42531e-24	1.11238e-22	up	yes
ENSSSCG00000001001		ENSSSCT00000001093	GO:0003676(nucleic acid binding);GO:0000166(nucleotide binding)	NA	NA	NA		62.0304	32.8444	26.7365	0	0	0	inf	inf	3.90747e-24	1.26614e-22	up	yes
ENSSSCG00000001485		ENSSSCT00000001657	NA	NA	NA	NA		17.3867	12.8699	22.1443	0.140571	0.171173	0.187711	104.916	6.71309	4.65484e-24	1.50496e-22	up	yes
ENSSSCG00000002908	ZBTB32	ENSSSCT00000003213	GO:0046872(metal ion binding);GO:0003676(nucleic acid binding)	NA	NA	NA	zinc finger and BTB domain containing 32 [Source:HGNC Symbol;Acc:HGNC:16763]	73.3297	79.4418	38.7587	0.59003	1.04043	0.512957	89.3574	6.48152	4.8744e-24	1.57245e-22	up	yes
ENSSSCG00000030418		ENSSSCT00000014619	GO:0005634(nucleus);GO:0007275(multicellular organism development);GO:0006355(regulation of transcription, DNA-templated);GO:0003677(DNA binding)	NA	NA	NA		47.1247	42.0177	30.8478	0.117931	0	0	1017.46	9.99076	5.29766e-24	1.70521e-22	up	yes
ENSSSCG00000002355	ENTPD5	ENSSSCT00000002619	GO:0070062(extracellular exosome);GO:0016787(hydrolase activity)	00230(Purine metabolism);00240(Pyrimidine metabolism)	K01511	EC:3.6.1.6	ectonucleoside triphosphate diphosphohydrolase 5 [Source:HGNC Symbol;Acc:HGNC:3367]	97.1173	95.3833	64.7016	2.22452	0.787249	1.89253	52.4442	5.71271	5.71581e-24	1.83575e-22	up	yes
ENSSSCG00000014980	C11orf70	ENSSSCT00000016342	NA	NA	NA	NA	chromosome 11 open reading frame 70 [Source:HGNC Symbol;Acc:HGNC:28188]	16.6627	14.3633	24.3783	0	0	0	inf	inf	5.83393e-24	1.86956e-22	up	yes
ENSSSCG00000000963	SYCE3	ENSSSCT00000001053	GO:0005694(chromosome);GO:0005634(nucleus);GO:0000801(central element);GO:0043065(positive regulation of apoptotic process);GO:0007283(spermatogenesis);GO:0007131(reciprocal meiotic recombination);GO:0007130(synaptonemal complex assembly)	NA	NA	NA	synaptonemal complex central element protein 3 [Source:HGNC Symbol;Acc:HGNC:35245]	502.398	377.822	222.478	5.09343	2.80153	6.91316	74.4658	6.21851	6.10224e-24	1.95124e-22	up	yes
ENSSSCG00000014122	SPZ1	ENSSSCT00000015426	GO:0005634(nucleus);GO:0006355(regulation of transcription, DNA-templated);GO:0003700(transcription factor activity, sequence-specific DNA binding)	NA	NA	NA	spermatogenic leucine zipper 1 [Source:HGNC Symbol;Acc:HGNC:30721]	27.4296	36.6808	35.3618	0.11321	0	0.090895	487.358	8.92884	6.30224e-24	2.01078e-22	up	yes
ENSSSCG00000030052		ENSSSCT00000024237	NA	NA	NA	NA		73.3283	64.568	23.8872	0	0	0	inf	inf	6.58503e-24	2.0964e-22	up	yes
ENSSSCG00000023102	CACNG4	ENSSSCT00000024112	GO:0032281(AMPA glutamate receptor complex);GO:0016021(integral component of membrane);GO:0016020(membrane);GO:0005891(voltage-gated calcium channel complex);GO:2000311(regulation of AMPA receptor activity);GO:0070588(calcium ion transmembrane transport);GO:0034765(regulation of ion transmembrane transport);GO:0019226(transmission of nerve impulse);GO:0006816(calcium ion transport);GO:0006811(ion…	04010(MAPK signaling pathway);04921(Oxytocin signaling pathway);04260(Cardiac muscle contraction);04261(Adrenergic signaling in cardiomyocytes);05410(Hypertrophic cardiomyopathy (HCM));05412(Arrhythmogenic right ventricular cardiomyopathy (ARVC));05414(Dilated cardiomyopathy (DCM))	K04869	NA	calcium voltage-gated channel auxiliary subunit gamma 4 [Source:HGNC Symbol;Acc:HGNC:1408]	0.23795	0.282127	0.120196	47.0546	22.0081	16.4232	0.00748981	-7.06086	6.80758e-24	2.16252e-22	down	yes
ENSSSCG00000017187	FOXJ1	ENSSSCT00000018712	GO:0005634(nucleus);GO:1901248(positive regulation of lung ciliated cell differentiation);GO:0090630(activation of GTPase activity);GO:0072016(glomerular parietal epithelial cell development);GO:0060972(left/right pattern formation);GO:0060429(epithelium development);GO:0060428(lung epithelium development);GO:0060271(cilium assembly);GO:0050900(leukocyte migration);GO:0050869(negative regulation …	NA	NA	NA	forkhead box J1 [Source:HGNC Symbol;Acc:HGNC:3816]	48.4399	25.3651	52.0652	1.14023	0.886114	1.27877	38.0834	5.25109	6.99799e-24	2.21817e-22	up	yes
ENSSSCG00000012985	LTBP3	ENSSSCT00000014195	GO:0070062(extracellular exosome);GO:0031012(extracellular matrix);GO:2000741(positive regulation of mesenchymal stem cell differentiation);GO:1902462(positive regulation of mesenchymal stem cell proliferation);GO:0036363(transforming growth factor beta activation);GO:0050431(transforming growth factor beta binding);GO:0005509(calcium ion binding)	NA	NA	NA	latent transforming growth factor beta binding protein 3 [Source:HGNC Symbol;Acc:HGNC:6716]	3.21204	3.98045	11.8796	210.694	306.038	269.795	0.0242485	-5.36596	7.23561e-24	2.2885e-22	down	yes
ENSSSCG00000021922		ENSSSCT00000031322	NA	NA	NA	NA		20.9133	20.543	12.3778	0.059896	0	0.044581	515.272	9.00919	7.378e-24	2.32847e-22	up	yes
ENSSSCG00000008558	AGBL5	ENSSSCT00000009363;ENSSSCT00000023134	GO:0072686(mitotic spindle);GO:0030496(midbody);GO:0005829(cytosol);GO:0005737(cytoplasm);GO:0005634(nucleus);GO:0051607(defense response to virus);GO:0035611(protein branching point deglutamylation);GO:0035608(protein deglutamylation);GO:0006508(proteolysis);GO:0015631(tubulin binding);GO:0008270(zinc ion binding);GO:0004181(metallocarboxypeptidase activity);GO:0004181(metallocarboxypeptidase ac…	NA	NA	NA	ATP/GTP binding protein like 5 [Source:HGNC Symbol;Acc:HGNC:26147]	324.594	310.384	263.657	16.6447	16.3954	16.7262	18.0571	4.17449	7.39677e-24	2.32934e-22	up	yes
ENSSSCG00000008477	CDKL4	ENSSSCT00000009279	GO:0005634(nucleus);GO:0051726(regulation of cell cycle);GO:0006468(protein phosphorylation);GO:0005524(ATP binding);GO:0004693(cyclin-dependent protein serine/threonine kinase activity);GO:0004674(protein serine/threonine kinase activity);GO:0004672(protein kinase activity);GO:0000166(nucleotide binding)	NA	NA	NA	cyclin dependent kinase like 4 [Source:HGNC Symbol;Acc:HGNC:19287]	50.9495	32.1737	44.8011	0.133537	0	0	957.969	9.90383	8.60783e-24	2.70487e-22	up	yes
ENSSSCG00000013145	DTX4	ENSSSCT00000014365	GO:0046872(metal ion binding);GO:0008270(zinc ion binding)	04330(Notch signaling pathway)	K06058	EC:2.3.2.27	deltex E3 ubiquitin ligase 4 [Source:HGNC Symbol;Acc:HGNC:29151]	1.19878	2.52942	2.65367	47.2265	50.9632	53.849	0.0419753	-4.57432	1.11952e-23	3.51033e-22	down	yes
ENSSSCG00000015804	ADAM2	ENSSSCT00000017212	GO:0016021(integral component of membrane);GO:0016020(membrane);GO:0007338(single fertilization);GO:0006508(proteolysis);GO:0008237(metallopeptidase activity);GO:0004222(metalloendopeptidase activity)	NA	NA	NA	ADAM metallopeptidase domain 2 [Source:HGNC Symbol;Acc:HGNC:198]	8.92586	10.2062	8.86568	0	0	0	inf	inf	1.12451e-23	3.51838e-22	up	yes
ENSSSCG00000016115	ICA1L	ENSSSCT00000017546	GO:0001669(acrosomal vesicle);GO:0007286(spermatid development);GO:0019904(protein domain specific binding)	NA	NA	NA	islet cell autoantigen 1 like [Source:HGNC Symbol;Acc:HGNC:14442]	13.4824	16.8038	17.0428	0	0	0	inf	inf	1.13668e-23	3.54884e-22	up	yes
ENSSSCG00000008119	KCNIP3	ENSSSCT00000008895	GO:0000122(negative regulation of transcription from RNA polymerase II promoter);GO:0005509(calcium ion binding);GO:0001078(transcriptional repressor activity, RNA polymerase II core promoter proximal region sequence-specific binding);GO:0000978(RNA polymerase II core promoter proximal region sequence-specific DNA binding)	NA	NA	NA	potassium voltage-gated channel interacting protein 3 [Source:HGNC Symbol;Acc:HGNC:15523]	15.757	16.6743	21.6465	279.504	348.653	334.313	0.0561866	-4.15363	1.21341e-23	3.78028e-22	down	yes
ENSSSCG00000009264		ENSSSCT00000010145	NA	NA	NA	NA		52.2967	35.5176	41.9002	0	0	0	inf	inf	1.39538e-23	4.3379e-22	up	yes
ENSSSCG00000026964		ENSSSCT00000032395	GO:0006468(protein phosphorylation);GO:0005524(ATP binding);GO:0004672(protein kinase activity)	NA	NA	NA		80.9035	105.686	88.7258	4.9756	4.70357	6.07384	17.477	4.12739	1.4548e-23	4.51297e-22	up	yes
ENSSSCG00000021724	KIF19	ENSSSCT00000023323	GO:0005930(axoneme);GO:0005929(cilium);GO:0005871(kinesin complex);GO:0070462(plus-end specific microtubule depolymerization);GO:0060404(axonemal microtubule depolymerization);GO:0007018(microtubule-based movement);GO:0016887(ATPase activity);GO:0008574(ATP-dependent microtubule motor activity, plus-end-directed);GO:0008017(microtubule binding);GO:0005524(ATP binding);GO:0003777(microtubule motor…	NA	NA	NA	kinesin family member 19 [Source:HGNC Symbol;Acc:HGNC:26735]	41.9254	48.8449	30.4786	1.42277	1.023	1.44501	31.1632	4.96177	1.61664e-23	5.00437e-22	up	yes
ENSSSCG00000016636	TES	ENSSSCT00000018114	GO:0043234(protein complex);GO:0030054(cell junction);GO:0005925(focal adhesion);GO:0005886(plasma membrane);GO:0005829(cytosol);GO:0005634(nucleus);GO:0042127(regulation of cell proliferation);GO:0008285(negative regulation of cell proliferation);GO:0046872(metal ion binding);GO:0045296(cadherin binding);GO:0008270(zinc ion binding);GO:0003723(RNA binding)	NA	NA	NA	testin [Source:RefSeq peptide;Acc:NP_001116672]	169.103	191.006	95.4161	5.94904	2.0959	2.88533	41.6755	5.38113	1.67943e-23	5.1877e-22	up	yes
ENSSSCG00000010298	CFAP70	ENSSSCT00000011271	GO:0070062(extracellular exosome)	NA	NA	NA	cilia and flagella associated protein 70 [Source:HGNC Symbol;Acc:HGNC:30726]	47.7529	48.4279	58.7479	0.552724	0.0629467	0.0802049	222.639	7.79856	1.69155e-23	5.21405e-22	up	yes
ENSSSCG00000012734		ENSSSCT00000013922	GO:0005634(nucleus);GO:0006355(regulation of transcription, DNA-templated);GO:0043565(sequence-specific DNA binding);GO:0003700(transcription factor activity, sequence-specific DNA binding);GO:0003677(DNA binding)	NA	NA	NA		100.621	94.4887	56.8332	0	0	0.207359	1215.01	10.2468	1.85453e-23	5.70435e-22	up	yes
ENSSSCG00000003702	GATA6	ENSSSCT00000004101	GO:0031965(nuclear membrane);GO:0005667(transcription factor complex);GO:0005634(nucleus);GO:0071773(cellular response to BMP stimulus);GO:0071456(cellular response to hypoxia);GO:0071371(cellular response to gonadotropin stimulus);GO:0071158(positive regulation of cell cycle arrest);GO:0070848(response to growth factor);GO:0060947(cardiac vascular smooth muscle cell differentiation);GO:0060575(i…	NA	NA	NA	GATA binding protein 6 [Source:HGNC Symbol;Acc:HGNC:4174]	2.47993	3.06986	5.33473	109.056	53.9923	87.5968	0.0434261	-4.5253	1.89004e-23	5.80132e-22	down	yes
ENSSSCG00000025655	CCDC180	ENSSSCT00000027712	GO:0070062(extracellular exosome);GO:0016021(integral component of membrane);GO:0016020(membrane)	NA	NA	NA	coiled-coil domain containing 180 [Source:HGNC Symbol;Acc:HGNC:29303]	55.827	36.1392	44.8865	0.147826	0	0.075422	613.008	9.25976	1.91318e-23	5.85998e-22	up	yes
ENSSSCG00000003826	HOOK1	ENSSSCT00000004235	GO:0070695(FHF complex);GO:0030897(HOPS complex);GO:0015630(microtubule cytoskeleton);GO:0005829(cytosol);GO:0005813(centrosome);GO:0005737(cytoplasm);GO:0045022(early endosome to late endosome transport);GO:0031122(cytoplasmic microtubule organization);GO:0030705(cytoskeleton-dependent intracellular transport);GO:0008333(endosome to lysosome transport);GO:0007286(spermatid development);GO:000704…	NA	NA	NA	hook microtubule tethering protein 1 [Source:HGNC Symbol;Acc:HGNC:19884]	17.2829	28.4353	12.3509	0.053182	0	0	1091.9	10.0926	1.97988e-23	6.05153e-22	up	yes
ENSSSCG00000000062	CSDC2	ENSSSCT00000000068	GO:0005737(cytoplasm);GO:0043488(regulation of mRNA stability);GO:0006355(regulation of transcription, DNA-templated);GO:0003730(mRNA 3'-UTR binding);GO:0003677(DNA binding);GO:0003676(nucleic acid binding)	NA	NA	NA	cold shock domain containing C2, RNA binding [Source:HGNC Symbol;Acc:HGNC:30359]	21.8869	30.3861	44.8853	535.051	651.5	608.908	0.0541133	-4.20787	2.08712e-23	6.35935e-22	down	yes
ENSSSCG00000011995		ENSSSCT00000013124	GO:0005634(nucleus)	NA	NA	NA		25.1437	35.4167	43.9803	0	0	0.064727	1615.1	10.6574	2.08933e-23	6.35935e-22	up	yes
ENSSSCG00000016290	EFHD1	ENSSSCT00000017739	GO:0070062(extracellular exosome);GO:0005743(mitochondrial inner membrane);GO:0005739(mitochondrion);GO:0031175(neuron projection development);GO:0005509(calcium ion binding)	NA	NA	NA	EF-hand domain family member D1 [Source:HGNC Symbol;Acc:HGNC:29556]	104.525	148.728	83.1074	5.60732	3.02958	4.61271	25.3865	4.66599	2.44703e-23	7.43254e-22	up	yes
ENSSSCG00000006821	GSTM3	ENSSSCT00000007472	GO:0070062(extracellular exosome);GO:0035686(sperm fibrous sheath);GO:0005737(cytoplasm);GO:0005634(nucleus);GO:0070458(cellular detoxification of nitrogen compound);GO:0043627(response to estrogen);GO:0042178(xenobiotic catabolic process);GO:0018916(nitrobenzene metabolic process);GO:0008152(metabolic process);GO:0006749(glutathione metabolic process);GO:0043295(glutathione binding);GO:0042803(p…	00480(Glutathione metabolism);00980(Metabolism of xenobiotics by cytochrome P450);00982(Drug metabolism - cytochrome P450);05204(Chemical carcinogenesis)	NA	NA	glutathione S-transferase mu 3 [Source:HGNC Symbol;Acc:HGNC:4635]	1629.65	1567.08	793.481	50.1328	29.3801	53.6623	29.9621	4.90507	2.4778e-23	7.51032e-22	up	yes
ENSSSCG00000024268	PRSS46	ENSSSCT00000030287	GO:0006508(proteolysis);GO:0004252(serine-type endopeptidase activity)	NA	NA	NA	protease, serine 46 [Source:HGNC Symbol;Acc:HGNC:37325]	87.9472	70.4916	62.5706	0.26066	0	0	847.884	9.72772	2.51141e-23	7.59636e-22	up	yes
ENSSSCG00000001444		ENSSSCT00000001598;ENSSSCT00000023578	GO:0016021(integral component of membrane);GO:0016020(membrane);GO:0016020(membrane)	NA	NA	NA		15.6626	10.2833	27.9313	0	0	0.039312	1370.5	10.4205	2.56038e-23	7.72843e-22	up	yes
ENSSSCG00000014832	DNAJB13	ENSSSCT00000016184	GO:0036126(sperm flagellum);GO:0031514(motile cilium);GO:0005930(axoneme);GO:0005737(cytoplasm);GO:1904158(axonemal central apparatus assembly);GO:0006457(protein folding);GO:0051082(unfolded protein binding)	NA	NA	NA	DnaJ heat shock protein family (Hsp40) member B13 [Source:HGNC Symbol;Acc:HGNC:30718]	165.991	130.23	103.626	0.521138	0	0.106663	636.899	9.31492	2.70392e-23	8.14478e-22	up	yes
ENSSSCG00000012256	CH242-132C3.1	ENSSSCT00000035260;ENSSSCT00000013402	NA	NA	NA	NA		83.7419	62.7246	29.3126	0.093204	0	0	1885.96	10.8811	2.87117e-23	8.63071e-22	up	yes
ENSSSCG00000006842		ENSSSCT00000025132;ENSSSCT00000007493	NA	NA	NA	NA		14.5519	20.0302	13.7802	0.03838	0	0.0651073	467.327	8.86829	2.8862e-23	8.65802e-22	up	yes
ENSSSCG00000003606	SPOCD1	ENSSSCT00000004001;ENSSSCT00000023384	GO:0010923(negative regulation of phosphatase activity);GO:0006351(transcription, DNA-templated);GO:0006351(transcription, DNA-templated)	NA	NA	NA	SPOC domain containing 1 [Source:HGNC Symbol;Acc:HGNC:26338]	0.559619	0.390515	0.837791	25.5278	24.9528	24.2086	0.0239382	-5.38454	2.93433e-23	8.78428e-22	down	yes
ENSSSCG00000009462		ENSSSCT00000010373	GO:0046872(metal ion binding);GO:0003676(nucleic acid binding)	NA	NA	NA		120.888	86.7915	93.2767	2.0832	1.30314	1.04143	67.9702	6.08683	2.96015e-23	8.84338e-22	up	yes
ENSSSCG00000001691		ENSSSCT00000001888	GO:0060294(cilium movement involved in cell motility);GO:0044458(motile cilium assembly);GO:0035082(axoneme assembly)	NA	NA	NA		143.695	109.926	77.3068	1.122	1.91547	1.48857	73.1166	6.19213	2.99618e-23	8.93267e-22	up	yes
ENSSSCG00000016030	ZSWIM2	ENSSSCT00000017455	GO:1902043(positive regulation of extrinsic apoptotic signaling pathway via death domain receptors);GO:0000209(protein polyubiquitination);GO:0061630(ubiquitin protein ligase activity);GO:0046872(metal ion binding);GO:0043621(protein self-association);GO:0008270(zinc ion binding);GO:0004842(ubiquitin-protein transferase activity)	NA	NA	NA	zinc finger SWIM-type containing 2 [Source:HGNC Symbol;Acc:HGNC:30990]	9.39491	8.97601	13.9046	0	0	0	inf	inf	3.28128e-23	9.76264e-22	up	yes
ENSSSCG00000011106	CREM	ENSSSCT00000035114;ENSSSCT00000035799;ENSSSCT00000033626;ENSSSCT00000036398;ENSSSCT00000033621;ENSSSCT00000012153;ENSSSCT00000035519;ENSSSCT00000035120;ENSSSCT00000036002	GO:0005634(nucleus);GO:0006355(regulation of transcription, DNA-templated);GO:0043565(sequence-specific DNA binding);GO:0003700(transcription factor activity, sequence-specific DNA binding);GO:0003677(DNA binding);GO:0005667(transcription factor complex);GO:0045944(positive regulation of transcription from RNA polymerase II promoter);GO:0007283(spermatogenesis);GO:0006687(glycosphingolipid metabo…	04261(Adrenergic signaling in cardiomyocytes);05166(HTLV-I infection);05166(HTLV-I infection)	K09052	NA	cAMP responsive element modulator [Source:HGNC Symbol;Acc:HGNC:2352]	102.143	90.1812	84.2318	3.74676	0.844534	2.20273	40.7057	5.34716	3.90821e-23	1.16042e-21	up	yes
ENSSSCG00000009152	SGMS2	ENSSSCT00000010022	GO:0030176(integral component of endoplasmic reticulum membrane);GO:0030173(integral component of Golgi membrane);GO:0016021(integral component of membrane);GO:0016020(membrane);GO:0005887(integral component of plasma membrane);GO:0005794(Golgi apparatus);GO:1905373(ceramide phosphoethanolamine biosynthetic process);GO:0046513(ceramide biosynthetic process);GO:0006686(sphingomyelin biosynthetic p…	00600(Sphingolipid metabolism);04071(Sphingolipid signaling pathway)	K04714	EC:2.7.8.27	sphingomyelin synthase 2 [Source:HGNC Symbol;Acc:HGNC:28395]	12.3072	9.59383	14.1943	0.285614	0.142027	0.227749	55.0746	5.78332	4.01093e-23	1.18849e-21	up	yes
ENSSSCG00000007511	ANKRD60	ENSSSCT00000008226;ENSSSCT00000034367	NA	NA	NA	NA	ankyrin repeat domain 60 [Source:HGNC Symbol;Acc:HGNC:16217]	45.5365	28.4338	33.3067	0	0.077134	0	1390.79	10.4417	4.75337e-23	1.40562e-21	up	yes
ENSSSCG00000028976	PPP2R2B	ENSSSCT00000029561	GO:0000159(protein phosphatase type 2A complex);GO:0050790(regulation of catalytic activity);GO:0019888(protein phosphatase regulator activity)	NA	K04354	NA	serine/threonine-protein phosphatase 2A 55 kDa regulatory subunit B beta isoform [Source:RefSeq peptide;Acc:NP_999190]	37.1784	44.7753	14.1568	0.238906	0.175285	0.272405	139.981	7.12909	5.01354e-23	1.47955e-21	up	yes
ENSSSCG00000002347	DNAL1	ENSSSCT00000002611	NA	05016(Huntington's disease)	K10411	NA	dynein axonemal light chain 1 [Source:HGNC Symbol;Acc:HGNC:23247]	37.7551	22.1073	39.8234	0	0	0	inf	inf	5.19437e-23	1.52982e-21	up	yes
ENSSSCG00000002923	WDR62	ENSSSCT00000003228	GO:0005813(centrosome);GO:0005634(nucleus);GO:0000922(spindle pole);GO:0022008(neurogenesis);GO:0021987(cerebral cortex development);GO:0007099(centriole replication);GO:0007052(mitotic spindle organization)	NA	NA	NA	WD repeat domain 62 [Source:HGNC Symbol;Acc:HGNC:24502]	161.604	156.637	157.482	10.472	9.88151	10.8074	15.2667	3.93232	5.4646e-23	1.60615e-21	up	yes
ENSSSCG00000012648	ACTRT1	ENSSSCT00000013829	NA	NA	NA	NA	actin related protein T1 [Source:HGNC Symbol;Acc:HGNC:24027]	47.1729	45.29	11.7861	0	0	0.039477	2640.75	11.3667	6.4814e-23	1.90117e-21	up	yes
ENSSSCG00000021706	KIF21B	ENSSSCT00000031292	GO:0005871(kinesin complex);GO:0007018(microtubule-based movement);GO:0016887(ATPase activity);GO:0008017(microtubule binding);GO:0005524(ATP binding);GO:0003777(microtubule motor activity);GO:0003774(motor activity);GO:0000166(nucleotide binding)	NA	NA	NA	kinesin family member 21B [Source:HGNC Symbol;Acc:HGNC:29442]	73.7531	93.9452	70.7446	3.79738	2.53257	5.129	20.8084	4.3791	7.59121e-23	2.22222e-21	up	yes
ENSSSCG00000008483		ENSSSCT00000009285	NA	NA	NA	NA		11.8695	10.2458	11.987	0	0	0	inf	inf	7.87616e-23	2.30101e-21	up	yes
ENSSSCG00000030251		ENSSSCT00000030836	GO:0016021(integral component of membrane);GO:0016020(membrane)	NA	NA	NA		98.8733	122.85	50.8158	1.8902	0.844519	1.31016	67.3787	6.07422	8.18335e-23	2.38596e-21	up	yes
ENSSSCG00000008717		ENSSSCT00000009536	GO:0051493(regulation of cytoskeleton organization);GO:0009966(regulation of signal transduction)	NA	NA	NA		346.032	348.82	234.341	18.4792	12.945	13.0414	20.8969	4.38521	8.26913e-23	2.40615e-21	up	yes
ENSSSCG00000003810	UBE2U	ENSSSCT00000004217	GO:0033503(HULC complex);GO:0005737(cytoplasm);GO:0000790(nuclear chromatin);GO:0043161(proteasome-mediated ubiquitin-dependent protein catabolic process);GO:0016574(histone ubiquitination);GO:0006281(DNA repair);GO:0000209(protein polyubiquitination);GO:0061630(ubiquitin protein ligase activity);GO:0031625(ubiquitin protein ligase binding);GO:0005524(ATP binding);GO:0000166(nucleotide binding)	04120(Ubiquitin mediated proteolysis)	K10584	EC:2.3.2.23	ubiquitin conjugating enzyme E2 U (putative) [Source:HGNC Symbol;Acc:HGNC:28559]	26.8276	18.5295	20.0433	0	0	0	inf	inf	8.37401e-23	2.43181e-21	up	yes
ENSSSCG00000016494	BRAF	ENSSSCT00000017958	GO:0044297(cell body);GO:0043231(intracellular membrane-bounded organelle);GO:0043005(neuron projection);GO:0005886(plasma membrane);GO:0005829(cytosol);GO:0005739(mitochondrion);GO:0005737(cytoplasm);GO:0005622(intracellular);GO:2000352(negative regulation of endothelial cell apoptotic process);GO:2000301(negative regulation of synaptic vesicle exocytosis);GO:1900026(positive regulation of subst…	04015(Rap1 signaling pathway);04010(MAPK signaling pathway);04012(ErbB signaling pathway);04068(FoxO signaling pathway);04024(cAMP signaling pathway);04150(mTOR signaling pathway);04810(Regulation of actin cytoskeleton);04510(Focal adhesion);04650(Natural killer cell mediated cytotoxicity);04062(Chemokine signaling pathway);04910(Insulin signaling pathway);04914(Progesterone-mediated oocyte matur…	K04365	EC:2.7.11.1	B-Raf proto-oncogene, serine/threonine kinase [Source:HGNC Symbol;Acc:HGNC:1097]	70.809	98.0609	54.5324	2.83992	0.89248	1.97612	39.1349	5.29038	8.75826e-23	2.53832e-21	up	yes
ENSSSCG00000000838	SLC41A2	ENSSSCT00000000911	GO:0016021(integral component of membrane);GO:0016020(membrane);GO:0098655(cation transmembrane transport);GO:0070838(divalent metal ion transport);GO:0055085(transmembrane transport);GO:0006812(cation transport);GO:0072509(divalent inorganic cation transmembrane transporter activity);GO:0008324(cation transmembrane transporter activity)	NA	NA	NA	solute carrier family 41 member 2 [Source:HGNC Symbol;Acc:HGNC:31045]	42.8591	39.2377	52.566	0.249067	0	0.156092	332.37	8.37665	9.29266e-23	2.68785e-21	up	yes
ENSSSCG00000023654		ENSSSCT00000028342	NA	NA	NA	NA		27.3388	48.9621	90.4691	0	0	0	inf	inf	9.39163e-23	2.71109e-21	up	yes
ENSSSCG00000004028	C6orf118	ENSSSCT00000004454	NA	NA	NA	NA	chromosome 6 open reading frame 118 [Source:HGNC Symbol;Acc:HGNC:21233]	107.814	96.9065	67.4757	0.243934	0	0	1115.86	10.1239	1.04096e-22	2.999e-21	up	yes
ENSSSCG00000007402		ENSSSCT00000008102	NA	NA	NA	NA		207.351	288.072	17.2232	0.047379	0	0	10820.1	13.4014	1.04538e-22	3.00576e-21	up	yes
ENSSSCG00000007957	C16orf90	ENSSSCT00000008720	NA	NA	NA	NA	chromosome 16 open reading frame 90 [Source:HGNC Symbol;Acc:HGNC:34455]	62.1437	34.96	31.7436	0	0	0	inf	inf	1.15243e-22	3.30705e-21	up	yes
ENSSSCG00000001205	NKAPL	ENSSSCT00000001303	NA	NA	NA	NA	NFKB activating protein like [Source:HGNC Symbol;Acc:HGNC:21584]	58.4201	56.4104	42.118	0.898876	0.164577	0.344224	111.495	6.80083	1.1657e-22	3.33855e-21	up	yes
ENSSSCG00000011941	IFT57	ENSSSCT00000013066	GO:0044292(dendrite terminus);GO:0036064(ciliary basal body);GO:0032391(photoreceptor connecting cilium);GO:0030992(intraciliary transport particle B);GO:0005930(axoneme);GO:0005929(cilium);GO:0005813(centrosome);GO:0005794(Golgi apparatus);GO:1905515(non-motile cilium assembly);GO:0060972(left/right pattern formation);GO:0060271(cilium assembly);GO:0050680(negative regulation of epithelial cell …	05016(Huntington's disease)	K04638	NA	intraflagellar transport 57 [Source:HGNC Symbol;Acc:HGNC:17367]	195.264	137.999	137.926	6.94538	2.14245	2.42771	40.9177	5.35465	1.31731e-22	3.76532e-21	up	yes
ENSSSCG00000001906	CYP1A1	ENSSSCT00000002135	GO:0043231(intracellular membrane-bounded organelle);GO:0071407(cellular response to organic cyclic compound);GO:0055114(oxidation-reduction process);GO:0017144(drug metabolic process);GO:0008202(steroid metabolic process);GO:0002933(lipid hydroxylation);GO:0101020(estrogen 16-alpha-hydroxylase activity);GO:0070576(vitamin D 24-hydroxylase activity);GO:0020037(heme binding);GO:0016712(oxidoreduct…	00140(Steroid hormone biosynthesis);00380(Tryptophan metabolism);00830(Retinol metabolism);00980(Metabolism of xenobiotics by cytochrome P450);04913(Ovarian Steroidogenesis);05204(Chemical carcinogenesis)	K07408	EC:1.14.14.1	cytochrome P450 family 1 subfamily A member 1 [Source:HGNC Symbol;Acc:HGNC:2595]	0.085381	0.136353	0.147765	15.613	13.179	15.6035	0.00832288	-6.9087	1.41792e-22	4.04495e-21	down	yes
ENSSSCG00000005182		ENSSSCT00000005713	NA	NA	NA	NA		145.773	144.499	56.2677	0.286394	0	0	1210.01	10.2408	1.42662e-22	4.06182e-21	up	yes
ENSSSCG00000027512		ENSSSCT00000031778	NA	NA	NA	NA		310.615	215.484	137.674	2.30086	1.89222	1.90708	108.812	6.7657	1.49275e-22	4.24179e-21	up	yes
ENSSSCG00000010103		ENSSSCT00000011064	GO:0036064(ciliary basal body);GO:0005929(cilium);GO:0005874(microtubule);GO:0005856(cytoskeleton);GO:0005737(cytoplasm);GO:0007017(microtubule-based process);GO:0007010(cytoskeleton organization);GO:0005525(GTP binding);GO:0005200(structural constituent of cytoskeleton);GO:0003924(GTPase activity);GO:0000166(nucleotide binding)	04145(Phagosome);04540(Gap junction)	NA	NA		1276.26	864.661	760.309	57.7859	35.6847	48.9611	20.3693	4.34832	1.54144e-22	4.37163e-21	up	yes
ENSSSCG00000004413	PPIL6	ENSSSCT00000004876	GO:0006457(protein folding);GO:0000413(protein peptidyl-prolyl isomerization);GO:0003755(peptidyl-prolyl cis-trans isomerase activity)	NA	NA	NA	peptidylprolyl isomerase like 6 [Source:HGNC Symbol;Acc:HGNC:21557]	36.5825	22.9759	32.0004	0.16615	0.06734	0.131833	250.624	7.96938	1.70347e-22	4.82175e-21	up	yes
ENSSSCG00000005324	FAM221B	ENSSSCT00000005863	NA	NA	NA	NA	family with sequence similarity 221 member B [Source:HGNC Symbol;Acc:HGNC:30762]	101.687	61.9276	69.216	1.97453	1.89593	1.8247	40.8821	5.3534	1.73763e-22	4.90888e-21	up	yes
ENSSSCG00000001100	CARMIL1	ENSSSCT00000001196	GO:0070062(extracellular exosome);GO:0044354(macropinosome);GO:0031941(filamentous actin);GO:0031252(cell leading edge);GO:0030027(lamellipodium);GO:0016607(nuclear speck);GO:0005886(plasma membrane);GO:0005829(cytosol);GO:0005634(nucleus);GO:2000813(negative regulation of barbed-end actin filament capping);GO:1902745(positive regulation of lamellipodium organization);GO:1900026(positive regulati…	NA	NA	NA	capping protein regulator and myosin 1 linker 1 [Source:HGNC Symbol;Acc:HGNC:21581]	59.7469	60.4214	45.9948	2.98491	0.874922	1.51002	30.9437	4.95157	1.84472e-22	5.20131e-21	up	yes
ENSSSCG00000001795	SH3GL3	ENSSSCT00000002011	GO:0006897(endocytosis);GO:0070062(extracellular exosome);GO:0005737(cytoplasm);GO:0042802(identical protein binding)	NA	K11247	NA	SH3 domain containing GRB2 like 3, endophilin A3 [Source:HGNC Symbol;Acc:HGNC:10832]	29.6915	26.0705	22.2824	0.0888914	0	0.112312	387.888	8.5995	1.86979e-22	5.26182e-21	up	yes
ENSSSCG00000001655	MEA1	ENSSSCT00000001841	GO:0005737(cytoplasm);GO:0030154(cell differentiation);GO:0007283(spermatogenesis);GO:0007275(multicellular organism development)	NA	NA	NA	male-enhanced antigen 1 [Source:HGNC Symbol;Acc:HGNC:6986]	1991.86	1510.56	773.89	37.6125	44.1131	42.0598	34.5461	5.11045	2.04198e-22	5.73529e-21	up	yes
ENSSSCG00000020771	INHA	ENSSSCT00000031176	GO:0043512(inhibin A complex);GO:0034673(inhibin-betaglycan-ActRII complex);GO:0005576(extracellular region);GO:0051726(regulation of cell cycle);GO:0042541(hemoglobin biosynthetic process);GO:0042127(regulation of cell proliferation);GO:0008083(growth factor activity);GO:0005179(hormone activity);GO:0005102(receptor binding)	NA	NA	NA	inhibin alpha chain precursor [Source:RefSeq peptide;Acc:NP_999354]	72.9701	139.613	296.452	4905.6	6430.31	4683.58	0.031776	-4.97592	2.1868e-22	6.13021e-21	down	yes
ENSSSCG00000023957	CFAP126	ENSSSCT00000028177	GO:0036064(ciliary basal body);GO:0016324(apical plasma membrane);GO:0005929(cilium);GO:0044782(cilium organization)	NA	NA	NA	cilia and flagella associated protein 126 [Source:HGNC Symbol;Acc:HGNC:32325]	186.656	100.639	117.948	4.99805	1.97894	3.30799	39.4015	5.30018	2.24458e-22	6.28006e-21	up	yes
ENSSSCG00000012169	DDX53	ENSSSCT00000013311	GO:0010501(RNA secondary structure unwinding);GO:0016787(hydrolase activity);GO:0005524(ATP binding);GO:0004386(helicase activity);GO:0004004(ATP-dependent RNA helicase activity);GO:0003723(RNA binding);GO:0003676(nucleic acid binding);GO:0000166(nucleotide binding)	NA	NA	NA		7.90929	8.03393	10.5024	0	0	0	inf	inf	2.37123e-22	6.62169e-21	up	yes
ENSSSCG00000030069	NOXRED1	ENSSSCT00000023660	GO:0055114(oxidation-reduction process);GO:0006561(proline biosynthetic process);GO:0004735(pyrroline-5-carboxylate reductase activity)	NA	NA	NA	NADP dependent oxidoreductase domain containing 1 [Source:HGNC Symbol;Acc:HGNC:20487]	20.2005	25.9758	13.3694	0	0	0	inf	inf	2.37639e-22	6.62339e-21	up	yes
ENSSSCG00000009333		ENSSSCT00000010227;ENSSSCT00000010228	NA	NA	NA	NA		12.8383	17.6119	8.30877	0	0	0	inf	inf	2.43016e-22	6.76032e-21	up	yes
ENSSSCG00000012558	PIH1D3	ENSSSCT00000013730;ENSSSCT00000033177	NA	NA	NA	NA	PIH1 domain containing 3 [Source:HGNC Symbol;Acc:HGNC:28570]	16.6828	9.64952	12.5731	0	0	0	inf	inf	2.64433e-22	7.34205e-21	up	yes
ENSSSCG00000012404	CH242-94E16.3	ENSSSCT00000032740;ENSSSCT00000035572;ENSSSCT00000035547;ENSSSCT00000013563;ENSSSCT00000034279	NA	NA	NA	NA		66.4746	67.9604	38.1309	1.39125	0.334242	0.903595	65.6373	6.03644	2.76802e-22	7.67084e-21	up	yes
ENSSSCG00000008582	FAM228A	ENSSSCT00000009392	NA	NA	NA	NA	family with sequence similarity 228 member A [Source:HGNC Symbol;Acc:HGNC:34418]	24.4373	26.8801	16.2625	0	0	0	inf	inf	3.39876e-22	9.40086e-21	up	yes
ENSSSCG00000015935	CCDC173	ENSSSCT00000017351	NA	NA	NA	NA	coiled-coil domain containing 173 [Source:HGNC Symbol;Acc:HGNC:25064]	8.47547	8.79943	31.7172	0	0	0	inf	inf	3.65446e-22	1.00889e-20	up	yes
ENSSSCG00000029612		ENSSSCT00000029326	GO:0006508(proteolysis);GO:0004252(serine-type endopeptidase activity)	NA	NA	NA		755.238	1350.76	119.243	0	0.313563	0.304729	3599.01	11.8134	3.70125e-22	1.01988e-20	up	yes
ENSSSCG00000014168	ELL2	ENSSSCT00000015477	GO:0008023(transcription elongation factor complex);GO:0005654(nucleoplasm);GO:0042795(snRNA transcription from RNA polymerase II promoter);GO:0006368(transcription elongation from RNA polymerase II promoter)	NA	NA	NA	elongation factor for RNA polymerase II 2 [Source:HGNC Symbol;Acc:HGNC:17064]	25.5827	27.0949	31.24	0.487998	0.264656	0.118824	96.2935	6.58937	3.88614e-22	1.0688e-20	up	yes
ENSSSCG00000016265		ENSSSCT00000017711;ENSSSCT00000017710	GO:0046872(metal ion binding);GO:0008270(zinc ion binding);GO:0003677(DNA binding);GO:0003677(DNA binding)	NA	NA	NA		70.8744	54.9795	51.0289	0.218838	0	0	808.282	9.65871	3.89909e-22	1.07034e-20	up	yes
ENSSSCG00000017644	C17orf47	ENSSSCT00000019207	NA	NA	NA	NA	chromosome 17 open reading frame 47 [Source:HGNC Symbol;Acc:HGNC:26844]	83.6727	112.488	58.1723	0.334776	0	0.182058	492.098	8.9428	4.8422e-22	1.32673e-20	up	yes
ENSSSCG00000021258		ENSSSCT00000022875	GO:0016021(integral component of membrane);GO:0016020(membrane)	NA	NA	NA		92.6406	65.3503	96.0723	2.23763	2.41389	1.44043	41.7048	5.38214	4.90667e-22	1.34186e-20	up	yes
ENSSSCG00000024718		ENSSSCT00000000010	NA	NA	NA	NA		79.3323	42.5937	63.0921	0.838397	0.252265	1.07803	85.3132	6.4147	4.99858e-22	1.36443e-20	up	yes
ENSSSCG00000000271	AMHR2	ENSSSCT00000000290	GO:0016021(integral component of membrane);GO:0016020(membrane);GO:1990262(anti-Mullerian hormone signaling pathway);GO:1902613(negative regulation of anti-Mullerian hormone signaling pathway);GO:0023014(signal transduction by protein phosphorylation);GO:0016310(phosphorylation);GO:0007548(sex differentiation);GO:0007178(transmembrane receptor protein serine/threonine kinase signaling pathway);GO…	04350(TGF-beta signaling pathway);04060(Cytokine-cytokine receptor interaction)	K04672	EC:2.7.11.30	anti-Mullerian hormone receptor type 2 [Source:HGNC Symbol;Acc:HGNC:465]	0.597368	0.919209	2.51035	55.1239	51.5804	60.2049	0.0241265	-5.37324	5.28967e-22	1.44119e-20	down	yes
ENSSSCG00000016107		ENSSSCT00000017537	NA	NA	NA	NA		14.1533	17.1102	18.4393	0	0	0	inf	inf	5.82866e-22	1.58507e-20	up	yes
ENSSSCG00000012774	DUSP9	ENSSSCT00000034977;ENSSSCT00000036410;ENSSSCT00000013966	NA	NA	K18498	EC:3.1.3.16 3.1.3.48		2.65458	3.21807	2.23211	59.1509	73.9155	69.1886	0.0400719	-4.64126	6.13131e-22	1.66299e-20	down	yes
ENSSSCG00000008339	GFPT1	ENSSSCT00000009132;ENSSSCT00000009133	GO:0070062(extracellular exosome);GO:1901137(carbohydrate derivative biosynthetic process);GO:1901135(carbohydrate derivative metabolic process);GO:0032922(circadian regulation of gene expression);GO:0097367(carbohydrate derivative binding);GO:0004360(glutamine-fructose-6-phosphate transaminase (isomerizing) activity);GO:0004360(glutamine-fructose-6-phosphate transaminase (isomerizing) activity)	00520(Amino sugar and nucleotide sugar metabolism);00250(Alanine, aspartate and glutamate metabolism);00250(Alanine, aspartate and glutamate metabolism)	K00820	EC:2.6.1.16	glutamine--fructose-6-phosphate transaminase 1 [Source:HGNC Symbol;Acc:HGNC:4241]	31.8316	32.6147	29.4893	1.37577	0.582248	1.00713	31.6799	4.98549	6.13806e-22	1.66299e-20	up	yes
ENSSSCG00000001232	CH242-196B23.2	ENSSSCT00000001339	GO:0005622(intracellular);GO:0046872(metal ion binding);GO:0008270(zinc ion binding)	NA	NA	NA		126.291	141.516	82.5009	2.50403	1.05665	3.94983	46.6425	5.54357	6.37254e-22	1.72331e-20	up	yes
ENSSSCG00000005847	STPG3	ENSSSCT00000006426	NA	NA	NA	NA	sperm-tail PG-rich repeat containing 3 [Source:HGNC Symbol;Acc:HGNC:37285]	19.2667	11.2685	21.0027	0	0	0	inf	inf	6.63132e-22	1.78996e-20	up	yes
ENSSSCG00000002620	EFHC1	ENSSSCT00000002907	GO:0072686(mitotic spindle);GO:0005813(centrosome);GO:0021795(cerebral cortex cell migration);GO:0005509(calcium ion binding)	NA	NA	NA	EF-hand domain containing 1 [Source:HGNC Symbol;Acc:HGNC:16406]	131.46	87.5612	101.614	5.81231	5.15585	6.16457	18.7148	4.22611	6.68967e-22	1.80237e-20	up	yes
ENSSSCG00000006766	PHTF1	ENSSSCT00000007412	GO:0016021(integral component of membrane);GO:0016020(membrane)	NA	NA	NA	putative homeodomain transcription factor 1 [Source:HGNC Symbol;Acc:HGNC:8939]	23.657	19.7503	27.3164	0.528645	0.268352	0.134623	75.9148	6.24631	6.83423e-22	1.83791e-20	up	yes
ENSSSCG00000027770	TDRKH	ENSSSCT00000032144	GO:0071547(piP-body);GO:0071546(pi-body);GO:0016021(integral component of membrane);GO:0016020(membrane);GO:0005739(mitochondrion);GO:0005737(cytoplasm);GO:0043046(DNA methylation involved in gamete generation);GO:0034587(piRNA metabolic process);GO:0009566(fertilization);GO:0007283(spermatogenesis);GO:0007140(male meiosis);GO:0003723(RNA binding);GO:0003676(nucleic acid binding)	NA	NA	NA	tudor and KH domain containing [Source:HGNC Symbol;Acc:HGNC:11713]	44.3109	60.4238	52.7566	2.29647	1.3947	2.19128	26.7731	4.74271	6.88673e-22	1.84862e-20	up	yes
ENSSSCG00000004016		ENSSSCT00000004441	GO:0005874(microtubule);GO:0005871(kinesin complex);GO:0007018(microtubule-based movement);GO:0016887(ATPase activity);GO:0008017(microtubule binding);GO:0005524(ATP binding);GO:0003777(microtubule motor activity);GO:0003774(motor activity);GO:0000166(nucleotide binding)	NA	NA	NA		135.605	42.0563	35.8431	0.675287	0.319496	0.264789	169.505	7.40519	6.90398e-22	1.84984e-20	up	yes
ENSSSCG00000029447		ENSSSCT00000031302	GO:0005516(calmodulin binding)	NA	NA	NA		133.805	110.232	54.5127	0	0	0.237286	1258.19	10.2971	7.00958e-22	1.87468e-20	up	yes
ENSSSCG00000008564	CIB4	ENSSSCT00000009370	GO:0005509(calcium ion binding);GO:0000287(magnesium ion binding)	NA	NA	NA	calcium and integrin binding family member 4 [Source:HGNC Symbol;Acc:HGNC:33703]	89.9244	54.7362	49.7452	0	0	0.176649	1100.52	10.104	7.11052e-22	1.89818e-20	up	yes
ENSSSCG00000017051	SOX30	ENSSSCT00000018564	GO:0005634(nucleus);GO:0031960(response to corticosteroid);GO:0007283(spermatogenesis);GO:0043565(sequence-specific DNA binding);GO:0003677(DNA binding)	NA	NA	NA	SRY-box 30 [Source:HGNC Symbol;Acc:HGNC:30635]	49.084	59.2572	37.6876	1.39322	0.304022	0.672427	61.6243	5.94543	7.12557e-22	1.89872e-20	up	yes
ENSSSCG00000009685		ENSSSCT00000010620	GO:0046658(anchored component of plasma membrane);GO:0019897(extrinsic component of plasma membrane);GO:0006508(proteolysis);GO:0017080(sodium channel regulator activity);GO:0016787(hydrolase activity);GO:0008236(serine-type peptidase activity);GO:0008233(peptidase activity);GO:0004252(serine-type endopeptidase activity)	NA	NA	NA		24.1447	30.6756	5.30774	0	0	0	inf	inf	7.18791e-22	1.91183e-20	up	yes
ENSSSCG00000018026		ENSSSCT00000019621	NA	NA	NA	NA		385.522	376.294	138.118	8.12267	5.91019	8.85013	39.3277	5.29747	7.47848e-22	1.98548e-20	up	yes
ENSSSCG00000010283		ENSSSCT00000011255	GO:0005578(proteinaceous extracellular matrix);GO:0007165(signal transduction);GO:0005509(calcium ion binding)	NA	NA	NA		15.3363	27.7726	47.5918	595.922	517.217	642.282	0.0516689	-4.27456	7.55823e-22	2.003e-20	down	yes
ENSSSCG00000002811	CNGB1	ENSSSCT00000003111	GO:1902495(transmembrane transporter complex);GO:0016021(integral component of membrane);GO:0016020(membrane);GO:0005887(integral component of plasma membrane);GO:0001750(photoreceptor outer segment);GO:0098655(cation transmembrane transport);GO:0071805(potassium ion transmembrane transport);GO:0050908(detection of light stimulus involved in visual perception);GO:0045494(photoreceptor cell mainte…	NA	K04952	NA	cyclic nucleotide gated channel beta 1 [Source:HGNC Symbol;Acc:HGNC:2151]	6.18513	8.36916	4.17059	0	0	0	inf	inf	7.66897e-22	2.02865e-20	up	yes
ENSSSCG00000013384		ENSSSCT00000014618	GO:0007275(multicellular organism development);GO:0006355(regulation of transcription, DNA-templated);GO:0003677(DNA binding)	NA	NA	NA		18.2977	22.0734	20.0122	0	0	0	inf	inf	7.87592e-22	2.07961e-20	up	yes
ENSSSCG00000030271		ENSSSCT00000011608	GO:0005737(cytoplasm);GO:0008152(metabolic process);GO:0004364(glutathione transferase activity)	00480(Glutathione metabolism);00980(Metabolism of xenobiotics by cytochrome P450);00982(Drug metabolism - cytochrome P450);05204(Chemical carcinogenesis)	NA	NA		141.052	189.372	31.8468	0.866766	0.735652	0.730079	155.315	7.27905	8.3195e-22	2.19276e-20	up	yes
ENSSSCG00000005699	HMCN2	ENSSSCT00000006268	GO:0030054(cell junction);GO:0005938(cell cortex);GO:0005604(basement membrane);GO:0005576(extracellular region);GO:0030335(positive regulation of cell migration);GO:0006939(smooth muscle contraction);GO:0005509(calcium ion binding)	NA	NA	NA	hemicentin 2 [Source:HGNC Symbol;Acc:HGNC:21293]	0.026084	0.054065	0.056635	4.67409	2.51739	7.4296	0.00935526	-6.74001	8.78053e-22	2.31009e-20	down	yes
ENSSSCG00000007099	SCP2D1	ENSSSCT00000007771	GO:0030301(cholesterol transport);GO:0015914(phospholipid transport);GO:0006694(steroid biosynthetic process);GO:0032934(sterol binding);GO:0015248(sterol transporter activity)	NA	NA	NA	SCP2 sterol binding domain containing 1 [Source:HGNC Symbol;Acc:HGNC:16211]	182.955	242.585	39.5566	0.510683	0.164768	0.384657	438.726	8.77718	9.80755e-22	2.57563e-20	up	yes
ENSSSCG00000002270		ENSSSCT00000002528	NA	NA	NA	NA		14.3344	13.1527	30.4788	0.059914	0	0	967.485	9.9181	1.0082e-21	2.64293e-20	up	yes
ENSSSCG00000007259	BPIFA2	ENSSSCT00000007943	GO:0070062(extracellular exosome);GO:0005576(extracellular region);GO:0008289(lipid binding);GO:0001530(lipopolysaccharide binding)	NA	NA	NA	BPI fold containing family A member 2 [Source:HGNC Symbol;Acc:HGNC:16203]	44.6654	17.8329	18.6704	0	0	0	inf	inf	1.10751e-21	2.89805e-20	up	yes
ENSSSCG00000011837		ENSSSCT00000036141;ENSSSCT00000033598;ENSSSCT00000012949	GO:0005576(extracellular region);GO:0005615(extracellular space);GO:0005615(extracellular space)	NA	NA	NA		34.0699	37.0199	32.3173	1.19072	1.16036	0.673161	34.1927	5.09562	1.12576e-21	2.94051e-20	up	yes
ENSSSCG00000004901	PIGN	ENSSSCT00000005407	GO:0016021(integral component of membrane);GO:0016020(membrane);GO:0005886(plasma membrane);GO:0005829(cytosol);GO:0005789(endoplasmic reticulum membrane);GO:0008152(metabolic process);GO:0006506(GPI anchor biosynthetic process);GO:0051377(mannose-ethanolamine phosphotransferase activity);GO:0016740(transferase activity);GO:0003824(catalytic activity)	00563(Glycosylphosphatidylinositol(GPI)-anchor biosynthesis)	K05285	EC:2.7.-.-	phosphatidylinositol glycan anchor biosynthesis class N [Source:HGNC Symbol;Acc:HGNC:8967]	14.6866	11.8795	23.8162	0.039326	0.071284	0	455.495	8.83129	1.12989e-21	2.94602e-20	up	yes
ENSSSCG00000001443		ENSSSCT00000001597	NA	NA	NA	NA		9.56732	10.4163	20.57	0	0	0	inf	inf	1.16524e-21	3.03276e-20	up	yes
ENSSSCG00000002025	SLC22A17	ENSSSCT00000002265	GO:0031301(integral component of organelle membrane);GO:0016021(integral component of membrane);GO:0016020(membrane);GO:0005887(integral component of plasma membrane);GO:0055085(transmembrane transport);GO:0015891(siderophore transport);GO:0015711(organic anion transport);GO:0007165(signal transduction);GO:0022857(transmembrane transporter activity);GO:0008514(organic anion transmembrane transpor…	NA	NA	NA	solute carrier family 22 member 17 [Source:HGNC Symbol;Acc:HGNC:23095]	20.2206	18.9682	32.0171	343.641	521.16	410.239	0.055846	-4.1624	1.24432e-21	3.23278e-20	down	yes
ENSSSCG00000001826	CFAP100	ENSSSCT00000002046	NA	NA	NA	NA	cilia and flagella associated protein 100 [Source:HGNC Symbol;Acc:HGNC:26842]	66.757	44.3891	58.4086	1.92687	0.721819	1.85735	37.6283	5.23375	1.29212e-21	3.35099e-20	up	yes
ENSSSCG00000005454		ENSSSCT00000005999	GO:0005794(Golgi apparatus);GO:0098869(cellular oxidant detoxification);GO:0055114(oxidation-reduction process);GO:0045454(cell redox homeostasis);GO:0034599(cellular response to oxidative stress);GO:0007283(spermatogenesis);GO:0006662(glycerol ether metabolic process);GO:0047134(protein-disulfide reductase activity);GO:0016671(oxidoreductase activity, acting on a sulfur group of donors, disulfid…	NA	NA	NA		90.1573	84.7639	66.0782	0	0	0	inf	inf	1.38816e-21	3.59365e-20	up	yes
ENSSSCG00000000056		ENSSSCT00000000061	NA	NA	NA	NA		114.82	253.287	20.1516	0.109277	0	0.065595	2220.24	11.1165	1.53251e-21	3.96029e-20	up	yes
ENSSSCG00000010603	NEURL1	ENSSSCT00000011599	GO:0097440(apical dendrite);GO:0043204(perikaryon);GO:0043197(dendritic spine);GO:0014069(postsynaptic density);GO:0005886(plasma membrane);GO:0005737(cytoplasm);GO:0090129(positive regulation of synapse maturation);GO:0071230(cellular response to amino acid stimulus);GO:0060999(positive regulation of dendritic spine development);GO:0051491(positive regulation of filopodium assembly);GO:0048170(p…	NA	NA	NA	neuralized E3 ubiquitin protein ligase 1 [Source:HGNC Symbol;Acc:HGNC:7761]	64.6745	61.3807	42.7428	2.07958	2.6895	2.79519	22.3152	4.47995	1.63847e-21	4.22661e-20	up	yes
ENSSSCG00000015259	B3GAT1	ENSSSCT00000016628	GO:0043231(intracellular membrane-bounded organelle);GO:0016021(integral component of membrane);GO:0016020(membrane);GO:0005794(Golgi apparatus);GO:0000139(Golgi membrane);GO:0050650(chondroitin sulfate proteoglycan biosynthetic process);GO:0030204(chondroitin sulfate metabolic process);GO:0005975(carbohydrate metabolic process);GO:0046872(metal ion binding);GO:0016740(transferase activity);GO:00…	00514(Other types of O-glycan biosynthesis)	K00735	EC:2.4.1.135	beta-1,3-glucuronyltransferase 1 [Source:HGNC Symbol;Acc:HGNC:921]	0.427862	0.387847	1.09617	27.9359	20.8674	31.2143	0.0238931	-5.38726	1.64159e-21	4.22717e-20	down	yes
ENSSSCG00000009001		ENSSSCT00000009858	GO:0005622(intracellular);GO:0006606(protein import into nucleus);GO:0006405(RNA export from nucleus);GO:0017056(structural constituent of nuclear pore);GO:0008139(nuclear localization sequence binding);GO:0005487(nucleocytoplasmic transporter activity)	NA	NA	NA		7.02763	23.3443	3.60694	0	0	0	inf	inf	1.72782e-21	4.44136e-20	up	yes
ENSSSCG00000004539		ENSSSCT00000005014	GO:0030173(integral component of Golgi membrane);GO:0016021(integral component of membrane);GO:0016020(membrane);GO:0005794(Golgi apparatus);GO:0097503(sialylation);GO:0006486(protein glycosylation);GO:0016757(transferase activity, transferring glycosyl groups);GO:0016740(transferase activity);GO:0008373(sialyltransferase activity)	NA	NA	NA		18.3805	16.1813	10.262	0	0	0	inf	inf	1.73628e-21	4.45522e-20	up	yes
ENSSSCG00000005343	RNF38	ENSSSCT00000005882	GO:0005654(nucleoplasm);GO:0005634(nucleus);GO:0043161(proteasome-mediated ubiquitin-dependent protein catabolic process);GO:0016567(protein ubiquitination);GO:0061630(ubiquitin protein ligase activity);GO:0008270(zinc ion binding);GO:0004842(ubiquitin-protein transferase activity)	NA	NA	NA	ring finger protein 38 [Source:HGNC Symbol;Acc:HGNC:18052]	99.5223	116.466	72.2321	2.7272	0.585501	0.580572	74.0304	6.21005	1.77228e-21	4.53959e-20	up	yes
ENSSSCG00000012723	CH242-119C15.1	ENSSSCT00000013910	NA	NA	NA	NA		516.497	681.806	231.756	0.696694	0	0	2052.64	11.0033	1.82034e-21	4.65451e-20	up	yes
ENSSSCG00000002635	SPIRE2	ENSSSCT00000002924	GO:0032154(cleavage furrow);GO:0030659(cytoplasmic vesicle membrane);GO:0005938(cell cortex);GO:0070649(formin-nucleated actin cable assembly);GO:0051295(establishment of meiotic spindle localization);GO:0046907(intracellular transport);GO:0045010(actin nucleation);GO:0040038(polar body extrusion after meiotic divisions);GO:0036089(cleavage furrow formation);GO:0030036(actin cytoskeleton organiza…	04320(Dorso-ventral axis formation)	K02098	NA	spire type actin nucleation factor 2 [Source:HGNC Symbol;Acc:HGNC:30623]	89.5646	99.7071	78.2169	6.23025	4.68537	6.10203	15.7183	3.97437	2.11524e-21	5.39905e-20	up	yes
ENSSSCG00000028784	C7H6orf12	ENSSSCT00000024852;ENSSSCT00000036556;ENSSSCT00000034225	NA	NA	NA	NA		42.6661	38.1309	29.9476	0.381043	0.0558132	0.316221	147.056	7.20022	2.18175e-21	5.55443e-20	up	yes
ENSSSCG00000001025	DSP	ENSSSCT00000001118	GO:0070062(extracellular exosome);GO:0031012(extracellular matrix);GO:0030057(desmosome);GO:0030054(cell junction);GO:0016323(basolateral plasma membrane);GO:0014704(intercalated disc);GO:0005911(cell-cell junction);GO:0005886(plasma membrane);GO:0005882(intermediate filament);GO:0005856(cytoskeleton);GO:0005634(nucleus);GO:0001533(cornified envelope);GO:0098911(regulation of ventricular cardiac …	05412(Arrhythmogenic right ventricular cardiomyopathy (ARVC))	K10381	NA	desmoplakin [Source:HGNC Symbol;Acc:HGNC:3052]	0.399024	0.776134	2.39863	53.4148	52.846	64.6784	0.0209068	-5.57988	2.18375e-21	5.55443e-20	down	yes
ENSSSCG00000015796	PDLIM3	ENSSSCT00000022266;ENSSSCT00000017199	GO:0030018(Z disc);GO:0005737(cytoplasm);GO:0015629(actin cytoskeleton);GO:0005829(cytosol);GO:0007507(heart development);GO:0007015(actin filament organization);GO:0046872(metal ion binding);GO:0008307(structural constituent of muscle);GO:0008270(zinc ion binding);GO:0008092(cytoskeletal protein binding);GO:0008092(cytoskeletal protein binding)	NA	NA	NA	PDZ and LIM domain 3 [Source:HGNC Symbol;Acc:HGNC:20767]	0.962038	1.35231	2.2558	44.9055	36.9831	57.2212	0.0328528	-4.92784	2.26982e-21	5.76327e-20	down	yes
ENSSSCG00000017057	FAM71B	ENSSSCT00000018571	GO:0005634(nucleus)	NA	NA	NA	family with sequence similarity 71 member B [Source:HGNC Symbol;Acc:HGNC:28397]	168.812	393.892	18.2147	0.060258	0	0.065661	4613.43	12.1716	2.30789e-21	5.84973e-20	up	yes
ENSSSCG00000016105	ALS2CR12	ENSSSCT00000017535	GO:0036126(sperm flagellum);GO:0035686(sperm fibrous sheath);GO:0005737(cytoplasm);GO:0001520(outer dense fiber)	NA	NA	NA	amyotrophic lateral sclerosis 2 chromosome region 12 [Source:HGNC Symbol;Acc:HGNC:14439]	11.704	5.68145	11.9461	0	0	0	inf	inf	2.32556e-21	5.88427e-20	up	yes
ENSSSCG00000030541		ENSSSCT00000027136	NA	NA	NA	NA		143.042	142.828	57.0347	1.1693	0.788411	0.397923	145.568	7.18555	2.40045e-21	6.06322e-20	up	yes
ENSSSCG00000021173		ENSSSCT00000022931	GO:0005622(intracellular);GO:0008270(zinc ion binding)	NA	NA	NA		93.6218	77.8573	52.0693	0.93425	0.932842	1.42445	67.916	6.08568	2.51323e-21	6.33709e-20	up	yes
ENSSSCG00000014117		ENSSSCT00000015421	GO:0005576(extracellular region);GO:0007155(cell adhesion);GO:0005509(calcium ion binding)	04151(PI3K-Akt signaling pathway);04512(ECM-receptor interaction);04145(Phagosome);04510(Focal adhesion);05144(Malaria)	K04659	NA		0	0	0.138294	38.0151	56.1531	50.0882	0.000958668	-10.0267	2.54386e-21	6.40323e-20	down	yes
ENSSSCG00000006243		ENSSSCT00000006841	GO:0007218(neuropeptide signaling pathway)	NA	NA	NA		47.0809	56.3976	102.591	1478.23	1329.68	875.135	0.0559509	-4.15969	2.61195e-21	6.56326e-20	down	yes
ENSSSCG00000011811		ENSSSCT00000012923	NA	NA	NA	NA		49.306	68.9018	34.0562	0.541842	0.345522	0.521448	108.08	6.75595	2.8021e-21	7.02892e-20	up	yes
ENSSSCG00000022532		ENSSSCT00000023311;ENSSSCT00000026221	NA	NA	NA	NA		16.488	16.4743	31.474	0.285982	0.0410345	0.231897	115.288	6.8491	3.44493e-21	8.62655e-20	up	yes
ENSSSCG00000012582	KCNE5	ENSSSCT00000013758	GO:0016021(integral component of membrane);GO:0016020(membrane);GO:0008076(voltage-gated potassium channel complex);GO:0005886(plasma membrane);GO:2001257(regulation of cation channel activity);GO:1901381(positive regulation of potassium ion transmembrane transport);GO:1901380(negative regulation of potassium ion transmembrane transport);GO:1901379(regulation of potassium ion transmembrane transp…	NA	NA	NA	potassium voltage-gated channel subfamily E regulatory subunit 5 [Source:HGNC Symbol;Acc:HGNC:6241]	0	0.096776	0.207304	36.2706	34.0045	29.3152	0.00305331	-8.35541	3.66204e-21	9.15446e-20	down	yes
ENSSSCG00000009687	PRSS55	ENSSSCT00000010622	GO:0006508(proteolysis);GO:0016787(hydrolase activity);GO:0008236(serine-type peptidase activity);GO:0008233(peptidase activity);GO:0004252(serine-type endopeptidase activity)	NA	NA	NA	protease, serine 55 [Source:HGNC Symbol;Acc:HGNC:30824]	117.168	134.109	50.3108	0.273746	0	0	1101.71	10.1055	4.01156e-21	1.0011e-19	up	yes
ENSSSCG00000027933	SBK1	ENSSSCT00000032185	GO:0005737(cytoplasm);GO:0018107(peptidyl-threonine phosphorylation);GO:0018105(peptidyl-serine phosphorylation);GO:0006468(protein phosphorylation);GO:0016740(transferase activity);GO:0005524(ATP binding);GO:0004674(protein serine/threonine kinase activity);GO:0004672(protein kinase activity);GO:0000166(nucleotide binding)	NA	NA	NA	SH3 domain binding kinase 1 [Source:HGNC Symbol;Acc:HGNC:17699]	1.65126	1.63483	2.07206	28.2925	48.9108	53.7289	0.0409231	-4.61094	4.61668e-21	1.14947e-19	down	yes
ENSSSCG00000007435		ENSSSCT00000008138	GO:0006629(lipid metabolic process);GO:0008289(lipid binding)	NA	NA	NA		11.1186	12.8532	27.1092	301.215	448.674	559.184	0.0390208	-4.67961	4.62189e-21	1.14947e-19	down	yes
ENSSSCG00000015293		ENSSSCT00000033250;ENSSSCT00000016664	GO:0016021(integral component of membrane);GO:0016020(membrane);GO:0009986(cell surface);GO:0002079(inner acrosomal membrane);GO:0007338(single fertilization);GO:0007165(signal transduction);GO:0004114(3',5'-cyclic-nucleotide phosphodiesterase activity);GO:0004114(3',5'-cyclic-nucleotide phosphodiesterase activity)	04610(Complement and coagulation cascades);05162(Measles);05162(Measles)	NA	NA		36.8859	56.6674	25.4195	0.150163	0	0	792.291	9.62989	5.25646e-21	1.30505e-19	up	yes
ENSSSCG00000024551		ENSSSCT00000029173	GO:0016021(integral component of membrane);GO:0045332(phospholipid translocation);GO:0015914(phospholipid transport);GO:0005524(ATP binding);GO:0004012(phospholipid-translocating ATPase activity);GO:0000287(magnesium ion binding)	NA	NA	NA		101.593	136.753	142.604	0.61569	0	0.602232	312.787	8.28904	5.53578e-21	1.37206e-19	up	yes
ENSSSCG00000026817	ZNF646	ENSSSCT00000025977	GO:0046872(metal ion binding);GO:0003676(nucleic acid binding)	NA	NA	NA	zinc finger protein 646 [Source:HGNC Symbol;Acc:HGNC:29004]	276.591	221.422	385	18.361	18.9896	24.2732	14.3291	3.84088	6.08763e-21	1.50627e-19	up	yes
ENSSSCG00000007125		ENSSSCT00000007797	GO:0010951(negative regulation of endopeptidase activity);GO:0010466(negative regulation of peptidase activity);GO:0030414(peptidase inhibitor activity);GO:0004869(cysteine-type endopeptidase inhibitor activity)	NA	NA	NA		425.473	576.334	40.6131	0.306564	0.486845	0.249716	999.324	9.96481	6.28468e-21	1.55239e-19	up	yes
ENSSSCG00000008624		ENSSSCT00000030171;ENSSSCT00000009435	GO:0005741(mitochondrial outer membrane);GO:0005634(nucleus);GO:0045944(positive regulation of transcription from RNA polymerase II promoter);GO:0019432(triglyceride biosynthetic process);GO:0016311(dephosphorylation);GO:0009062(fatty acid catabolic process);GO:0006357(regulation of transcription from RNA polymerase II promoter);GO:0008195(phosphatidate phosphatase activity);GO:0003713(transcript…	00561(Glycerolipid metabolism);00564(Glycerophospholipid metabolism);00564(Glycerophospholipid metabolism)	NA	NA		179.215	213.746	120.654	9.79618	6.52947	11.6953	18.3296	4.19611	6.73712e-21	1.66133e-19	up	yes
ENSSSCG00000009596		ENSSSCT00000010518	GO:0046872(metal ion binding)	NA	NA	NA		38.3478	74.2694	25.8285	0.121086	0.1187	0	577.372	9.17336	6.85577e-21	1.68772e-19	up	yes
ENSSSCG00000000679	LRRC23	ENSSSCT00000000740	NA	NA	NA	NA	leucine rich repeat containing 23 [Source:HGNC Symbol;Acc:HGNC:19138]	84.8413	83.4091	43.3941	1.72941	1.02388	1.08556	55.1323	5.78483	7.07719e-21	1.73929e-19	up	yes
ENSSSCG00000011847	ZDHHC19	ENSSSCT00000012959	GO:0016021(integral component of membrane);GO:0016020(membrane);GO:0005783(endoplasmic reticulum);GO:0019706(protein-cysteine S-palmitoyltransferase activity);GO:0016746(transferase activity, transferring acyl groups);GO:0016740(transferase activity);GO:0008270(zinc ion binding)	NA	NA	NA	zinc finger DHHC-type containing 19 [Source:HGNC Symbol;Acc:HGNC:20713]	37.196	17.2936	40.0005	0.105541	0	0	895.293	9.80622	7.612e-21	1.86757e-19	up	yes
ENSSSCG00000000739	FOXM1	ENSSSCT00000000803;ENSSSCT00000029857	GO:0005634(nucleus);GO:2000781(positive regulation of double-strand break repair);GO:2000377(regulation of reactive oxygen species metabolic process);GO:0090344(negative regulation of cell aging);GO:0071156(regulation of cell cycle arrest);GO:0046578(regulation of Ras protein signal transduction);GO:0045944(positive regulation of transcription from RNA polymerase II promoter);GO:0045893(positive …	NA	NA	NA	forkhead box M1 [Source:HGNC Symbol;Acc:HGNC:3818]	222.602	187.276	165.409	11.6528	12.5146	13.1707	15.4075	3.94556	7.67912e-21	1.88087e-19	up	yes
ENSSSCG00000008209	TSC21	ENSSSCT00000036374;ENSSSCT00000008990	NA	NA	NA	NA		168.902	208.676	22.5969	0.121921	0	0	3282.26	11.6805	8.06486e-21	1.97203e-19	up	yes
ENSSSCG00000024336		ENSSSCT00000026685	GO:0006508(proteolysis);GO:0016787(hydrolase activity);GO:0008236(serine-type peptidase activity);GO:0008233(peptidase activity);GO:0004252(serine-type endopeptidase activity)	05202(Transcriptional misregulation in cancers);05164(Influenza A)	NA	NA		48.1919	53.8706	15.8146	0.555251	0.278609	0.494815	88.7178	6.47115	8.13876e-21	1.98676e-19	up	yes
ENSSSCG00000006737	IGSF3	ENSSSCT00000007380	GO:0016021(integral component of membrane);GO:0016020(membrane);GO:0009986(cell surface);GO:0005886(plasma membrane);GO:0032808(lacrimal gland development);GO:0007166(cell surface receptor signaling pathway)	NA	NA	NA	immunoglobulin superfamily member 3 [Source:HGNC Symbol;Acc:HGNC:5950]	1.47721	1.3618	3.22492	51.9245	40.8353	30.3275	0.0492653	-4.34328	8.84116e-21	2.15461e-19	down	yes
ENSSSCG00000007716	WBSCR28	ENSSSCT00000008459	NA	NA	NA	NA	Williams-Beuren syndrome chromosome region 28 [Source:HGNC Symbol;Acc:HGNC:23018]	65.3344	58.5873	10.1923	0	0	0	inf	inf	9.38318e-21	2.28288e-19	up	yes
ENSSSCG00000004340	FHL5	ENSSSCT00000004796	GO:0045944(positive regulation of transcription from RNA polymerase II promoter);GO:0046872(metal ion binding);GO:0008270(zinc ion binding);GO:0003713(transcription coactivator activity)	NA	NA	NA	four and a half LIM domains 5 [Source:HGNC Symbol;Acc:HGNC:17371]	48.6456	80.8018	5.95782	0	0	0	inf	inf	9.479e-21	2.30234e-19	up	yes
ENSSSCG00000022052		ENSSSCT00000016230	GO:0016021(integral component of membrane);GO:0016020(membrane);GO:0006629(lipid metabolic process);GO:0008889(glycerophosphodiester phosphodiesterase activity);GO:0008081(phosphoric diester hydrolase activity)	NA	NA	NA		12.315	20.0431	10.3342	0	0	0	inf	inf	9.688e-21	2.34918e-19	up	yes
ENSSSCG00000017415	TTC25	ENSSSCT00000018959	GO:0005737(cytoplasm)	NA	NA	NA	tetratricopeptide repeat domain 25 [Source:HGNC Symbol;Acc:HGNC:25280]	310.066	164.406	195.668	11.4632	7.40776	12.8983	21.094	4.39876	1.12198e-20	2.71609e-19	up	yes
ENSSSCG00000017992	MFSD6L	ENSSSCT00000019580	GO:0016021(integral component of membrane);GO:0016020(membrane)	NA	NA	NA	major facilitator superfamily domain containing 6 like [Source:HGNC Symbol;Acc:HGNC:26656]	89.0289	52.1042	42.04	1.66459	0.716234	1.64082	45.5468	5.50928	1.18962e-20	2.87505e-19	up	yes
ENSSSCG00000007568	IQCE	ENSSSCT00000008302	GO:0005739(mitochondrion)	NA	NA	NA	IQ motif containing E [Source:HGNC Symbol;Acc:HGNC:29171]	327.621	308.236	172.883	15.9285	12.1689	14.8015	18.8522	4.23666	1.2512e-20	3.01886e-19	up	yes
ENSSSCG00000015649		ENSSSCT00000017046	GO:0006468(protein phosphorylation);GO:0005524(ATP binding);GO:0004674(protein serine/threonine kinase activity);GO:0004672(protein kinase activity);GO:0000166(nucleotide binding)	NA	NA	NA		78.4661	70.2151	66.3642	2.53225	1.38256	1.69259	38.3503	5.26117	1.27902e-20	3.08087e-19	up	yes
ENSSSCG00000001612		ENSSSCT00000027428;ENSSSCT00000001792	GO:0005622(intracellular);GO:0035556(intracellular signal transduction);GO:0009190(cyclic nucleotide biosynthetic process);GO:0016849(phosphorus-oxygen lyase activity);GO:0016849(phosphorus-oxygen lyase activity)	00230(Purine metabolism);04024(cAMP signaling pathway);04713(Circadian entrainment);04713(Circadian entrainment)	NA	NA		9.31987	12.4711	13.394	0.185775	0.0270611	0.0566326	130.571	7.02869	1.41202e-20	3.39561e-19	up	yes
ENSSSCG00000016192		ENSSSCT00000017632	GO:0016020(membrane);GO:0005783(endoplasmic reticulum);GO:0005737(cytoplasm);GO:0005634(nucleus);GO:0005622(intracellular);GO:0046488(phosphatidylinositol metabolic process);GO:0035556(intracellular signal transduction);GO:0016042(lipid catabolic process);GO:0007340(acrosome reaction);GO:0007165(signal transduction);GO:0006629(lipid metabolic process);GO:0046872(metal ion binding);GO:0016787(hydr…	00562(Inositol phosphate metabolism);04020(Calcium signaling pathway);04070(Phosphatidylinositol signaling system);04919(Thyroid hormone signaling pathway)	NA	NA	1-phosphatidylinositol 4,5-bisphosphate phosphodiesterase delta-4 [Source:UniProtKB/Swiss-Prot;Acc:Q8SPR7]	34.1251	34.3395	27.1376	0.203478	0	0.069132	350.692	8.45406	1.50825e-20	3.62105e-19	up	yes
ENSSSCG00000002815	ADGRG1	ENSSSCT00000003115	GO:0097451(glial limiting end-foot);GO:0070062(extracellular exosome);GO:0016021(integral component of membrane);GO:0016020(membrane);GO:0005622(intracellular);GO:2001223(negative regulation of neuron migration);GO:2000179(positive regulation of neural precursor cell proliferation);GO:0072520(seminiferous tubule development);GO:0070528(protein kinase C signaling);GO:0045785(positive regulation of…	NA	NA	NA	adhesion G protein-coupled receptor G1 [Source:HGNC Symbol;Acc:HGNC:4512]	10.446	13.4023	30.3014	291.204	349.171	411.106	0.0514985	-4.27933	1.61694e-20	3.87559e-19	down	yes
ENSSSCG00000023968	TSSK3	ENSSSCT00000022798	GO:0005737(cytoplasm);GO:0005634(nucleus);GO:0035556(intracellular signal transduction);GO:0016310(phosphorylation);GO:0007283(spermatogenesis);GO:0006468(protein phosphorylation);GO:0016301(kinase activity);GO:0005524(ATP binding);GO:0004674(protein serine/threonine kinase activity);GO:0004672(protein kinase activity)	NA	NA	NA	testis specific serine kinase 3 [Source:HGNC Symbol;Acc:HGNC:15473]	243.161	191.741	138.814	10.6509	5.79737	5.58221	26.0419	4.70277	1.65007e-20	3.94849e-19	up	yes
ENSSSCG00000012725		ENSSSCT00000013912	GO:0008023(transcription elongation factor complex);GO:0006368(transcription elongation from RNA polymerase II promoter)	NA	NA	NA		9.29371	6.08999	18.7619	0	0	0	inf	inf	1.68666e-20	4.02942e-19	up	yes
ENSSSCG00000005618		ENSSSCT00000006178	NA	NA	NA	NA		78.0619	40.7048	51.526	1.60739	0.821328	0.884947	51.391	5.68344	1.75368e-20	4.18267e-19	up	yes
ENSSSCG00000004128	ZC2HC1B	ENSSSCT00000004563	NA	NA	NA	NA	zinc finger C2HC-type containing 1B [Source:HGNC Symbol;Acc:HGNC:21174]	50.9636	106.637	12.565	0	0	0	inf	inf	1.7887e-20	4.25922e-19	up	yes
ENSSSCG00000003623	C1orf94	ENSSSCT00000004019	NA	NA	NA	NA	chromosome 1 open reading frame 94 [Source:HGNC Symbol;Acc:HGNC:28250]	134.773	245.013	71.4832	4.70906	3.08956	3.72224	39.1697	5.29167	1.96376e-20	4.66841e-19	up	yes
ENSSSCG00000016059	STAT4	ENSSSCT00000017484	GO:0005737(cytoplasm);GO:0005634(nucleus);GO:0045944(positive regulation of transcription from RNA polymerase II promoter);GO:0019221(cytokine-mediated signaling pathway);GO:0007165(signal transduction);GO:0006355(regulation of transcription, DNA-templated);GO:0006351(transcription, DNA-templated);GO:0004871(signal transducer activity);GO:0003700(transcription factor activity, sequence-specific D…	04630(Jak-STAT signaling pathway);05321(Inflammatiory bowel disease (IBD));05161(Hepatitis B)	K11222	NA	signal transducer and activator of transcription 4 [Source:RefSeq peptide;Acc:NP_001184234]	101.821	95.2151	109.681	0.431362	0	0.132429	544.026	9.08753	2.00931e-20	4.76892e-19	up	yes
ENSSSCG00000007267	ACTL10	ENSSSCT00000007952	NA	NA	NA	NA	actin like 10 [Source:HGNC Symbol;Acc:HGNC:16127]	79.4956	32.8621	54.3642	0	0	0.180619	923.058	9.85028	2.09265e-20	4.95862e-19	up	yes
ENSSSCG00000004897	ZCCHC2	ENSSSCT00000005403	GO:0005737(cytoplasm);GO:0035091(phosphatidylinositol binding);GO:0008270(zinc ion binding);GO:0003676(nucleic acid binding)	NA	NA	NA	zinc finger CCHC-type containing 2 [Source:HGNC Symbol;Acc:HGNC:22916]	43.6837	44.9923	53.1231	2.23423	0.473386	0.918362	39.1065	5.28934	2.56667e-20	6.07195e-19	up	yes
ENSSSCG00000002391	LRRC74A	ENSSSCT00000002659	NA	NA	NA	NA	leucine rich repeat containing 74A [Source:HGNC Symbol;Acc:HGNC:23346]	12.7918	19.7037	7.5208	0	0	0	inf	inf	2.59251e-20	6.12313e-19	up	yes
ENSSSCG00000007593	ANKRD61	ENSSSCT00000008333;ENSSSCT00000030527	NA	NA	NA	NA	ankyrin repeat domain 61 [Source:HGNC Symbol;Acc:HGNC:22467]	38.9176	23.3892	37.9864	0.302324	0.168639	0.523524	100.849	6.65605	2.63163e-20	6.20236e-19	up	yes
ENSSSCG00000000924	C12orf50	ENSSSCT00000001009	NA	NA	NA	NA	chromosome 12 open reading frame 50 [Source:HGNC Symbol;Acc:HGNC:26665]	50.137	70.7085	65.98	0.234555	0	0	796.51	9.63755	2.63458e-20	6.20236e-19	up	yes
ENSSSCG00000007367	GTSF1L	ENSSSCT00000008063	NA	NA	NA	NA	Sus scrofa gametocyte specific factor 1-like (GTSF1L), mRNA. [Source:RefSeq mRNA;Acc:NM_001258404]	164.627	109.528	48.9406	0	0.232237	0	1391.23	10.4421	2.7465e-20	6.45538e-19	up	yes
ENSSSCG00000022888		ENSSSCT00000028613	GO:0016310(phosphorylation);GO:0016740(transferase activity);GO:0016301(kinase activity);GO:0008440(inositol-1,4,5-trisphosphate 3-kinase activity)	NA	NA	NA		4.55224	8.28794	15.1716	154.623	218.394	214.304	0.0476941	-4.39005	2.78156e-20	6.52724e-19	down	yes
ENSSSCG00000015316		ENSSSCT00000016689	GO:0005509(calcium ion binding)	NA	NA	NA		29.4446	26.4651	38.7185	0.083324	0	0	1135.67	10.1493	2.92393e-20	6.85028e-19	up	yes
ENSSSCG00000012047		ENSSSCT00000013179	NA	NA	NA	NA		34.2097	54.1901	12.1677	0	0	0	inf	inf	3.05021e-20	7.13464e-19	up	yes
ENSSSCG00000002424	SPATA7	ENSSSCT00000002693	GO:0036064(ciliary basal body);GO:0032391(photoreceptor connecting cilium);GO:0015630(microtubule cytoskeleton);GO:0005930(axoneme);GO:0005829(cytosol);GO:0005739(mitochondrion);GO:0005654(nucleoplasm);GO:1903621(protein localization to photoreceptor connecting cilium);GO:1903546(protein localization to photoreceptor outer segment);GO:0045494(photoreceptor cell maintenance)	NA	NA	NA	spermatogenesis associated 7 [Source:HGNC Symbol;Acc:HGNC:20423]	96.461	122.409	59.0278	1.65156	0.183565	0.458216	121.176	6.92096	3.08987e-20	7.2158e-19	up	yes
ENSSSCG00000012481	TSPAN6	ENSSSCT00000035122;ENSSSCT00000013648;ENSSSCT00000032829;ENSSSCT00000036373;ENSSSCT00000036271;ENSSSCT00000035335;ENSSSCT00000032773;ENSSSCT00000035773;ENSSSCT00000035344;ENSSSCT00000034371	GO:0016021(integral component of membrane);GO:0016020(membrane);GO:0005887(integral component of plasma membrane);GO:0007166(cell surface receptor signaling pathway);GO:0007166(cell surface receptor signaling pathway)	NA	NA	NA	tetraspanin-6 [Source:RefSeq peptide;Acc:NP_001230990]	333.699	266.028	167.738	13.283	8.07103	4.854	29.2836	4.87202	3.13853e-20	7.31771e-19	up	yes
ENSSSCG00000002531		ENSSSCT00000002810	GO:0005737(cytoplasm);GO:0005634(nucleus);GO:0035556(intracellular signal transduction);GO:0010468(regulation of gene expression);GO:0006468(protein phosphorylation);GO:0005524(ATP binding);GO:0004674(protein serine/threonine kinase activity);GO:0004672(protein kinase activity);GO:0000166(nucleotide binding)	NA	NA	NA		69.8897	42.9485	45.4388	1.97131	1.61966	1.17629	33.2009	5.05315	3.45784e-20	8.04931e-19	up	yes
ENSSSCG00000017809		ENSSSCT00000019382	NA	NA	NA	NA		278.67	275.57	265.525	17.5833	21.1997	21.5709	13.5826	3.76369	3.47247e-20	8.07044e-19	up	yes
ENSSSCG00000021847	SAA4	ENSSSCT00000014603	GO:0070062(extracellular exosome);GO:0034364(high-density lipoprotein particle);GO:0005615(extracellular space);GO:0005576(extracellular region);GO:0060326(cell chemotaxis);GO:0050918(positive chemotaxis);GO:0006953(acute-phase response);GO:0042056(chemoattractant activity)	NA	NA	NA	serum amyloid A4, constitutive [Source:HGNC Symbol;Acc:HGNC:10516]	145.294	77.6971	48.9213	0	0	0.200033	1359.34	10.4087	3.51636e-20	8.15942e-19	up	yes
ENSSSCG00000025206	RNF19B	ENSSSCT00000027475	GO:0044194(cytolytic granule);GO:0016021(integral component of membrane);GO:0016020(membrane);GO:0005829(cytosol);GO:0000151(ubiquitin ligase complex);GO:0042787(protein ubiquitination involved in ubiquitin-dependent protein catabolic process);GO:0032436(positive regulation of proteasomal ubiquitin-dependent protein catabolic process);GO:0016567(protein ubiquitination);GO:0000209(protein polyubiq…	NA	NA	NA	ring finger protein 19B [Source:HGNC Symbol;Acc:HGNC:26886]	373.03	448.983	215.926	14.9184	15.621	20.5466	20.3175	4.34465	4.1645e-20	9.64798e-19	up	yes
ENSSSCG00000025600		ENSSSCT00000031156	GO:0005524(ATP binding)	NA	NA	NA		253.454	146.095	134.976	8.42499	9.10579	9.72709	19.6099	4.29351	4.36734e-20	1.01018e-18	up	yes
ENSSSCG00000021573	KCNJ5	ENSSSCT00000027719	GO:0016021(integral component of membrane);GO:0016020(membrane);GO:0008076(voltage-gated potassium channel complex);GO:0005887(integral component of plasma membrane);GO:1990573(potassium ion import across plasma membrane);GO:0098914(membrane repolarization during atrial cardiac muscle cell action potential);GO:0086091(regulation of heart rate by cardiac conduction);GO:0034765(regulation of ion tr…	04915(Estrogen signaling pathway);04921(Oxytocin signaling pathway);04728(Dopaminergic synapse);04726(Serotonergic synapse);04723(Retrograde endocannabinoid signaling);04713(Circadian entrainment);05032(Morphine addiction)	K04999	NA	G protein-activated inward rectifier potassium channel 4 [Source:UniProtKB/Swiss-Prot;Acc:O02670]	0.070367	0.12908	0.110329	22.4802	3.58217	33.7791	0.00517662	-7.59377	4.48129e-20	1.03489e-18	down	yes
ENSSSCG00000005961		ENSSSCT00000006544	NA	NA	NA	NA		88.6013	101.101	59.8803	0.252977	0	0.423535	368.925	8.52718	4.52958e-20	1.04439e-18	up	yes
ENSSSCG00000002275	PPP1R36	ENSSSCT00000002533;ENSSSCT00000024847	GO:0010923(negative regulation of phosphatase activity);GO:0019902(phosphatase binding);GO:0019902(phosphatase binding)	NA	NA	NA	protein phosphatase 1 regulatory subunit 36 [Source:HGNC Symbol;Acc:HGNC:20097]	107.496	84.2544	64.484	4.16086	1.25463	2.29859	33.2164	5.05382	4.61205e-20	1.06172e-18	up	yes
ENSSSCG00000010273	TBATA	ENSSSCT00000011244	GO:0005634(nucleus)	NA	NA	NA	thymus, brain and testes associated [Source:HGNC Symbol;Acc:HGNC:23511]	214.78	244.556	109.394	0	0.285673	0	1990.84	10.9592	4.77034e-20	1.09642e-18	up	yes
ENSSSCG00000015491	ANKRD45	ENSSSCT00000016875	NA	NA	NA	NA	ankyrin repeat domain 45 [Source:HGNC Symbol;Acc:HGNC:24786]	50.2471	44.1759	46.6841	0.828365	0.341231	0.346506	93.0723	6.54028	4.82127e-20	1.10638e-18	up	yes
ENSSSCG00000003018	LIPE	ENSSSCT00000003352	GO:0005829(cytosol);GO:0005811(lipid particle);GO:0046340(diacylglycerol catabolic process);GO:0042758(long-chain fatty acid catabolic process);GO:0019433(triglyceride catabolic process);GO:0016042(lipid catabolic process);GO:0008203(cholesterol metabolic process);GO:0008152(metabolic process);GO:0019901(protein kinase binding);GO:0016787(hydrolase activity);GO:0016298(lipase activity);GO:0004806…	04024(cAMP signaling pathway);04152(AMPK signaling pathway);04910(Insulin signaling pathway);04923(Regulation of lipolysis in adipocyte)	K07188	EC:3.1.1.79	lipase E, hormone sensitive type [Source:HGNC Symbol;Acc:HGNC:6621]	199.623	217.348	91.5386	6.3342	6.82115	7.48353	24.6384	4.62284	4.85752e-20	1.11295e-18	up	yes
ENSSSCG00000003256	PRKCG	ENSSSCT00000003617	GO:0097060(synaptic membrane);GO:0030425(dendrite);GO:0014069(postsynaptic density);GO:0005911(cell-cell junction);GO:0005886(plasma membrane);GO:0005737(cytoplasm);GO:0005634(nucleus);GO:0005622(intracellular);GO:1901799(negative regulation of proteasomal protein catabolic process);GO:0060384(innervation);GO:0050764(regulation of phagocytosis);GO:0048265(response to pain);GO:0043278(response to …	04014(Ras signaling pathway);04015(Rap1 signaling pathway);04010(MAPK signaling pathway);04012(ErbB signaling pathway);04310(Wnt signaling pathway);04370(VEGF signaling pathway);04066(HIF-1 signaling pathway);04020(Calcium signaling pathway);04070(Phosphatidylinositol signaling system);04071(Sphingolipid signaling pathway);04150(mTOR signaling pathway);04510(Focal adhesion);04530(Tight junction);…	K19663	EC:2.7.11.13	protein kinase C gamma [Source:HGNC Symbol;Acc:HGNC:9402]	35.8858	14.9558	31.2391	0.498517	0.09956	0.148211	109.985	6.78117	4.93158e-20	1.12814e-18	up	yes
ENSSSCG00000009411	LRRC63	ENSSSCT00000010312;ENSSSCT00000026241	NA	NA	NA	NA	leucine rich repeat containing 63 [Source:HGNC Symbol;Acc:HGNC:34296]	10.0399	4.71351	14.0522	0	0	0	inf	inf	5.06771e-20	1.15746e-18	up	yes
ENSSSCG00000010779	SYCE1	ENSSSCT00000011794	GO:0000801(central element);GO:0000795(synaptonemal complex);GO:0070193(synaptonemal complex organization);GO:0007130(synaptonemal complex assembly);GO:0003824(catalytic activity)	NA	NA	NA	synaptonemal complex central element protein 1 [Source:HGNC Symbol;Acc:HGNC:28852]	304.827	238.968	133.391	7.63687	2.45225	6.35402	41.1835	5.36399	5.188e-20	1.18308e-18	up	yes
ENSSSCG00000010338	DYDC1	ENSSSCT00000011318	GO:0048188(Set1C/COMPASS complex);GO:0000781(chromosome, telomeric region);GO:0051568(histone H3-K4 methylation);GO:0006348(chromatin silencing at telomere);GO:0042800(histone methyltransferase activity (H3-K4 specific))	NA	NA	NA	DPY30 domain containing 1 [Source:HGNC Symbol;Acc:HGNC:23460]	92.3352	97.5014	90.7955	0	0.34658	0	809.718	9.66128	5.22771e-20	1.19027e-18	up	yes
ENSSSCG00000000018		ENSSSCT00000000019	NA	NA	NA	NA		439.623	446.665	287.57	24.9656	22.4296	29.2253	15.3204	3.93738	5.38081e-20	1.22321e-18	up	yes
ENSSSCG00000015120	USP2	ENSSSCT00000016486;ENSSSCT00000024719	GO:0048471(perinuclear region of cytoplasm);GO:0005938(cell cortex);GO:0005737(cytoplasm);GO:0005634(nucleus);GO:0050821(protein stabilization);GO:0048512(circadian behavior);GO:0045931(positive regulation of mitotic cell cycle);GO:0045475(locomotor rhythm);GO:0043153(entrainment of circadian clock by photoperiod);GO:0032922(circadian regulation of gene expression);GO:0016579(protein deubiquitina…	NA	NA	NA	ubiquitin specific peptidase 2 [Source:HGNC Symbol;Acc:HGNC:12618]	88.732	92.6142	70.9137	4.11765	5.34082	5.53901	16.8202	4.07212	5.44457e-20	1.23577e-18	up	yes
ENSSSCG00000017247	FAM104A	ENSSSCT00000018776;ENSSSCT00000032247	NA	NA	NA	NA	family with sequence similarity 104 member A [Source:HGNC Symbol;Acc:HGNC:25918]	279.954	259.305	253.765	18.0094	10.8945	20.5592	16.0326	4.00294	5.73209e-20	1.29901e-18	up	yes
ENSSSCG00000017422		ENSSSCT00000018968	GO:0000413(protein peptidyl-prolyl isomerization);GO:0016853(isomerase activity);GO:0003755(peptidyl-prolyl cis-trans isomerase activity)	NA	NA	NA		1.20531	2.14142	5.92545	108.634	146.594	148.223	0.0229822	-5.44334	6.49594e-20	1.46982e-18	down	yes
ENSSSCG00000024823	RCN3	ENSSSCT00000026102	GO:0005509(calcium ion binding)	NA	NA	NA	reticulocalbin 3 [Source:HGNC Symbol;Acc:HGNC:21145]	5.87932	5.58047	15.5432	168.261	221.586	201.793	0.0456408	-4.45353	6.52862e-20	1.47492e-18	down	yes
ENSSSCG00000016364	GPC1	ENSSSCT00000017819	GO:0070062(extracellular exosome);GO:0045121(membrane raft);GO:0031225(anchored component of membrane);GO:0016020(membrane);GO:0005886(plasma membrane);GO:0005829(cytosol);GO:0005654(nucleoplasm);GO:0005578(proteinaceous extracellular matrix);GO:2001016(positive regulation of skeletal muscle cell differentiation);GO:0040037(negative regulation of fibroblast growth factor receptor signaling pathwa…	05205(Proteoglycans in cancer)	K08107	NA	glypican 1 [Source:HGNC Symbol;Acc:HGNC:4449]	3.75424	9.21182	26.3599	535.726	668.624	622.721	0.0215241	-5.5379	6.58481e-20	1.48531e-18	down	yes
ENSSSCG00000021579		ENSSSCT00000026747	GO:0051492(regulation of stress fiber assembly);GO:0016197(endosomal transport);GO:0051393(alpha-actinin binding)	NA	NA	NA		27.3271	33.7273	34.4876	1.93174	0.468469	0.574476	32.1184	5.00533	6.5981e-20	1.486e-18	up	yes
ENSSSCG00000000740		ENSSSCT00000000804	NA	NA	NA	NA		23.4102	33.9196	10.2239	0	0	0	inf	inf	6.81671e-20	1.53286e-18	up	yes
ENSSSCG00000003917	TESK2	ENSSSCT00000004332	GO:0016604(nuclear body);GO:0005737(cytoplasm);GO:0005654(nucleoplasm);GO:0005634(nucleus);GO:0035556(intracellular signal transduction);GO:0006468(protein phosphorylation);GO:0005524(ATP binding);GO:0004871(signal transducer activity);GO:0004674(protein serine/threonine kinase activity);GO:0004672(protein kinase activity)	NA	NA	NA	testis-specific kinase 2 [Source:HGNC Symbol;Acc:HGNC:11732]	126.747	110.747	105.745	7.76549	7.68044	8.4605	14.3576	3.84374	7.32242e-20	1.64404e-18	up	yes
ENSSSCG00000006260		ENSSSCT00000006859	GO:0005737(cytoplasm);GO:0002084(protein depalmitoylation);GO:0052689(carboxylic ester hydrolase activity);GO:0016787(hydrolase activity);GO:0008474(palmitoyl-(protein) hydrolase activity)	00564(Glycerophospholipid metabolism);05231(Choline metabolism in cancer)	NA	NA		196.609	186.857	105.437	8.43278	2.94808	2.63586	34.88	5.12433	7.91504e-20	1.77436e-18	up	yes
ENSSSCG00000023408	SAMD4A	ENSSSCT00000024259	GO:0045202(synapse);GO:0030054(cell junction);GO:0005829(cytosol);GO:0001650(fibrillar center);GO:0000932(P-body);GO:0045727(positive regulation of translation);GO:0043488(regulation of mRNA stability);GO:0017148(negative regulation of translation);GO:0006355(regulation of transcription, DNA-templated);GO:0000289(nuclear-transcribed mRNA poly(A) tail shortening);GO:0030371(translation repressor a…	NA	NA	NA	sterile alpha motif domain containing 4A [Source:HGNC Symbol;Acc:HGNC:23023]	194.638	291.612	55.2518	4.00861	1.45572	2.05027	72.06	6.17113	8.52347e-20	1.90781e-18	up	yes
ENSSSCG00000015247	ZBTB44	ENSSSCT00000032122;ENSSSCT00000016616	GO:0046872(metal ion binding);GO:0003676(nucleic acid binding);GO:0003676(nucleic acid binding)	NA	NA	NA	zinc finger and BTB domain containing 44 [Source:HGNC Symbol;Acc:HGNC:25001]	48.5982	46.7615	56.8566	3.43495	1.15609	2.24549	22.2651	4.47671	8.78074e-20	1.96238e-18	up	yes
ENSSSCG00000003527	EPHB2	ENSSSCT00000003918	GO:0043025(neuronal cell body);GO:0030425(dendrite);GO:0030424(axon);GO:0016021(integral component of membrane);GO:0016020(membrane);GO:0005887(integral component of plasma membrane);GO:0005886(plasma membrane);GO:0005634(nucleus);GO:0099557(trans-synaptic signaling by trans-synaptic complex, modulating synaptic transmission);GO:0071679(commissural neuron axon guidance);GO:0060997(dendritic spine…	04360(Axon guidance)	K05111	EC:2.7.10.1	EPH receptor B2 [Source:HGNC Symbol;Acc:HGNC:3393]	0.265809	0.316961	0.456817	10.3221	14.3733	19.8456	0.02334	-5.42105	8.87795e-20	1.98106e-18	down	yes
ENSSSCG00000000019		ENSSSCT00000000020	GO:0005643(nuclear pore);GO:0046907(intracellular transport);GO:0006606(protein import into nucleus);GO:0008536(Ran GTPase binding)	03013(RNA transport)	NA	NA		406.316	378.512	373.728	37.7325	16.9643	28.8785	13.8624	3.79311	9.2674e-20	2.0648e-18	up	yes
ENSSSCG00000010205	PHYHIPL	ENSSSCT00000011171	GO:0005739(mitochondrion);GO:0005737(cytoplasm)	NA	NA	NA	phytanoyl-CoA hydroxylase-interacting protein-like [Source:RefSeq peptide;Acc:NP_001231510]	18.7062	22.4082	31.1945	0.134708	0.29006	0.145198	126.865	6.98715	9.88217e-20	2.19841e-18	up	yes
ENSSSCG00000000548	REP15	ENSSSCT00000000591	GO:0055037(recycling endosome);GO:0048471(perinuclear region of cytoplasm);GO:0010008(endosome membrane);GO:0033572(transferrin transport);GO:0001881(receptor recycling)	NA	NA	NA	RAB15 effector protein [Source:HGNC Symbol;Acc:HGNC:33748]	42.064	32.4926	36.5454	0.055339	0	0.156247	525.091	9.03642	1.08632e-19	2.41295e-18	up	yes
ENSSSCG00000012156	CDKL5	ENSSSCT00000013297;ENSSSCT00000033642	GO:0032839(dendrite cytoplasm);GO:0005829(cytosol);GO:0005654(nucleoplasm);GO:0005634(nucleus);GO:0050773(regulation of dendrite development);GO:0046777(protein autophosphorylation);GO:0045773(positive regulation of axon extension);GO:0006468(protein phosphorylation);GO:0016301(kinase activity);GO:0005524(ATP binding);GO:0004674(protein serine/threonine kinase activity);GO:0004672(protein kinase …	NA	NA	NA	cyclin dependent kinase like 5 [Source:HGNC Symbol;Acc:HGNC:11411]	26.93	41.0787	16.2992	0.49046	0.0795924	0.132568	119.991	6.90678	1.11437e-19	2.4715e-18	up	yes
ENSSSCG00000025843		ENSSSCT00000005948	NA	NA	NA	NA		11.7722	5.53083	25.0709	0	0.017533	0.013644	1359.14	10.4085	1.14736e-19	2.54079e-18	up	yes
ENSSSCG00000004484		ENSSSCT00000004955	NA	NA	NA	NA		30.835	33.0241	44.4381	2.70903	1.20072	1.72136	19.2319	4.26543	1.20843e-19	2.67196e-18	up	yes
ENSSSCG00000002326		ENSSSCT00000002588	GO:0016021(integral component of membrane);GO:0016020(membrane);GO:0006508(proteolysis);GO:0046872(metal ion binding);GO:0008237(metallopeptidase activity);GO:0004222(metalloendopeptidase activity)	NA	NA	NA		8.78481	19.1288	6.41199	0.023607	0	0	1454.04	10.5059	1.25402e-19	2.76854e-18	up	yes
ENSSSCG00000024075		ENSSSCT00000005949	NA	NA	NA	NA		11.7761	5.49531	25.0739	0	0.017533	0	2415.18	11.2379	1.40488e-19	3.09691e-18	up	yes
ENSSSCG00000010393		ENSSSCT00000011377	NA	NA	NA	NA		64.9328	82.4422	35.4401	0	0	0	inf	inf	1.57002e-19	3.4557e-18	up	yes
ENSSSCG00000013641		ENSSSCT00000014898	GO:0016020(membrane);GO:0005829(cytosol);GO:0005737(cytoplasm);GO:0043949(regulation of cAMP-mediated signaling);GO:0035690(cellular response to drug);GO:0010738(regulation of protein kinase A signaling);GO:0007608(sensory perception of smell);GO:0007165(signal transduction);GO:0006198(cAMP catabolic process);GO:0046872(metal ion binding);GO:0016787(hydrolase activity);GO:0008081(phosphoric diest…	00230(Purine metabolism);04024(cAMP signaling pathway);05032(Morphine addiction)	NA	NA		90.0691	81.5081	61.6087	4.16356	4.5078	5.45827	16.5033	4.04469	1.5784e-19	3.4689e-18	up	yes
ENSSSCG00000001085	DCDC2	ENSSSCT00000001180;ENSSSCT00000033956	GO:0005929(cilium);GO:0005622(intracellular);GO:1902017(regulation of cilium assembly);GO:0035556(intracellular signal transduction);GO:0030111(regulation of Wnt signaling pathway);GO:0007605(sensory perception of sound);GO:0005930(axoneme);GO:0005829(cytosol);GO:0005737(cytoplasm);GO:0005634(nucleus);GO:0060271(cilium assembly);GO:0045880(positive regulation of smoothened signaling pathway);GO:0…	NA	NA	NA	doublecortin domain containing 2 [Source:HGNC Symbol;Acc:HGNC:18141]	9.3976	6.25464	8.63326	0.027668	0.030968	0.05733	209.419	7.71025	2.04254e-19	4.48218e-18	up	yes
ENSSSCG00000003172	CCDC155	ENSSSCT00000003522	GO:0090619(meiotic spindle pole);GO:0034993(LINC complex);GO:0005640(nuclear outer membrane);GO:0000800(lateral element);GO:0000781(chromosome, telomeric region);GO:0090220(chromosome localization to nuclear envelope involved in homologous chromosome segregation);GO:0051653(spindle localization);GO:0051225(spindle assembly);GO:0048477(oogenesis);GO:0034397(telomere localization);GO:0007283(sperma…	NA	NA	NA	coiled-coil domain containing 155 [Source:HGNC Symbol;Acc:HGNC:26520]	64.2109	70.8766	47.3405	1.16791	0.11793	0.342122	112.059	6.80812	2.1608e-19	4.73227e-18	up	yes
ENSSSCG00000009842	CCDC60	ENSSSCT00000010786	NA	NA	NA	NA	coiled-coil domain containing 60 [Source:HGNC Symbol;Acc:HGNC:28610]	72.6889	46.3913	82.221	3.41816	2.14914	3.54859	22.0825	4.46483	2.16301e-19	4.73227e-18	up	yes
ENSSSCG00000021013		ENSSSCT00000030676	GO:0005634(nucleus);GO:0000139(Golgi membrane);GO:0048193(Golgi vesicle transport);GO:0007275(multicellular organism development);GO:0006355(regulation of transcription, DNA-templated);GO:0000122(negative regulation of transcription from RNA polymerase II promoter);GO:0043565(sequence-specific DNA binding);GO:0003677(DNA binding);GO:0000977(RNA polymerase II regulatory region sequence-specific DN…	NA	NA	NA		214.683	128.232	142.353	10.583	6.99028	9.02878	18.2417	4.18917	2.16705e-19	4.734e-18	up	yes
ENSSSCG00000009042	OTUD4	ENSSSCT00000009902	GO:0016021(integral component of membrane);GO:0016020(membrane);GO:0071108(protein K48-linked deubiquitination);GO:0004843(thiol-dependent ubiquitin-specific protease activity);GO:0003723(RNA binding)	NA	NA	NA	OTU deubiquitinase 4 [Source:HGNC Symbol;Acc:HGNC:24949]	36.4224	43.0167	22.3157	1.7666	0.668174	0.756325	31.8871	4.9949	2.36484e-19	5.15833e-18	up	yes
ENSSSCG00000017942		ENSSSCT00000019526	GO:0000164(protein phosphatase type 1 complex);GO:0043666(regulation of phosphoprotein phosphatase activity);GO:0043086(negative regulation of catalytic activity);GO:0009966(regulation of signal transduction);GO:0004864(protein phosphatase inhibitor activity)	NA	NA	NA		136.928	32.5665	101.284	0	0.167949	0	1612.27	10.6549	2.40033e-19	5.22791e-18	up	yes
ENSSSCG00000015311	CYP51A1	ENSSSCT00000016684	GO:0043231(intracellular membrane-bounded organelle);GO:0031090(organelle membrane);GO:0016021(integral component of membrane);GO:0016020(membrane);GO:0005886(plasma membrane);GO:0005789(endoplasmic reticulum membrane);GO:0005783(endoplasmic reticulum);GO:0070988(demethylation);GO:0055114(oxidation-reduction process);GO:0033488(cholesterol biosynthetic process via 24,25-dihydrolanosterol);GO:0016…	00100(Steroid biosynthesis)	NA	NA	cytochrome P450 family 51 subfamily A member 1 [Source:HGNC Symbol;Acc:HGNC:2649]	84.6346	119.371	86.2823	8.43757	2.90954	4.63049	18.1685	4.18336	2.54497e-19	5.53465e-18	up	yes
ENSSSCG00000008970		ENSSSCT00000009825	GO:0005634(nucleus);GO:0051726(regulation of cell cycle);GO:0006468(protein phosphorylation);GO:0005524(ATP binding);GO:0004693(cyclin-dependent protein serine/threonine kinase activity);GO:0004672(protein kinase activity)	NA	NA	NA		4.33157	7.18022	8.57939	0	0	0	inf	inf	2.56969e-19	5.58007e-18	up	yes
ENSSSCG00000010071	MMP11	ENSSSCT00000011032	GO:0031012(extracellular matrix);GO:0005578(proteinaceous extracellular matrix);GO:0071711(basement membrane organization);GO:0045599(negative regulation of fat cell differentiation);GO:0030574(collagen catabolic process);GO:0030199(collagen fibril organization);GO:0030198(extracellular matrix organization);GO:0007275(multicellular organism development);GO:0006508(proteolysis);GO:0046872(metal io…	NA	NA	NA	matrix metallopeptidase 11 [Source:HGNC Symbol;Acc:HGNC:7157]	6.77586	9.97376	20.2481	257.543	184.169	175.789	0.0599153	-4.06093	2.69777e-19	5.84945e-18	down	yes
ENSSSCG00000002014	JPH4	ENSSSCT00000002253	GO:0043198(dendritic shaft);GO:0030314(junctional membrane complex);GO:0005790(smooth endoplasmic reticulum);GO:2001256(regulation of store-operated calcium entry);GO:0050885(neuromuscular process controlling balance);GO:0048167(regulation of synaptic plasticity);GO:0007612(learning);GO:0001817(regulation of cytokine production)	NA	NA	NA	junctophilin 4 [Source:HGNC Symbol;Acc:HGNC:20156]	106.106	85.6806	73.049	4.10379	1.95616	5.90206	22.1397	4.46856	2.84118e-19	6.15125e-18	up	yes
ENSSSCG00000008750	PACRGL	ENSSSCT00000009573	NA	NA	NA	NA	PARK2 coregulated like [Source:HGNC Symbol;Acc:HGNC:28442]	50.9778	53.6668	38.0271	1.7503	0.571621	0.745604	46.5104	5.53948	3.39807e-19	7.34599e-18	up	yes
ENSSSCG00000012285	SPACA5	ENSSSCT00000013434	GO:0003796(lysozyme activity)	NA	NA	NA		48.9987	21.5927	30.8557	0	0	0	inf	inf	3.58801e-19	7.74509e-18	up	yes
ENSSSCG00000013113	TMEM132A	ENSSSCT00000014333	GO:0070062(extracellular exosome);GO:0016021(integral component of membrane);GO:0016020(membrane);GO:0005794(Golgi apparatus);GO:0005783(endoplasmic reticulum)	NA	NA	NA	transmembrane protein 132A [Source:HGNC Symbol;Acc:HGNC:31092]	2.47239	3.25495	6.88293	63.386	76.9075	108.398	0.0507064	-4.30169	3.75735e-19	8.09863e-18	down	yes
ENSSSCG00000000125	LGALS1	ENSSSCT00000000131	GO:0070062(extracellular exosome);GO:0031012(extracellular matrix);GO:0005622(intracellular);GO:0005615(extracellular space);GO:0046598(positive regulation of viral entry into host cell);GO:0045445(myoblast differentiation);GO:0043123(positive regulation of I-kappaB kinase/NF-kappaB signaling);GO:0031295(T cell costimulation);GO:0007165(signal transduction);GO:0002317(plasma cell differentiation)…	NA	NA	NA	lectin, galactoside-binding, soluble, 1 [Source:HGNC Symbol;Acc:HGNC:6561]	97.943	61.3494	127.315	1463.33	1475.07	1196.1	0.069321	-3.85056	3.85788e-19	8.303e-18	down	yes
ENSSSCG00000017158		ENSSSCT00000018682;ENSSSCT00000030520	GO:0005930(axoneme);GO:0060287(epithelial cilium movement involved in determination of left/right asymmetry);GO:0035082(axoneme assembly);GO:0001947(heart looping);GO:0001947(heart looping)	NA	NA	NA		36.4125	24.3553	21.4502	1.06292	1.07343	0.77674	28.2235	4.81883	3.90451e-19	8.39094e-18	up	yes
ENSSSCG00000004701	CATSPER2	ENSSSCT00000005191	GO:0036128(CatSper complex);GO:0016021(integral component of membrane);GO:0016020(membrane);GO:0005886(plasma membrane);GO:0098655(cation transmembrane transport);GO:0086010(membrane depolarization during action potential);GO:0060078(regulation of postsynaptic membrane potential);GO:0055085(transmembrane transport);GO:0035725(sodium ion transmembrane transport);GO:0034220(ion transmembrane transp…	NA	NA	NA	cation channel sperm associated 2 [Source:HGNC Symbol;Acc:HGNC:18810]	55.6371	54.4273	38.2035	2.36613	1.01435	0.783788	35.6048	5.154	4.50227e-19	9.66129e-18	up	yes
ENSSSCG00000006729	FAM46C	ENSSSCT00000007371	NA	NA	NA	NA	family with sequence similarity 46 member C [Source:HGNC Symbol;Acc:HGNC:24712]	248.907	207.734	172.455	18.9035	9.44914	14.4449	14.6994	3.87768	4.51146e-19	9.66675e-18	up	yes
ENSSSCG00000017636	LPO	ENSSSCT00000019198;ENSSSCT00000032747	GO:0098869(cellular oxidant detoxification);GO:0055114(oxidation-reduction process);GO:0042742(defense response to bacterium);GO:0018969(thiocyanate metabolic process);GO:0006979(response to oxidative stress);GO:0036393(thiocyanate peroxidase activity);GO:0020037(heme binding);GO:0004601(peroxidase activity);GO:0070062(extracellular exosome);GO:0016323(basolateral plasma membrane);GO:0005737(cyto…	NA	K12550	EC:1.11.1.7	lactoperoxidase [Source:HGNC Symbol;Acc:HGNC:6678]	6.2154	4.2562	11.0583	112.96	134.98	124.162	0.0578602	-4.11128	4.60595e-19	9.85471e-18	down	yes
ENSSSCG00000027434		ENSSSCT00000024704	NA	NA	NA	NA		0	0.176907	0.184353	27.9711	30.1789	31.3334	0.00403717	-7.95244	4.62432e-19	9.87949e-18	down	yes
ENSSSCG00000001660	PTK7	ENSSSCT00000001851	GO:0016021(integral component of membrane);GO:0016020(membrane);GO:0005925(focal adhesion);GO:0005911(cell-cell junction);GO:0005887(integral component of plasma membrane);GO:0005886(plasma membrane);GO:0090179(planar cell polarity pathway involved in neural tube closure);GO:0090103(cochlea morphogenesis);GO:0071300(cellular response to retinoic acid);GO:0060976(coronary vasculature development);…	NA	NA	NA	protein tyrosine kinase 7 (inactive) [Source:HGNC Symbol;Acc:HGNC:9618]	1.85051	1.39271	4.08963	44.6852	47.8051	51.6067	0.0508882	-4.29652	4.92349e-19	1.05032e-17	down	yes
ENSSSCG00000013310	C11orf91	ENSSSCT00000014536	GO:0043231(intracellular membrane-bounded organelle)	NA	NA	NA	chromosome 11 open reading frame 91 [Source:HGNC Symbol;Acc:HGNC:34444]	107.655	54.429	71.9905	1.30161	0.286094	0.439943	115.441	6.85101	5.20455e-19	1.10865e-17	up	yes
ENSSSCG00000011217		ENSSSCT00000012284;ENSSSCT00000012283	GO:0006468(protein phosphorylation);GO:0005524(ATP binding);GO:0004672(protein kinase activity);GO:0004672(protein kinase activity)	NA	NA	NA		2.79129	4.96258	3.74504	0	0	0	inf	inf	5.5093e-19	1.17185e-17	up	yes
ENSSSCG00000014803		ENSSSCT00000016154	NA	NA	NA	NA	leucine-rich repeat-containing protein 51 [Source:RefSeq peptide;Acc:NP_001269043]	340.415	338.766	169.405	1.35597	5.94412	4.11561	74.335	6.21597	5.78634e-19	1.22898e-17	up	yes
ENSSSCG00000004282		ENSSSCT00000004733	GO:0016021(integral component of membrane);GO:0016020(membrane)	NA	NA	NA		213.771	119.769	106.693	6.14911	2.39667	4.04097	34.9759	5.12829	5.90688e-19	1.25276e-17	up	yes
ENSSSCG00000013155		ENSSSCT00000014375	GO:0046872(metal ion binding);GO:0003676(nucleic acid binding)	NA	NA	NA		256.77	298.468	207.134	21.0009	6.29914	10.7591	20.0313	4.32418	6.29338e-19	1.33279e-17	up	yes
ENSSSCG00000029977	LRRC52	ENSSSCT00000027133	GO:0016021(integral component of membrane);GO:0016020(membrane);GO:0071805(potassium ion transmembrane transport);GO:0022414(reproductive process);GO:0006813(potassium ion transport);GO:0005267(potassium channel activity)	NA	NA	NA	leucine rich repeat containing 52 [Source:HGNC Symbol;Acc:HGNC:32156]	50.6417	68.8816	21.6711	0.176209	0	0.179747	396.662	8.63177	6.46213e-19	1.36653e-17	up	yes
ENSSSCG00000012714	CXorf66	ENSSSCT00000013901	GO:0016021(integral component of membrane);GO:0016020(membrane)	NA	NA	NA	chromosome X open reading frame 66 [Source:HGNC Symbol;Acc:HGNC:33743]	10.8761	11.8955	17.182	0	0	0	inf	inf	6.57585e-19	1.38856e-17	up	yes
ENSSSCG00000006140	CA2	ENSSSCT00000006733	GO:0070062(extracellular exosome);GO:0045177(apical part of cell);GO:0043209(myelin sheath);GO:0005886(plasma membrane);GO:0005829(cytosol);GO:0005737(cytoplasm);GO:2001225(regulation of chloride transport);GO:2001150(positive regulation of dipeptide transmembrane transport);GO:0051453(regulation of intracellular pH);GO:0046903(secretion);GO:0044070(regulation of anion transport);GO:0038166(angio…	00910(Nitrogen metabolism);04971(Gastric acid secretion);04972(Pancreatic secretion);04976(Bile secretion);04964(Proximal tubule bicarbonate reclamation);04966(Collecting duct acid secretion)	K18245	EC:4.2.1.1	carbonic anhydrase 2 [Source:HGNC Symbol;Acc:HGNC:1373]	46.9675	50.1533	22.9081	1.87172	0.957559	1.47613	27.8786	4.80109	6.6591e-19	1.4041e-17	up	yes
ENSSSCG00000011362	TMEM89	ENSSSCT00000012440	GO:0016021(integral component of membrane);GO:0016020(membrane);GO:0005634(nucleus)	NA	NA	NA	transmembrane protein 89 [Source:HGNC Symbol;Acc:HGNC:32372]	87.7732	35.0235	51.6294	0	0.150075	0	1162.26	10.1827	6.8402e-19	1.4402e-17	up	yes
ENSSSCG00000015361		ENSSSCT00000016736	NA	NA	NA	NA		22.9303	30.0312	9.45829	0	0	0	inf	inf	6.95017e-19	1.46124e-17	up	yes
ENSSSCG00000011314	LZTFL1	ENSSSCT00000012386;ENSSSCT00000035983	GO:0005829(cytosol);GO:1903568(negative regulation of protein localization to ciliary membrane);GO:1903565(negative regulation of protein localization to cilium);GO:0042802(identical protein binding);GO:0032403(protein complex binding);GO:0032403(protein complex binding)	NA	NA	NA	leucine zipper transcription factor like 1 [Source:HGNC Symbol;Acc:HGNC:6741]	142.513	123.705	141.892	6.90819	1.2449	1.9139	40.5395	5.34126	7.2339e-19	1.5187e-17	up	yes
ENSSSCG00000006067		ENSSSCT00000006658	NA	NA	NA	NA		67.1089	70.4289	49.6651	2.05702	0.310668	1.2138	52.2695	5.7079	7.60536e-19	1.59439e-17	up	yes
ENSSSCG00000010106		ENSSSCT00000011067	NA	NA	NA	NA		26.257	13.2974	18.1482	0.051085	0	0	1129.54	10.1415	7.88276e-19	1.65016e-17	up	yes
ENSSSCG00000027294		ENSSSCT00000024377	NA	NA	NA	NA		124.081	170.254	74.7584	7.33874	2.1963	3.47495	28.37	4.82629	7.9783e-19	1.66776e-17	up	yes
ENSSSCG00000015432	ATXN7L1	ENSSSCT00000016812	NA	NA	NA	NA	ataxin 7 like 1 [Source:HGNC Symbol;Acc:HGNC:22210]	44.6944	39.9572	37.6091	2.75171	1.69658	2.8058	16.854	4.07502	8.39556e-19	1.75098e-17	up	yes
ENSSSCG00000010013		ENSSSCT00000010970	GO:0035335(peptidyl-tyrosine dephosphorylation);GO:0016311(dephosphorylation);GO:0006470(protein dephosphorylation);GO:0000188(inactivation of MAPK activity);GO:0017017(MAP kinase tyrosine/serine/threonine phosphatase activity);GO:0016791(phosphatase activity);GO:0008138(protein tyrosine/serine/threonine phosphatase activity);GO:0004725(protein tyrosine phosphatase activity)	NA	NA	NA		180.542	204.556	86.4672	0.812167	2.1344	2.84735	81.3896	6.34677	8.40048e-19	1.75098e-17	up	yes
ENSSSCG00000023662	CHST3	ENSSSCT00000030579;ENSSSCT00000027706	GO:0016021(integral component of membrane);GO:0016020(membrane);GO:0000139(Golgi membrane);GO:0030206(chondroitin sulfate biosynthetic process);GO:0006790(sulfur compound metabolic process);GO:0005975(carbohydrate metabolic process);GO:0016740(transferase activity);GO:0008459(chondroitin 6-sulfotransferase activity);GO:0008146(sulfotransferase activity);GO:0001517(N-acetylglucosamine 6-O-sulfotra…	00532(Glycosaminoglycan biosynthesis - chondroitin sulfate / dermatan sulfate);00532(Glycosaminoglycan biosynthesis - chondroitin sulfate / dermatan sulfate)	K01020	EC:2.8.2.17	carbohydrate sulfotransferase 3 [Source:HGNC Symbol;Acc:HGNC:1971]	0.334283	0.650095	0.760813	15.4781	10.9816	16.1057	0.0410002	-4.60822	8.51618e-19	1.77256e-17	down	yes
ENSSSCG00000009764		ENSSSCT00000030996;ENSSSCT00000010706	NA	NA	NA	NA		244.064	196.972	208.298	18.2593	17.6786	15.8078	12.5486	3.64945	8.98044e-19	1.86652e-17	up	yes
ENSSSCG00000010767		ENSSSCT00000011779;ENSSSCT00000011780	GO:0005930(axoneme);GO:0060294(cilium movement involved in cell motility);GO:0060294(cilium movement involved in cell motility)	NA	NA	NA		40.58	32.3051	49.3447	1.91126	0.464308	0.547748	41.8121	5.38585	9.18963e-19	1.90727e-17	up	yes
ENSSSCG00000010703	HTRA1	ENSSSCT00000011709	GO:0070062(extracellular exosome);GO:0031012(extracellular matrix);GO:0005886(plasma membrane);GO:0005615(extracellular space);GO:0005576(extracellular region);GO:0060718(chorionic trophoblast cell differentiation);GO:0030514(negative regulation of BMP signaling pathway);GO:0030512(negative regulation of transforming growth factor beta receptor signaling pathway);GO:0006508(proteolysis);GO:000189…	NA	NA	NA	HtrA serine peptidase 1 [Source:HGNC Symbol;Acc:HGNC:9476]	37.3508	13.2498	44.3067	617.525	810.666	946.209	0.0399711	-4.6449	9.65873e-19	2.00178e-17	down	yes
ENSSSCG00000015851	TNKS	ENSSSCT00000017259	GO:0031965(nuclear membrane);GO:0016604(nuclear body);GO:0005829(cytosol);GO:0005794(Golgi apparatus);GO:0005654(nucleoplasm);GO:0000784(nuclear chromosome, telomeric region);GO:0000781(chromosome, telomeric region);GO:1904908(negative regulation of maintenance of mitotic sister chromatid cohesion, telomeric);GO:1904743(negative regulation of telomeric DNA binding);GO:1904357(negative regulation …	NA	NA	NA	tankyrase [Source:HGNC Symbol;Acc:HGNC:11941]	40.8207	49.8775	38.5424	3.02102	0.761711	1.62837	23.8843	4.57799	9.74389e-19	2.01655e-17	up	yes
ENSSSCG00000003870	NRDC	ENSSSCT00000004282	GO:0005739(mitochondrion);GO:0006508(proteolysis);GO:0046872(metal ion binding);GO:0004222(metalloendopeptidase activity);GO:0003824(catalytic activity)	NA	NA	NA	nardilysin convertase [Source:HGNC Symbol;Acc:HGNC:7995]	81.433	97.4063	67.34	8.06636	3.43185	4.82482	15.0817	3.91473	9.86062e-19	2.0357e-17	up	yes
ENSSSCG00000028052	OBSL1	ENSSSCT00000023627	GO:1990393(3M complex);GO:0048471(perinuclear region of cytoplasm);GO:0031430(M band);GO:0030018(Z disc);GO:0005859(muscle myosin complex);GO:0005813(centrosome);GO:0005794(Golgi apparatus);GO:0005737(cytoplasm);GO:0071688(striated muscle myosin thick filament assembly);GO:0050775(positive regulation of dendrite morphogenesis);GO:0045214(sarcomere organization);GO:0034067(protein localization to …	NA	NA	NA	obscurin like 1 [Source:HGNC Symbol;Acc:HGNC:29092]	17.3471	24.5182	38.6045	369.111	294.756	285.637	0.0847493	-3.56066	9.8644e-19	2.0357e-17	down	yes
ENSSSCG00000008299	C2orf78	ENSSSCT00000009090	NA	NA	NA	NA	chromosome 2 open reading frame 78 [Source:HGNC Symbol;Acc:HGNC:34349]	12.9305	11.5571	13.6291	0.068569	0	0	555.889	9.11865	1.00459e-18	2.07022e-17	up	yes
ENSSSCG00000023904	CFAP57	ENSSSCT00000031026	NA	NA	NA	NA	cilia and flagella associated protein 57 [Source:HGNC Symbol;Acc:HGNC:26485]	51.838	30.0824	40.9777	2.532	1.6178	2.83357	17.5987	4.1374	1.37811e-18	2.83257e-17	up	yes
ENSSSCG00000001554	SRPK1	ENSSSCT00000001732	GO:0005886(plasma membrane);GO:0005829(cytosol);GO:0005737(cytoplasm);GO:0005634(nucleus);GO:0050684(regulation of mRNA processing);GO:0045071(negative regulation of viral genome replication);GO:0045070(positive regulation of viral genome replication);GO:0035556(intracellular signal transduction);GO:0016310(phosphorylation);GO:0007059(chromosome segregation);GO:0006468(protein phosphorylation);GO…	05168(Herpes simplex infection)	K15409	EC:2.7.11.1	SRSF protein kinase 1 [Source:HGNC Symbol;Acc:HGNC:11305]	46.5677	44.758	46.2354	1.49806	0.234324	0.33142	66.654	6.05862	1.37842e-18	2.83257e-17	up	yes
ENSSSCG00000006391	ATP1A2	ENSSSCT00000007004	GO:1903561(extracellular vesicle);GO:0043209(myelin sheath);GO:0042383(sarcolemma);GO:0030315(T-tubule);GO:0016021(integral component of membrane);GO:0016020(membrane);GO:0005890(sodium:potassium-exchanging ATPase complex);GO:0005886(plasma membrane);GO:0005737(cytoplasm);GO:1903416(response to glycoside);GO:0090662(ATP hydrolysis coupled transmembrane transport);GO:0071383(cellular response to s…	04024(cAMP signaling pathway);04022(cGMP - PKG signaling pathway);04911(Insulin secretion);04918(Thyroid hormone synthesis);04919(Thyroid hormone signaling pathway);04260(Cardiac muscle contraction);04261(Adrenergic signaling in cardiomyocytes);04970(Salivary secretion);04971(Gastric acid secretion);04972(Pancreatic secretion);04976(Bile secretion);04973(Carbohydrate digestion and absorption);049…	K01539	EC:3.6.3.9	ATPase Na+/K+ transporting subunit alpha 2 [Source:HGNC Symbol;Acc:HGNC:800]	13.031	15.0785	25.7848	214.185	169.092	242.94	0.0860632	-3.53846	1.42688e-18	2.92803e-17	down	yes
ENSSSCG00000021979		ENSSSCT00000031895	GO:0016021(integral component of membrane);GO:0016020(membrane)	NA	NA	NA		148.262	78.4207	82.9796	0.464177	0.328281	0	390.762	8.61015	1.48924e-18	3.05168e-17	up	yes
ENSSSCG00000029189	DCHS1	ENSSSCT00000025039	GO:0045177(apical part of cell);GO:0016021(integral component of membrane);GO:0016020(membrane);GO:0005886(plasma membrane);GO:0005622(intracellular);GO:0098609(cell-cell adhesion);GO:0090102(cochlea development);GO:0072659(protein localization to plasma membrane);GO:0072137(condensed mesenchymal cell proliferation);GO:0072006(nephron development);GO:0048565(digestive tract development);GO:004393…	NA	NA	NA	dachsous cadherin-related 1 [Source:HGNC Symbol;Acc:HGNC:13681]	0.980316	1.54322	3.45506	35.569	33.9819	35.4174	0.0569562	-4.134	1.54012e-18	3.15151e-17	down	yes
ENSSSCG00000016569	SMO	ENSSSCT00000018039	GO:0070062(extracellular exosome);GO:0060170(ciliary membrane);GO:0043231(intracellular membrane-bounded organelle);GO:0016021(integral component of membrane);GO:0016020(membrane);GO:0005929(cilium);GO:0005901(caveola);GO:0005886(plasma membrane);GO:0005794(Golgi apparatus);GO:0005737(cytoplasm);GO:2000826(regulation of heart morphogenesis);GO:2000036(regulation of stem cell population maintenanc…	04340(Hedgehog signaling pathway);05200(Pathways in cancer);05205(Proteoglycans in cancer);05217(Basal cell carcinoma)	K06226	NA	smoothened, frizzled class receptor [Source:HGNC Symbol;Acc:HGNC:11119]	3.09444	3.17015	8.0203	71.0029	91.2289	81.5312	0.0586016	-4.09292	1.54714e-18	3.16143e-17	down	yes
ENSSSCG00000025671		ENSSSCT00000027409	NA	NA	NA	NA		61.676	109.48	7.80049	0	0	0	inf	inf	1.79377e-18	3.66025e-17	up	yes
ENSSSCG00000011131	PRKCQ	ENSSSCT00000012183	GO:0016235(aggresome);GO:0005886(plasma membrane);GO:0005815(microtubule organizing center);GO:0005737(cytoplasm);GO:0005622(intracellular);GO:0001772(immunological synapse);GO:2000570(positive regulation of T-helper 2 cell activation);GO:2000318(positive regulation of T-helper 17 type immune response);GO:1904355(positive regulation of telomere capping);GO:0090330(regulation of platelet aggregati…	NA	K18052	EC:2.7.11.13	protein kinase C theta [Source:HGNC Symbol;Acc:HGNC:9410]	34.953	35.0574	27.5043	1.27941	0.99997	1.46517	26.0418	4.70276	1.9574e-18	3.98855e-17	up	yes
ENSSSCG00000004381		ENSSSCT00000004842	NA	NA	NA	NA		24.3899	28.8819	15.3517	0	0	0	inf	inf	2.08011e-18	4.23267e-17	up	yes
ENSSSCG00000012614	CH242-272B23.4	ENSSSCT00000034168;ENSSSCT00000013793	NA	NA	NA	NA		31.7987	23.1878	16.9203	0	0	0	inf	inf	2.31327e-18	4.70053e-17	up	yes
ENSSSCG00000030343	SLC38A9	ENSSSCT00000031358	GO:0071986(Ragulator complex);GO:0043231(intracellular membrane-bounded organelle);GO:0016021(integral component of membrane);GO:0016020(membrane);GO:0005770(late endosome);GO:0005764(lysosome);GO:0005654(nucleoplasm);GO:0071230(cellular response to amino acid stimulus);GO:0032008(positive regulation of TOR signaling);GO:0003333(amino acid transmembrane transport);GO:0015171(amino acid transmembr…	NA	NA	NA	solute carrier family 38 member 9 [Source:HGNC Symbol;Acc:HGNC:26907]	8.50469	7.67092	10.5682	0.198018	0.025532	0.053758	96.441	6.59157	2.34574e-18	4.75419e-17	up	yes
ENSSSCG00000000060	DESI1	ENSSSCT00000000066	GO:0042802(identical protein binding)	NA	NA	NA	desumoylating isopeptidase 1 [Source:HGNC Symbol;Acc:HGNC:24577]	278.275	237.294	156.178	12.7155	12.3021	15.0325	16.7727	4.06804	2.34622e-18	4.75419e-17	up	yes
ENSSSCG00000009802	WDR66	ENSSSCT00000010744	NA	NA	NA	NA	WD repeat domain 66 [Source:HGNC Symbol;Acc:HGNC:28506]	27.536	27.9376	30.223	0.199034	0.02647	0	380.023	8.56994	2.47956e-18	5.01741e-17	up	yes
ENSSSCG00000007358	EMILIN3	ENSSSCT00000008050	GO:0005737(cytoplasm);GO:0031012(extracellular matrix)	NA	NA	NA	elastin microfibril interfacer 3 [Source:HGNC Symbol;Acc:HGNC:16123]	1.08462	0.740494	1.55103	24.2229	44.8777	45.2555	0.0295231	-5.08201	2.51465e-18	5.08135e-17	down	yes
ENSSSCG00000014918		ENSSSCT00000016274	GO:0005737(cytoplasm);GO:0005634(nucleus);GO:0035335(peptidyl-tyrosine dephosphorylation);GO:0030335(positive regulation of cell migration);GO:0016311(dephosphorylation);GO:0006470(protein dephosphorylation);GO:0016791(phosphatase activity);GO:0008138(protein tyrosine/serine/threonine phosphatase activity);GO:0004725(protein tyrosine phosphatase activity)	NA	NA	NA		32.5358	21.6293	18.5394	0	0	0	inf	inf	2.65632e-18	5.36017e-17	up	yes
ENSSSCG00000006901		ENSSSCT00000007557;ENSSSCT00000025428	GO:0012505(endomembrane system);GO:0005622(intracellular);GO:0090630(activation of GTPase activity);GO:0043087(regulation of GTPase activity);GO:0031338(regulation of vesicle fusion);GO:0006886(intracellular protein transport);GO:0017137(Rab GTPase binding);GO:0005096(GTPase activator activity);GO:0043547(positive regulation of GTPase activity);GO:0043547(positive regulation of GTPase activity)	NA	NA	NA		21.5844	16.2935	15.9292	0.0561091	0.108987	0	325.914	8.34835	2.67582e-18	5.39204e-17	up	yes
ENSSSCG00000016024		ENSSSCT00000017448	GO:0005739(mitochondrion)	NA	NA	NA		1.36597	4.02184	4.46829	0.013419	0	0	734.488	9.5206	2.79418e-18	5.62275e-17	up	yes
ENSSSCG00000007032	PLAT	ENSSSCT00000007701	GO:0070062(extracellular exosome);GO:0045177(apical part of cell);GO:0030141(secretory granule);GO:0009986(cell surface);GO:0005737(cytoplasm);GO:0005615(extracellular space);GO:0005576(extracellular region);GO:0048008(platelet-derived growth factor receptor signaling pathway);GO:0045861(negative regulation of proteolysis);GO:0031639(plasminogen activation);GO:0014909(smooth muscle cell migration…	04610(Complement and coagulation cascades);05202(Transcriptional misregulation in cancers)	K01343	EC:3.4.21.68	plasminogen activator, tissue type [Source:HGNC Symbol;Acc:HGNC:9051]	5.65411	10.4923	23.7223	239.514	227.212	271.187	0.054029	-4.21012	3.11471e-18	6.25911e-17	down	yes
ENSSSCG00000000176	CACNB3	ENSSSCT00000000185	GO:0016020(membrane);GO:0005891(voltage-gated calcium channel complex);GO:1901385(regulation of voltage-gated calcium channel activity);GO:0070588(calcium ion transmembrane transport);GO:0007528(neuromuscular junction development);GO:0007268(chemical synaptic transmission);GO:0006816(calcium ion transport);GO:0008331(high voltage-gated calcium channel activity);GO:0005245(voltage-gated calcium ch…	04010(MAPK signaling pathway);04921(Oxytocin signaling pathway);04260(Cardiac muscle contraction);04261(Adrenergic signaling in cardiomyocytes);05410(Hypertrophic cardiomyopathy (HCM));05412(Arrhythmogenic right ventricular cardiomyopathy (ARVC));05414(Dilated cardiomyopathy (DCM))	NA	NA	calcium voltage-gated channel auxiliary subunit beta 3 [Source:HGNC Symbol;Acc:HGNC:1403]	1.12689	1.31801	3.44888	43.2612	53.5103	45.344	0.0414718	-4.59173	3.2899e-18	6.60204e-17	down	yes
ENSSSCG00000003530	C1orf234	ENSSSCT00000003921	GO:0016021(integral component of membrane);GO:0016020(membrane)	NA	NA	NA	chromosome 1 open reading frame 234 [Source:HGNC Symbol;Acc:HGNC:44651]	61.6843	54.6039	25.3948	0	0	0.133754	1059.28	10.0489	3.32384e-18	6.66096e-17	up	yes
ENSSSCG00000001835	ABHD2	ENSSSCT00000002057	GO:0097524(sperm plasma membrane);GO:0036126(sperm flagellum);GO:0001669(acrosomal vesicle);GO:0048240(sperm capacitation);GO:0046464(acylglycerol catabolic process);GO:0043401(steroid hormone mediated signaling pathway);GO:0032570(response to progesterone);GO:0030336(negative regulation of cell migration);GO:0009611(response to wounding);GO:0007340(acrosome reaction);GO:0047372(acylglycerol lipa…	NA	NA	NA	abhydrolase domain containing 2 [Source:HGNC Symbol;Acc:HGNC:18717]	244.268	286.918	142.237	6.69763	9.84581	13.515	22.4038	4.48567	3.36142e-18	6.72701e-17	up	yes
ENSSSCG00000010609	CFAP43	ENSSSCT00000011605	NA	NA	NA	NA	cilia and flagella associated protein 43 [Source:HGNC Symbol;Acc:HGNC:26684]	1.6905	2.33643	5.47868	0	0	0	inf	inf	3.44482e-18	6.88443e-17	up	yes
ENSSSCG00000002001	REC8	ENSSSCT00000002239	GO:0034991(nuclear meiotic cohesin complex);GO:0030893(meiotic cohesin complex);GO:0005634(nucleus);GO:0001673(male germ cell nucleus);GO:0000800(lateral element);GO:0000798(nuclear cohesin complex);GO:0000795(synaptonemal complex);GO:0000794(condensed nuclear chromosome);GO:0000793(condensed chromosome);GO:0000780(condensed nuclear chromosome, centromeric region);GO:0000778(condensed nuclear chr…	04114(Oocyte meiosis)	K13054	NA	REC8 meiotic recombination protein [Source:HGNC Symbol;Acc:HGNC:16879]	55.1928	40.1761	39.2772	4.26165	2.49986	3.37553	13.2826	3.73147	3.47563e-18	6.93648e-17	up	yes
ENSSSCG00000005129	IZUMO3	ENSSSCT00000005655	GO:0016021(integral component of membrane);GO:0016020(membrane);GO:0042803(protein homodimerization activity)	NA	NA	NA	IZUMO family member 3 [Source:HGNC Symbol;Acc:HGNC:31421]	18.3866	16.8985	19.9039	0	0	0	inf	inf	3.57141e-18	7.11788e-17	up	yes
ENSSSCG00000016828	DNAJC21	ENSSSCT00000018323;ENSSSCT00000032184	GO:0046872(metal ion binding);GO:0008270(zinc ion binding);GO:0003723(RNA binding);GO:0003676(nucleic acid binding);GO:0003676(nucleic acid binding)	NA	NA	NA	DnaJ heat shock protein family (Hsp40) member C21 [Source:HGNC Symbol;Acc:HGNC:27030]	90.29	95.7607	86.2114	4.71441	1.27026	0.874588	39.6926	5.3108	3.65649e-18	7.27746e-17	up	yes
ENSSSCG00000007844		ENSSSCT00000008594	NA	NA	NA	NA		38.4356	42.0921	32.5442	0	0	0	inf	inf	3.7788e-18	7.51062e-17	up	yes
ENSSSCG00000004674	SHF	ENSSSCT00000005160	GO:0009967(positive regulation of signal transduction);GO:0007165(signal transduction);GO:0005070(SH3/SH2 adaptor activity)	NA	NA	NA	Src homology 2 domain containing F [Source:HGNC Symbol;Acc:HGNC:25116]	1.19075	1.4156	2.52589	42.8542	48.3565	38.306	0.0396261	-4.65741	4.18953e-18	8.31562e-17	down	yes
ENSSSCG00000015294	CR1	ENSSSCT00000033340;ENSSSCT00000016665	GO:0016021(integral component of membrane);GO:0016020(membrane);GO:0016020(membrane)	NA	K04012	NA		0.11401	0.081233	0.137463	7.5348	5.52641	7.99538	0.0158006	-5.98388	4.41501e-18	8.75122e-17	down	yes
ENSSSCG00000012565		ENSSSCT00000025099;ENSSSCT00000013740	GO:0046872(metal ion binding);GO:0008270(zinc ion binding);GO:0008270(zinc ion binding)	NA	NA	NA		52.0809	32.4959	34.3396	1.04707	0.6989	0.85116	45.7876	5.51688	4.58271e-18	9.07127e-17	up	yes
ENSSSCG00000001922		ENSSSCT00000002151	GO:0005737(cytoplasm);GO:0000151(ubiquitin ligase complex);GO:0042787(protein ubiquitination involved in ubiquitin-dependent protein catabolic process);GO:0032436(positive regulation of proteasomal ubiquitin-dependent protein catabolic process);GO:0016567(protein ubiquitination);GO:0000209(protein polyubiquitination);GO:0061630(ubiquitin protein ligase activity);GO:0046872(metal ion binding);GO:0…	NA	NA	NA		92.1676	98.479	79.4275	6.14611	2.30375	3.09238	23.3988	4.54836	4.68566e-18	9.26246e-17	up	yes
ENSSSCG00000005941	CU151851.1	ENSSSCT00000036563;ENSSSCT00000006524;ENSSSCT00000035168	GO:0003723(RNA binding);GO:0003676(nucleic acid binding);GO:0003676(nucleic acid binding)	NA	NA	NA		199.182	170.876	119.93	14.7351	6.5833	8.86192	16.2353	4.02107	4.93019e-18	9.73261e-17	up	yes
ENSSSCG00000013074	RAB3IL1	ENSSSCT00000014291	GO:0043547(positive regulation of GTPase activity);GO:0017112(Rab guanyl-nucleotide exchange factor activity)	NA	NA	NA	RAB3A interacting protein like 1 [Source:HGNC Symbol;Acc:HGNC:9780]	500.815	451.01	252.196	16.0174	25.2511	19.4154	19.8409	4.3104	5.18674e-18	1.02158e-16	up	yes
ENSSSCG00000028846		ENSSSCT00000027402	GO:0031012(extracellular matrix);GO:0007155(cell adhesion);GO:0005198(structural molecule activity)	NA	NA	NA		16.3442	29.2159	45.759	452.414	510.854	379.765	0.0679947	-3.87843	5.18901e-18	1.02158e-16	down	yes
ENSSSCG00000000138	PVALB	ENSSSCT00000000144;ENSSSCT00000032626	GO:0046872(metal ion binding);GO:0005509(calcium ion binding);GO:0070062(extracellular exosome);GO:0030424(axon);GO:0005737(cytoplasm);GO:0005737(cytoplasm)	NA	NA	NA	parvalbumin [Source:HGNC Symbol;Acc:HGNC:9704]	1.58317	1.80032	0.955978	74.2398	66.8602	83.3273	0.0193358	-5.69258	5.2201e-18	1.02631e-16	down	yes
ENSSSCG00000029570		ENSSSCT00000022979	GO:0005615(extracellular space);GO:0098869(cellular oxidant detoxification);GO:0055114(oxidation-reduction process);GO:0006979(response to oxidative stress);GO:0020037(heme binding);GO:0004601(peroxidase activity)	NA	NA	NA		0.772901	1.17558	3.62482	39.4209	67.7604	73.2636	0.0308864	-5.01688	5.2551e-18	1.0318e-16	down	yes
ENSSSCG00000000908	UBE2N	ENSSSCT00000000992;ENSSSCT00000036179;ENSSSCT00000036095;ENSSSCT00000033691	GO:0005524(ATP binding);GO:0000166(nucleotide binding);GO:0070062(extracellular exosome);GO:0043234(protein complex);GO:0035370(UBC13-UEV1A complex);GO:0031372(UBC13-MMS2 complex);GO:0005737(cytoplasm);GO:0005634(nucleus);GO:0001650(fibrillar center);GO:0000151(ubiquitin ligase complex);GO:0070534(protein K63-linked ubiquitination);GO:0051443(positive regulation of ubiquitin-protein transferase a…	04120(Ubiquitin mediated proteolysis);04120(Ubiquitin mediated proteolysis)	NA	NA	ubiquitin conjugating enzyme E2 N [Source:HGNC Symbol;Acc:HGNC:12492]	168.986	136.985	88.7421	10.257	4.66192	4.24527	20.5964	4.36432	5.50043e-18	1.07851e-16	up	yes
ENSSSCG00000003456		ENSSSCT00000003837;ENSSSCT00000003838	NA	NA	NA	NA		50.6372	62.5124	48.5569	3.82854	1.35236	2.02047	22.4549	4.48896	5.69284e-18	1.11474e-16	up	yes
ENSSSCG00000016608	IQUB	ENSSSCT00000018081	GO:0031514(motile cilium);GO:0001669(acrosomal vesicle);GO:0060271(cilium assembly);GO:0007224(smoothened signaling pathway)	NA	NA	NA	IQ motif and ubiquitin domain containing [Source:HGNC Symbol;Acc:HGNC:21995]	5.13472	4.02051	6.528	0	0	0	inf	inf	5.89551e-18	1.15287e-16	up	yes
ENSSSCG00000015891	TBR1	ENSSSCT00000017303	GO:0005634(nucleus);GO:1902667(regulation of axon guidance);GO:0045944(positive regulation of transcription from RNA polymerase II promoter);GO:0030902(hindbrain development);GO:0030182(neuron differentiation);GO:0021902(commitment of neuronal cell to specific neuron type in forebrain);GO:0021764(amygdala development);GO:0010975(regulation of neuron projection development);GO:0010468(regulation o…	NA	NA	NA	T-box, brain 1 [Source:HGNC Symbol;Acc:HGNC:11590]	17.2273	12.4807	13.6656	0.337191	0.366298	0.538993	34.9089	5.12552	5.94922e-18	1.16182e-16	up	yes
ENSSSCG00000026421		ENSSSCT00000027943	NA	NA	NA	NA		19.1757	22.2231	31.7412	0	0	0	inf	inf	6.21834e-18	1.21274e-16	up	yes
ENSSSCG00000007124	CST8	ENSSSCT00000007796	GO:0009986(cell surface);GO:0005737(cytoplasm);GO:0005576(extracellular region);GO:0010951(negative regulation of endopeptidase activity);GO:0010466(negative regulation of peptidase activity);GO:0030414(peptidase inhibitor activity);GO:0004869(cysteine-type endopeptidase inhibitor activity)	NA	NA	NA	cystatin 8 [Source:HGNC Symbol;Acc:HGNC:2480]	197.677	205.045	33.5333	0	0	0.314797	1385.83	10.4365	6.72763e-18	1.31031e-16	up	yes
ENSSSCG00000017216		ENSSSCT00000030867;ENSSSCT00000018741	GO:0005622(intracellular);GO:0046872(metal ion binding);GO:0008270(zinc ion binding);GO:0008270(zinc ion binding)	NA	NA	NA		82.7319	133.744	15.9799	0	0	0.109305	2126.67	11.0544	7.42533e-18	1.44427e-16	up	yes
ENSSSCG00000000591	PIK3C2G	ENSSSCT00000027538	GO:0005942(phosphatidylinositol 3-kinase complex);GO:0005886(plasma membrane);GO:0005622(intracellular);GO:0048015(phosphatidylinositol-mediated signaling);GO:0046854(phosphatidylinositol phosphorylation);GO:0036092(phosphatidylinositol-3-phosphate biosynthetic process);GO:0016310(phosphorylation);GO:0035091(phosphatidylinositol binding);GO:0035005(1-phosphatidylinositol-4-phosphate 3-kinase acti…	00562(Inositol phosphate metabolism);04070(Phosphatidylinositol signaling system)	K00923	EC:2.7.1.154	phosphatidylinositol-4-phosphate 3-kinase catalytic subunit type 2 gamma [Source:HGNC Symbol;Acc:HGNC:8973]	2.81319	2.9808	2.6316	0	0	0	inf	inf	7.8267e-18	1.5203e-16	up	yes
ENSSSCG00000027006		ENSSSCT00000024165	GO:0061098(positive regulation of protein tyrosine kinase activity);GO:0008154(actin polymerization or depolymerization);GO:0030296(protein tyrosine kinase activator activity)	NA	NA	NA		40.8467	55.9832	54.761	3.01922	1.70328	2.63489	20.6039	4.36485	8.61588e-18	1.67137e-16	up	yes
ENSSSCG00000008442	TMEM247	ENSSSCT00000009243	GO:0016021(integral component of membrane);GO:0016020(membrane);GO:0005783(endoplasmic reticulum)	NA	NA	NA	transmembrane protein 247 [Source:HGNC Symbol;Acc:HGNC:42967]	90.3123	47.0344	63.4536	0	0	0.296721	676.731	9.40244	8.83025e-18	1.71067e-16	up	yes
ENSSSCG00000009354	CCNA1	ENSSSCT00000010251	GO:0015630(microtubule cytoskeleton);GO:0005634(nucleus)	04152(AMPK signaling pathway);04110(Cell cycle);04914(Progesterone-mediated oocyte maturation);05203(Viral carcinogenesis);05161(Hepatitis B);05169(Epstein-Barr virus infection)	K06627	NA	cyclin A1 [Source:HGNC Symbol;Acc:HGNC:1577]	71.6118	69.33	46.2252	4.12766	2.37115	2.62657	20.5106	4.3583	8.88981e-18	1.71992e-16	up	yes
ENSSSCG00000001379	TUBB	ENSSSCT00000001501	GO:0070062(extracellular exosome);GO:0044297(cell body);GO:0036464(cytoplasmic ribonucleoprotein granule);GO:0031012(extracellular matrix);GO:0015630(microtubule cytoskeleton);GO:0005874(microtubule);GO:0005856(cytoskeleton);GO:0005737(cytoplasm);GO:0005641(nuclear envelope lumen);GO:0005634(nucleus);GO:0051225(spindle assembly);GO:0009987(cellular process);GO:0007017(microtubule-based process);G…	04145(Phagosome);04540(Gap junction)	K07375	NA	Tubulin beta chain [Source:UniProtKB/Swiss-Prot;Acc:Q767L7]	63.083	82.9951	135.581	936.415	1088.41	1191.93	0.08756	-3.51358	9.40584e-18	1.81734e-16	down	yes
ENSSSCG00000002426	ZC3H14	ENSSSCT00000002695	GO:0016607(nuclear speck);GO:0005730(nucleolus);GO:0005634(nucleus);GO:0046872(metal ion binding);GO:0003723(RNA binding)	NA	NA	NA	zinc finger CCCH-type containing 14 [Source:HGNC Symbol;Acc:HGNC:20509]	124.014	121.113	128.524	10.9795	3.11701	3.3359	21.4342	4.42184	9.42152e-18	1.81795e-16	up	yes
ENSSSCG00000023203		ENSSSCT00000027371	GO:0032391(photoreceptor connecting cilium);GO:0042462(eye photoreceptor cell development);GO:0007601(visual perception)	NA	NA	NA		267.363	297.3	195.023	0.899583	0	0	844.487	9.72193	1.03225e-17	1.98917e-16	up	yes
ENSSSCG00000001096	C6orf229	ENSSSCT00000001192	NA	NA	NA	NA	chromosome 6 open reading frame 229 [Source:HGNC Symbol;Acc:HGNC:49394]	25.0069	12.5651	19.0756	0	0	0	inf	inf	1.31989e-17	2.5401e-16	up	yes
ENSSSCG00000009653	CDCA2	ENSSSCT00000010583	GO:0005829(cytosol);GO:0005694(chromosome);GO:0005654(nucleoplasm);GO:0051301(cell division);GO:0035307(positive regulation of protein dephosphorylation);GO:0007059(chromosome segregation)	NA	NA	NA	cell division cycle associated 2 [Source:HGNC Symbol;Acc:HGNC:14623]	32.0999	40.9762	28.8025	1.177	0.208043	0.23733	62.7959	5.9726	1.35756e-17	2.60913e-16	up	yes
ENSSSCG00000020998		ENSSSCT00000030808	NA	NA	NA	NA		74.3831	92.6035	44.0129	0	0.238319	0	885.366	9.79013	1.3885e-17	2.66508e-16	up	yes
ENSSSCG00000000894	CCDC38	ENSSSCT00000000978	GO:0005813(centrosome)	NA	NA	NA	coiled-coil domain containing 38 [Source:HGNC Symbol;Acc:HGNC:26843]	5.3551	6.41416	11.1788	0	0	0	inf	inf	1.50096e-17	2.87714e-16	up	yes
ENSSSCG00000016086		ENSSSCT00000017514	NA	NA	NA	NA		23.7383	21.5326	25.0681	0.422926	0.172979	0.094653	101.858	6.67042	1.62412e-17	3.10912e-16	up	yes
ENSSSCG00000003512		ENSSSCT00000003902	GO:0003723(RNA binding)	NA	NA	NA		57.5472	56.7473	66.1552	6.98155	2.86313	4.5896	12.5015	3.64402	1.63038e-17	3.117e-16	up	yes
ENSSSCG00000025703		ENSSSCT00000026193	GO:0016035(zeta DNA polymerase complex);GO:0005634(nucleus);GO:0042276(error-prone translesion synthesis);GO:0006260(DNA replication);GO:0016779(nucleotidyltransferase activity);GO:0016740(transferase activity);GO:0003887(DNA-directed DNA polymerase activity);GO:0003677(DNA binding);GO:0003676(nucleic acid binding);GO:0000166(nucleotide binding)	03460(Fanconi anemia pathway)	NA	NA		2.77362	3.03237	5.31122	0	0	0	inf	inf	1.71935e-17	3.28279e-16	up	yes
ENSSSCG00000005844	NRARP	ENSSSCT00000006423	GO:1902367(negative regulation of Notch signaling pathway involved in somitogenesis);GO:0090263(positive regulation of canonical Wnt signaling pathway);GO:0060828(regulation of canonical Wnt signaling pathway);GO:0045746(negative regulation of Notch signaling pathway);GO:0045581(negative regulation of T cell differentiation);GO:0032525(somite rostral/caudal axis specification);GO:0022407(regulati…	NA	NA	NA	NOTCH-regulated ankyrin repeat protein [Source:HGNC Symbol;Acc:HGNC:33843]	200.757	249.572	107.954	5.73054	3.99758	2.76565	44.6849	5.48171	1.87014e-17	3.56601e-16	up	yes
ENSSSCG00000017836	PAFAH1B1	ENSSSCT00000019411	GO:1904115(axon cytoplasm);GO:0070062(extracellular exosome);GO:0048471(perinuclear region of cytoplasm);GO:0032420(stereocilium);GO:0031965(nuclear membrane);GO:0031514(motile cilium);GO:0031252(cell leading edge);GO:0016020(membrane);GO:0015630(microtubule cytoskeleton);GO:0005938(cell cortex);GO:0005875(microtubule associated complex);GO:0005874(microtubule);GO:0005856(cytoskeleton);GO:0005819…	00565(Ether lipid metabolism)	K16794	NA	platelet activating factor acetylhydrolase 1b regulatory subunit 1 [Source:HGNC Symbol;Acc:HGNC:8574]	254.752	216.074	164.426	21.0767	11.4923	17.4605	12.6976	3.66648	1.9249e-17	3.66562e-16	up	yes
ENSSSCG00000008046	PGP	ENSSSCT00000008818	GO:0005829(cytosol);GO:0045721(negative regulation of gluconeogenesis);GO:0035335(peptidyl-tyrosine dephosphorylation);GO:0016311(dephosphorylation);GO:0008152(metabolic process);GO:0006650(glycerophospholipid metabolic process);GO:0006114(glycerol biosynthetic process);GO:0098519(nucleotide phosphatase activity, acting on free nucleotides);GO:0043136(glycerol-3-phosphatase activity);GO:0016791(p…	NA	K19269	EC:3.1.3.18 3.1.3.48	phosphoglycolate phosphatase [Source:HGNC Symbol;Acc:HGNC:8909]	512.842	335.819	281.466	29.6301	24.9836	23.0171	14.5577	3.86371	1.928e-17	3.66674e-16	up	yes
ENSSSCG00000015124	PVRL1	ENSSSCT00000034236;ENSSSCT00000016490	GO:0045202(synapse);GO:0016021(integral component of membrane);GO:0016020(membrane);GO:0005912(adherens junction);GO:0051963(regulation of synapse assembly);GO:0046718(viral entry into host cell);GO:0007155(cell adhesion);GO:0050839(cell adhesion molecule binding);GO:0046982(protein heterodimerization activity);GO:0042803(protein homodimerization activity);GO:0042803(protein homodimerization acti…	04514(Cell adhesion molecules (CAMs));04520(Adherens junction);05168(Herpes simplex infection);05168(Herpes simplex infection)	K06081	NA	nectin-1 precursor [Source:RefSeq peptide;Acc:NP_001001262]	0.560089	0.450069	0.783611	32.5728	22.4264	25.0578	0.0224061	-5.47996	1.99581e-17	3.79073e-16	down	yes
ENSSSCG00000026061		ENSSSCT00000024598	NA	NA	NA	NA		13.5004	7.83425	15.5395	0	0	0	inf	inf	2.00165e-17	3.79687e-16	up	yes
ENSSSCG00000001431	FKBPL	ENSSSCT00000034571;ENSSSCT00000001576	NA	NA	NA	NA	FK506 binding protein like [Source:HGNC Symbol;Acc:HGNC:13949]	118.066	87.3641	66.6684	5.16219	5.55341	5.12385	17.1785	4.10253	2.03621e-17	3.8574e-16	up	yes
ENSSSCG00000011769	FXR1	ENSSSCT00000027021;ENSSSCT00000027605;ENSSSCT00000012881	GO:0048471(perinuclear region of cytoplasm);GO:0043197(dendritic spine);GO:0043034(costamere);GO:0035770(ribonucleoprotein granule);GO:0030425(dendrite);GO:0030424(axon);GO:0016020(membrane);GO:0005844(polysome);GO:0005829(cytosol);GO:0005737(cytoplasm);GO:0005634(nucleus);GO:2000637(positive regulation of gene silencing by miRNA);GO:0017148(negative regulation of translation);GO:0007517(muscle o…	NA	K15516	NA	FMR1 autosomal homolog 1 [Source:HGNC Symbol;Acc:HGNC:4023]	55.0045	63.2724	69.8727	4.87375	1.05583	1.42944	25.5672	4.67622	2.13803e-17	4.04503e-16	up	yes
ENSSSCG00000030513		ENSSSCT00000026122;ENSSSCT00000030280	NA	NA	NA	NA		19.7071	28.3143	28.8305	1.9705	1.12218	1.03652	18.6118	4.21815	2.26243e-17	4.27481e-16	up	yes
ENSSSCG00000012223		ENSSSCT00000013369	NA	NA	NA	NA		15.5366	10.815	19.6589	0.063513	0.044291	0	426.798	8.73741	2.46768e-17	4.65659e-16	up	yes
ENSSSCG00000005225		ENSSSCT00000005759	GO:0005634(nucleus);GO:0060271(cilium assembly);GO:0006357(regulation of transcription from RNA polymerase II promoter);GO:0003309(type B pancreatic cell differentiation);GO:0003700(transcription factor activity, sequence-specific DNA binding);GO:0000978(RNA polymerase II core promoter proximal region sequence-specific DNA binding)	NA	NA	NA		11.9407	11.8754	15.4074	0	0	0	inf	inf	2.57081e-17	4.84491e-16	up	yes
ENSSSCG00000010339	DYDC2	ENSSSCT00000011319;ENSSSCT00000027839	GO:0048188(Set1C/COMPASS complex);GO:0000781(chromosome, telomeric region);GO:0051568(histone H3-K4 methylation);GO:0006348(chromatin silencing at telomere);GO:0042800(histone methyltransferase activity (H3-K4 specific));GO:0042800(histone methyltransferase activity (H3-K4 specific))	NA	NA	NA	DPY30 domain containing 2 [Source:HGNC Symbol;Acc:HGNC:23468]	19.9698	16.6166	5.09644	0	0	0	inf	inf	2.64732e-17	4.98264e-16	up	yes
ENSSSCG00000011685	PAQR9	ENSSSCT00000012793	GO:0016021(integral component of membrane);GO:0016020(membrane);GO:0005886(plasma membrane);GO:0048545(response to steroid hormone);GO:0043401(steroid hormone mediated signaling pathway);GO:0005496(steroid binding);GO:0003707(steroid hormone receptor activity)	NA	NA	NA	progestin and adipoQ receptor family member 9 [Source:HGNC Symbol;Acc:HGNC:30131]	48.8856	26.3726	52.2949	1.24889	1.00516	0.783032	41.9987	5.39227	2.8887e-17	5.42993e-16	up	yes
ENSSSCG00000009646	ADAM7	ENSSSCT00000010574	GO:0016021(integral component of membrane);GO:0016020(membrane);GO:0005886(plasma membrane);GO:0006508(proteolysis);GO:0046872(metal ion binding);GO:0008237(metallopeptidase activity);GO:0004222(metalloendopeptidase activity);GO:0004175(endopeptidase activity)	NA	NA	NA	ADAM metallopeptidase domain 7 [Source:HGNC Symbol;Acc:HGNC:214]	4.7194	5.76321	4.76876	0	0	0	inf	inf	2.90598e-17	5.45536e-16	up	yes
ENSSSCG00000007904		ENSSSCT00000008661	GO:0036126(sperm flagellum);GO:0005634(nucleus);GO:0060294(cilium movement involved in cell motility);GO:0060271(cilium assembly);GO:0030317(flagellated sperm motility)	NA	NA	NA		118.991	104.056	73.1659	6.16318	6.89553	4.80263	16.5841	4.05173	3.01548e-17	5.65363e-16	up	yes
ENSSSCG00000007937		ENSSSCT00000008699	NA	NA	NA	NA		58.6701	24.2872	64.4351	2.51497	1.33021	2.16609	24.5193	4.61585	3.02982e-17	5.67322e-16	up	yes
ENSSSCG00000015627	ZPBP	ENSSSCT00000017021	GO:0005634(nucleus);GO:0005576(extracellular region);GO:0007339(binding of sperm to zona pellucida)	NA	NA	NA	zona pellucida binding protein [Source:HGNC Symbol;Acc:HGNC:15662]	156.809	135.743	116.026	0.919518	0	0.373525	315.981	8.3037	3.04374e-17	5.69195e-16	up	yes
ENSSSCG00000010745	FANK1	ENSSSCT00000011757;ENSSSCT00000024476	GO:0005654(nucleoplasm);GO:0005654(nucleoplasm)	NA	NA	NA	fibronectin type III and ankyrin repeat domains 1 [Source:HGNC Symbol;Acc:HGNC:23527]	234.417	169.328	110.628	9.48657	10.0226	9.03983	18.0172	4.1713	3.12079e-17	5.82854e-16	up	yes
ENSSSCG00000008618	MYCN	ENSSSCT00000009429	GO:0005730(nucleolus);GO:0005634(nucleus);GO:2000378(negative regulation of reactive oxygen species metabolic process);GO:0048754(branching morphogenesis of an epithelial tube);GO:0048712(negative regulation of astrocyte differentiation);GO:0048704(embryonic skeletal system morphogenesis);GO:0045944(positive regulation of transcription from RNA polymerase II promoter);GO:0045893(positive regulati…	05202(Transcriptional misregulation in cancers)	K09109	NA	v-myc avian myelocytomatosis viral oncogene neuroblastoma derived homolog [Source:HGNC Symbol;Acc:HGNC:7559]	2.70044	2.45632	2.95429	52.6058	29.662	45.8468	0.063311	-3.9814	3.15668e-17	5.88803e-16	down	yes
ENSSSCG00000003142	IZUMO1	ENSSSCT00000003484	GO:0016021(integral component of membrane);GO:0016020(membrane);GO:0005886(plasma membrane);GO:0002080(acrosomal membrane);GO:0001669(acrosomal vesicle);GO:0035036(sperm-egg recognition);GO:0034113(heterotypic cell-cell adhesion);GO:0007342(fusion of sperm to egg plasma membrane);GO:0007338(single fertilization);GO:0086080(protein binding involved in heterotypic cell-cell adhesion);GO:0042803(pro…	NA	NA	NA	izumo sperm-egg fusion 1 [Source:HGNC Symbol;Acc:HGNC:28539]	44.9048	36.4949	41.3703	0.779023	0.144898	0.594005	80.8801	6.33771	3.21496e-17	5.98904e-16	up	yes
ENSSSCG00000005221		ENSSSCT00000005754	NA	NA	NA	NA		100.872	93.4305	63.0344	0	0	0.424887	605.661	9.24237	3.57106e-17	6.6439e-16	up	yes
ENSSSCG00000023929	TXNRD3	ENSSSCT00000027349	GO:0005829(cytosol);GO:0005739(mitochondrion);GO:0005654(nucleoplasm);GO:0098869(cellular oxidant detoxification);GO:0055114(oxidation-reduction process);GO:0045454(cell redox homeostasis);GO:0000305(response to oxygen radical);GO:0016668(oxidoreductase activity, acting on a sulfur group of donors, NAD(P) as acceptor);GO:0016491(oxidoreductase activity);GO:0015035(protein disulfide oxidoreductase…	NA	K00384	EC:1.8.1.9	thioredoxin reductase 3 [Source:HGNC Symbol;Acc:HGNC:20667]	150.574	160.195	98.3704	11.4519	9.59837	11.082	12.733	3.6705	3.77179e-17	7.0084e-16	up	yes
ENSSSCG00000013643	CDKN2D	ENSSSCT00000014901	GO:0005829(cytosol);GO:0005737(cytoplasm);GO:0005654(nucleoplasm);GO:0005634(nucleus);GO:1902230(negative regulation of intrinsic apoptotic signaling pathway in response to DNA damage);GO:0071901(negative regulation of protein serine/threonine kinase activity);GO:0048102(autophagic cell death);GO:0043154(negative regulation of cysteine-type endopeptidase activity involved in apoptotic process);GO…	04068(FoxO signaling pathway);04110(Cell cycle)	K06623	NA	cyclin dependent kinase inhibitor 2D [Source:HGNC Symbol;Acc:HGNC:1790]	174.314	153.475	86.1749	7.33688	8.20793	8.65907	17.1032	4.09619	4.05877e-17	7.53202e-16	up	yes
ENSSSCG00000004301	C6orf163	ENSSSCT00000004755	NA	NA	NA	NA	chromosome 6 open reading frame 163 [Source:HGNC Symbol;Acc:HGNC:21403]	23.8254	57.7846	4.86099	0	0	0	inf	inf	4.12165e-17	7.63897e-16	up	yes
ENSSSCG00000023393	ZBBX	ENSSSCT00000023640	GO:0005622(intracellular);GO:0008270(zinc ion binding)	NA	NA	NA	zinc finger B-box domain containing [Source:HGNC Symbol;Acc:HGNC:26245]	16.8553	19.3832	22.3567	0.120029	0	0	488.175	8.93126	4.1427e-17	7.66822e-16	up	yes
ENSSSCG00000000010	FBLN1	ENSSSCT00000000011	GO:0071953(elastic fiber);GO:0070062(extracellular exosome);GO:0031012(extracellular matrix);GO:0005615(extracellular space);GO:0005578(proteinaceous extracellular matrix);GO:0005577(fibrinogen complex);GO:0005576(extracellular region);GO:2000647(negative regulation of stem cell proliferation);GO:2000146(negative regulation of cell motility);GO:1900025(negative regulation of substrate adhesion-de…	NA	NA	NA	fibulin 1 [Source:HGNC Symbol;Acc:HGNC:3600]	8.11045	12.4465	23.5106	178.377	170.903	254.696	0.0729624	-3.7767	4.22507e-17	7.81073e-16	down	yes
ENSSSCG00000016882	PARP8	ENSSSCT00000018386	GO:0005622(intracellular);GO:0016757(transferase activity, transferring glycosyl groups);GO:0016740(transferase activity);GO:0003950(NAD+ ADP-ribosyltransferase activity)	NA	NA	NA	poly(ADP-ribose) polymerase family member 8 [Source:HGNC Symbol;Acc:HGNC:26124]	22.257	19.1157	26.5553	2.01027	0.944325	0.573022	19.2561	4.26724	4.89314e-17	9.03429e-16	up	yes
ENSSSCG00000002481	SERPINA5	ENSSSCT00000002757	GO:0097183(protein C inhibitor-coagulation factor XI complex);GO:0097182(protein C inhibitor-coagulation factor Xa complex);GO:0097181(protein C inhibitor-coagulation factor V complex);GO:0070062(extracellular exosome);GO:0043234(protein complex);GO:0036030(protein C inhibitor-plasma kallikrein complex);GO:0036029(protein C inhibitor-KLK3 complex);GO:0036028(protein C inhibitor-thrombin complex);…	04610(Complement and coagulation cascades)	K03913	NA	serpin family A member 5 [Source:HGNC Symbol;Acc:HGNC:8723]	123.28	118.296	122.971	1825.89	1991.9	1023.29	0.0753027	-3.73115	5.09849e-17	9.40151e-16	down	yes
ENSSSCG00000008976	ART3	ENSSSCT00000033261;ENSSSCT00000009831	GO:0006471(protein ADP-ribosylation);GO:0016757(transferase activity, transferring glycosyl groups);GO:0016740(transferase activity);GO:0003956(NAD(P)+-protein-arginine ADP-ribosyltransferase activity);GO:0070062(extracellular exosome);GO:0070062(extracellular exosome)	NA	NA	NA	ADP-ribosyltransferase 3 [Source:HGNC Symbol;Acc:HGNC:725]	97.1335	58.0388	99.0327	7.72586	2.66859	3.96876	17.6983	4.14554	5.50948e-17	1.01465e-15	up	yes
ENSSSCG00000008332	C2orf42	ENSSSCT00000009124	GO:0031965(nuclear membrane);GO:0005634(nucleus)	NA	NA	NA	chromosome 2 open reading frame 42 [Source:HGNC Symbol;Acc:HGNC:26056]	49.6643	47.6272	50.2705	4.50154	1.66193	3.66224	15.018	3.90862	5.54968e-17	1.02076e-15	up	yes
ENSSSCG00000015815	FGFR1	ENSSSCT00000017223;ENSSSCT00000033078;ENSSSCT00000034063;ENSSSCT00000033696;ENSSSCT00000035381;ENSSSCT00000034595;ENSSSCT00000034000;ENSSSCT00000036589;ENSSSCT00000033224;ENSSSCT00000035373	GO:0008543(fibroblast growth factor receptor signaling pathway);GO:0001501(skeletal system development);GO:0005007(fibroblast growth factor-activated receptor activity);GO:0043235(receptor complex);GO:0016021(integral component of membrane);GO:0016020(membrane);GO:0005886(plasma membrane);GO:0005730(nucleolus);GO:2001239(regulation of extrinsic apoptotic signaling pathway in absence of ligand);GO…	04014(Ras signaling pathway);04015(Rap1 signaling pathway);04010(MAPK signaling pathway);04151(PI3K-Akt signaling pathway);04810(Regulation of actin cytoskeleton);04520(Adherens junction);04550(Signaling pathways regulating pluripotency of stem cells);05200(Pathways in cancer);05230(Central carbon metabolism in cancer);05205(Proteoglycans in cancer);05218(Melanoma);05215(Prostate cancer);05215(Pr…	K04362	EC:2.7.10.1	fibroblast growth factor receptor 1 [Source:HGNC Symbol;Acc:HGNC:3688]	3.01239	4.69478	10.0325	78.4458	110.123	89.9731	0.0636874	-3.97285	6.11964e-17	1.12417e-15	down	yes
ENSSSCG00000013301	ELF5	ENSSSCT00000014527	GO:0005737(cytoplasm);GO:0005634(nucleus);GO:0060644(mammary gland epithelial cell differentiation);GO:0045944(positive regulation of transcription from RNA polymerase II promoter);GO:0045596(negative regulation of cell differentiation);GO:0035019(somatic stem cell population maintenance);GO:0030154(cell differentiation);GO:0007398(ectoderm development);GO:0006366(transcription from RNA polymeras…	04917(Prolactin signaling pathway)	K17101	NA	E74 like ETS transcription factor 5 [Source:HGNC Symbol;Acc:HGNC:3320]	19.8708	14.0216	8.99488	0	0	0	inf	inf	6.43135e-17	1.17995e-15	up	yes
ENSSSCG00000014183	SLCO6A1	ENSSSCT00000015496	GO:0016021(integral component of membrane);GO:0016020(membrane);GO:0006810(transport);GO:0005215(transporter activity)	NA	NA	NA	solute carrier organic anion transporter family member 6A1 [Source:HGNC Symbol;Acc:HGNC:23613]	7.19811	6.89614	6.85414	0	0	0	inf	inf	6.64076e-17	1.21683e-15	up	yes
ENSSSCG00000008378	FAM161A	ENSSSCT00000009173	GO:0036064(ciliary basal body);GO:0032391(photoreceptor connecting cilium);GO:0005813(centrosome);GO:0060271(cilium assembly);GO:0042802(identical protein binding)	NA	NA	NA	family with sequence similarity 161 member A [Source:HGNC Symbol;Acc:HGNC:25808]	64.0121	62.8325	72.2495	0.986481	0.086541	0.071272	173.989	7.44285	6.7229e-17	1.23033e-15	up	yes
ENSSSCG00000015270	FMOD	ENSSSCT00000016639	GO:0031012(extracellular matrix);GO:0005615(extracellular space);GO:0005578(proteinaceous extracellular matrix);GO:0030199(collagen fibril organization)	NA	NA	NA	fibromodulin [Source:HGNC Symbol;Acc:HGNC:3774]	1.3321	1.51352	4.37073	41.908	45.946	49.842	0.0524078	-4.25408	6.90988e-17	1.26251e-15	down	yes
ENSSSCG00000009995	HORMAD2	ENSSSCT00000010952;ENSSSCT00000026635	GO:0005694(chromosome);GO:0005634(nucleus);GO:0000795(synaptonemal complex);GO:0051177(meiotic sister chromatid cohesion);GO:0007126(meiotic nuclear division);GO:0007126(meiotic nuclear division)	NA	NA	NA	HORMA domain containing 2 [Source:HGNC Symbol;Acc:HGNC:28383]	11.8725	11.6862	15.3772	0	0	0	inf	inf	6.91609e-17	1.26251e-15	up	yes
ENSSSCG00000025062		ENSSSCT00000006870	GO:0005509(calcium ion binding)	NA	NA	NA		43.6017	49.7759	7.3797	0	0	0	inf	inf	6.99482e-17	1.27528e-15	up	yes
ENSSSCG00000006783	DDX20	ENSSSCT00000007430	GO:0090571(RNA polymerase II transcription repressor complex);GO:0034719(SMN-Sm protein complex);GO:0032797(SMN complex);GO:0017053(transcriptional repressor complex);GO:0016604(nuclear body);GO:0016020(membrane);GO:0005829(cytosol);GO:0005634(nucleus);GO:0050810(regulation of steroid biosynthetic process);GO:0048477(oogenesis);GO:0043065(positive regulation of apoptotic process);GO:0010501(RNA s…	03013(RNA transport)	K13131	EC:3.6.4.13	DEAD-box helicase 20 [Source:HGNC Symbol;Acc:HGNC:2743]	161.814	175.78	118.729	12.8644	3	7.56809	19.474	4.28348	7.92256e-17	1.44262e-15	up	yes
ENSSSCG00000008821	SLAIN2	ENSSSCT00000009651	GO:0035371(microtubule plus-end);GO:0015630(microtubule cytoskeleton);GO:0005829(cytosol);GO:0005813(centrosome);GO:0031122(cytoplasmic microtubule organization);GO:0031116(positive regulation of microtubule polymerization);GO:0031113(regulation of microtubule polymerization);GO:0007020(microtubule nucleation)	NA	NA	NA	SLAIN motif family member 2 [Source:HGNC Symbol;Acc:HGNC:29282]	57.5896	65.9418	73.7677	7.25649	2.94398	5.24547	12.7735	3.67509	8.07789e-17	1.46906e-15	up	yes
ENSSSCG00000002504	AK7	ENSSSCT00000002782	GO:0009142(nucleoside triphosphate biosynthetic process);GO:0006165(nucleoside diphosphate phosphorylation);GO:0006139(nucleobase-containing compound metabolic process);GO:0019205(nucleobase-containing compound kinase activity);GO:0005524(ATP binding);GO:0004550(nucleoside diphosphate kinase activity);GO:0004127(cytidylate kinase activity);GO:0004017(adenylate kinase activity)	00230(Purine metabolism)	K00939	EC:2.7.4.3	adenylate kinase 7 [Source:HGNC Symbol;Acc:HGNC:20091]	37.2072	35.6982	46.5139	0.343724	0.057913	0	297.331	8.21593	8.25781e-17	1.49991e-15	up	yes
ENSSSCG00000012469		ENSSSCT00000013636	GO:0005524(ATP binding);GO:0000166(nucleotide binding)	NA	NA	NA		85.2185	56.9182	50.0105	0	0.253321	0	758.513	9.56703	8.68878e-17	1.57622e-15	up	yes
ENSSSCG00000020990		ENSSSCT00000029028	GO:0030286(dynein complex);GO:0007018(microtubule-based movement);GO:0016887(ATPase activity);GO:0005524(ATP binding);GO:0003777(microtubule motor activity)	NA	NA	NA		1.0895	1.41981	1.99798	0	0	0	inf	inf	8.91729e-17	1.61566e-15	up	yes
ENSSSCG00000020657	BCAM	ENSSSCT00000028783;ENSSSCT00000035920;ENSSSCT00000036457	GO:0070062(extracellular exosome);GO:0016021(integral component of membrane);GO:0016020(membrane);GO:0009986(cell surface);GO:0005886(plasma membrane);GO:0007160(cell-matrix adhesion);GO:0007155(cell adhesion);GO:0043236(laminin binding);GO:0008022(protein C-terminus binding);GO:0005055(laminin receptor activity);GO:0005055(laminin receptor activity)	NA	NA	NA	basal cell adhesion molecule (Lutheran blood group) [Source:HGNC Symbol;Acc:HGNC:6722]	21.2602	34.6487	65.7666	585.071	738.387	441.897	0.0689241	-3.85885	8.96792e-17	1.62281e-15	down	yes
ENSSSCG00000022383	GATA4	ENSSSCT00000031727	GO:0090575(RNA polymerase II transcription factor complex);GO:0016604(nuclear body);GO:0005667(transcription factor complex);GO:0005634(nucleus);GO:0060575(intestinal epithelial cell differentiation);GO:0060413(atrial septum morphogenesis);GO:0045944(positive regulation of transcription from RNA polymerase II promoter);GO:0045893(positive regulation of transcription, DNA-templated);GO:0042493(res…	04022(cGMP - PKG signaling pathway);04919(Thyroid hormone signaling pathway)	K09183	NA	GATA binding protein 4 [Source:HGNC Symbol;Acc:HGNC:4173]	13.6992	22.8371	40.3122	274.626	311.181	361.291	0.081141	-3.62343	9.32336e-17	1.68504e-15	down	yes
ENSSSCG00000009809	MORN3	ENSSSCT00000010752	GO:0005634(nucleus)	NA	NA	NA	MORN repeat containing 3 [Source:HGNC Symbol;Acc:HGNC:29807]	68.8671	83.9004	9.76554	0.36977	0.235771	0.29623	180.238	7.49376	9.9937e-17	1.80395e-15	up	yes
ENSSSCG00000007868	TMC5	ENSSSCT00000008622	GO:0070062(extracellular exosome);GO:0016021(integral component of membrane);GO:0016020(membrane)	NA	NA	NA	transmembrane channel like 5 [Source:HGNC Symbol;Acc:HGNC:22999]	41.4949	34.4857	31.0716	0.141975	0	0.238717	281.204	8.13547	1.04382e-16	1.88185e-15	up	yes
ENSSSCG00000011933	NECTIN3	ENSSSCT00000034662;ENSSSCT00000023058;ENSSSCT00000013057;ENSSSCT00000022933	GO:0016021(integral component of membrane);GO:0016020(membrane);GO:0005911(cell-cell junction);GO:0007286(spermatid development);GO:0007155(cell adhesion);GO:0050839(cell adhesion molecule binding);GO:0046982(protein heterodimerization activity);GO:0042803(protein homodimerization activity);GO:0044291(cell-cell contact zone);GO:0043296(apical junction complex);GO:0005913(cell-cell adherens juncti…	04514(Cell adhesion molecules (CAMs));04520(Adherens junction);04520(Adherens junction)	NA	NA	nectin cell adhesion molecule 3 [Source:HGNC Symbol;Acc:HGNC:17664]	14.9108	17.8835	18.6951	0.905405	0.239149	0.18618	38.6924	5.27398	1.05746e-16	1.90408e-15	up	yes
ENSSSCG00000007510	C20orf85	ENSSSCT00000008225	NA	NA	NA	NA	chromosome 20 open reading frame 85 [Source:HGNC Symbol;Acc:HGNC:16216]	48.9154	17.5913	47.7527	0.174789	0	0.181612	320.592	8.3246	1.14585e-16	2.06069e-15	up	yes
ENSSSCG00000030908		ENSSSCT00000033658;ENSSSCT00000034247;ENSSSCT00000034119;ENSSSCT00000034857;ENSSSCT00000035919;ENSSSCT00000034621;ENSSSCT00000036328	NA	NA	NA	NA		52.6023	54.3991	22.7007	1.34564	0.774667	0.587133	47.9058	5.58213	1.15981e-16	2.08322e-15	up	yes
ENSSSCG00000012994	TIGD3	ENSSSCT00000014204	GO:0003677(DNA binding);GO:0003676(nucleic acid binding)	NA	NA	NA	tigger transposable element derived 3 [Source:HGNC Symbol;Acc:HGNC:18334]	55.5868	48.2705	32.295	2.16747	1.44867	1.31321	27.6207	4.78768	1.17631e-16	2.11026e-15	up	yes
ENSSSCG00000023824	IQCF2	ENSSSCT00000025414	GO:0016021(integral component of membrane);GO:0005741(mitochondrial outer membrane);GO:0005516(calmodulin binding)	NA	NA	NA	IQ motif containing F2 [Source:HGNC Symbol;Acc:HGNC:31815]	53.1064	64.7454	8.73168	0	0	0	inf	inf	1.22184e-16	2.18922e-15	up	yes
ENSSSCG00000030223		ENSSSCT00000017211	GO:0016021(integral component of membrane);GO:0016020(membrane)	NA	NA	NA		33.6631	34.0306	39.9146	0.180963	0	0	594.642	9.21588	1.22741e-16	2.19651e-15	up	yes
ENSSSCG00000016510	UBN2	ENSSSCT00000017975	GO:0005654(nucleoplasm);GO:0005634(nucleus);GO:0005615(extracellular space)	NA	NA	NA	ubinuclein 2 [Source:HGNC Symbol;Acc:HGNC:21931]	22.2829	22.3068	21.8251	0.976684	0.150865	0.629954	37.7893	5.2399	1.23234e-16	2.20262e-15	up	yes
ENSSSCG00000020725		ENSSSCT00000027288	GO:0006468(protein phosphorylation);GO:0005524(ATP binding);GO:0004672(protein kinase activity)	NA	NA	NA		0.092254	0.258508	1.07957	48.3891	44.0468	23.5942	0.0123273	-6.342	1.2886e-16	2.30034e-15	down	yes
ENSSSCG00000002527	ANKRD9	ENSSSCT00000002806	NA	NA	NA	NA	ankyrin repeat domain 9 [Source:HGNC Symbol;Acc:HGNC:20096]	201.606	177.212	93.379	6.02309	9.20388	6.42112	21.8124	4.44708	1.33973e-16	2.38581e-15	up	yes
ENSSSCG00000024844		ENSSSCT00000022383	GO:0016021(integral component of membrane);GO:0016020(membrane);GO:0008305(integrin complex);GO:0007229(integrin-mediated signaling pathway);GO:0007155(cell adhesion);GO:0004872(receptor activity)	NA	NA	NA		5.06638	8.09076	9.73526	106.694	166.25	114.819	0.059037	-4.08224	1.33975e-16	2.38581e-15	down	yes
ENSSSCG00000030371		ENSSSCT00000002764	GO:0005615(extracellular space);GO:0010951(negative regulation of endopeptidase activity);GO:0004867(serine-type endopeptidase inhibitor activity)	NA	NA	NA		6.30284	10.116	5.52714	105.922	158.097	113.598	0.0581171	-4.10489	1.355e-16	2.41002e-15	down	yes
ENSSSCG00000027404		ENSSSCT00000023133	GO:0016021(integral component of membrane);GO:0016020(membrane)	NA	NA	NA		14.3443	13.5584	10.9928	0.283638	0.173351	0.107881	68.8574	6.10554	1.573e-16	2.79433e-15	up	yes
ENSSSCG00000023907		ENSSSCT00000032392	GO:0051493(regulation of cytoskeleton organization);GO:0009966(regulation of signal transduction)	NA	NA	NA		87.5227	69.0713	47.5593	5.95899	5.0823	4.55144	13.0929	3.71071	1.62531e-16	2.88373e-15	up	yes
ENSSSCG00000020919	MLF1	ENSSSCT00000028627	GO:0005634(nucleus);GO:0007050(cell cycle arrest);GO:0019904(protein domain specific binding)	05202(Transcriptional misregulation in cancers)	K15622	NA	myeloid leukemia factor 1 [Source:HGNC Symbol;Acc:HGNC:7125]	39.8817	38.8363	23.3185	0.731587	0.053335	0.138552	110.492	6.7878	1.68298e-16	2.98242e-15	up	yes
ENSSSCG00000013933	PBX4	ENSSSCT00000015219;ENSSSCT00000032243;ENSSSCT00000025987	GO:0005634(nucleus);GO:0001741(XY body);GO:0006355(regulation of transcription, DNA-templated);GO:0043565(sequence-specific DNA binding);GO:0003700(transcription factor activity, sequence-specific DNA binding);GO:0003677(DNA binding);GO:0003677(DNA binding)	NA	NA	NA	PBX homeobox 4 [Source:HGNC Symbol;Acc:HGNC:13403]	86.1172	58.0851	59.1179	6.11747	2.4833	3.21595	17.2062	4.10485	1.73981e-16	3.07687e-15	up	yes
ENSSSCG00000001497	ZNF451	ENSSSCT00000001669	GO:0005634(nucleus);GO:2000616(negative regulation of histone H3-K9 acetylation);GO:0060633(negative regulation of transcription initiation from RNA polymerase II promoter);GO:0030512(negative regulation of transforming growth factor beta receptor signaling pathway);GO:0016925(protein sumoylation);GO:0061665(SUMO ligase activity);GO:0046872(metal ion binding);GO:0001106(RNA polymerase II transcri…	NA	NA	NA	zinc finger protein 451 [Source:HGNC Symbol;Acc:HGNC:21091]	73.0458	106.931	51.3829	4.77667	0.901049	1.69575	31.3773	4.97165	1.74051e-16	3.07687e-15	up	yes
ENSSSCG00000026333	GTSF1	ENSSSCT00000031179	GO:0005737(cytoplasm);GO:0007283(spermatogenesis)	NA	NA	NA	gametocyte specific factor 1 [Source:HGNC Symbol;Acc:HGNC:26565]	86.6409	76.9047	61.8624	2.98194	0.35832	0.586458	57.4037	5.84307	1.79322e-16	3.1662e-15	up	yes
ENSSSCG00000011069		ENSSSCT00000012113	GO:0005737(cytoplasm);GO:0005634(nucleus)	NA	NA	NA		18.23	17.6333	18.619	0.123742	0	0	440.29	8.78231	1.87358e-16	3.30409e-15	up	yes
ENSSSCG00000017373		ENSSSCT00000018912	NA	NA	NA	NA		105.105	114.614	57.9685	0.653979	0.1851	0	330.944	8.37044	1.88417e-16	3.31875e-15	up	yes
ENSSSCG00000007874	ABCC1	ENSSSCT00000008629	GO:0070062(extracellular exosome);GO:0016323(basolateral plasma membrane);GO:0016021(integral component of membrane);GO:0016020(membrane);GO:0005887(integral component of plasma membrane);GO:0005886(plasma membrane);GO:0055085(transmembrane transport);GO:0042908(xenobiotic transport);GO:0034775(glutathione transmembrane transport);GO:0006855(drug transmembrane transport);GO:0006810(transport);GO:…	NA	NA	NA	ATP binding cassette subfamily C member 1 [Source:HGNC Symbol;Acc:HGNC:51]	8.80315	16.0144	30.4864	211.486	242.147	278.024	0.0755872	-3.72571	1.94858e-16	3.42804e-15	down	yes
ENSSSCG00000016440		ENSSSCT00000017901	GO:0005694(chromosome);GO:0005634(nucleus);GO:0000786(nucleosome);GO:0006334(nucleosome assembly);GO:0046982(protein heterodimerization activity);GO:0003677(DNA binding)	NA	NA	NA		46.6822	64.4422	16.4202	0	0	0	inf	inf	1.98889e-16	3.49135e-15	up	yes
ENSSSCG00000008745	PROM1	ENSSSCT00000035049;ENSSSCT00000009568	GO:0016021(integral component of membrane);GO:0016020(membrane);GO:0070062(extracellular exosome);GO:0042622(photoreceptor outer segment membrane);GO:0031982(vesicle);GO:0009986(cell surface);GO:0005886(plasma membrane);GO:0005793(endoplasmic reticulum-Golgi intermediate compartment);GO:0005783(endoplasmic reticulum);GO:0005615(extracellular space);GO:2000768(positive regulation of nephron tubule…	05202(Transcriptional misregulation in cancers);05202(Transcriptional misregulation in cancers)	K06532	NA	prominin 1 [Source:HGNC Symbol;Acc:HGNC:9454]	24.1089	35.3282	14.3154	0.722013	0.496572	0.996713	33.2924	5.05712	1.98937e-16	3.49135e-15	up	yes
ENSSSCG00000022021		ENSSSCT00000031627	GO:0005524(ATP binding);GO:0003676(nucleic acid binding)	NA	NA	NA		57.6477	57.3355	59.7161	1.23971	0.183948	0.143913	111.446	6.8002	2.00181e-16	3.50895e-15	up	yes
ENSSSCG00000027614		ENSSSCT00000026955	GO:0005622(intracellular);GO:0043547(positive regulation of GTPase activity);GO:0032485(regulation of Ral protein signal transduction);GO:0007264(small GTPase mediated signal transduction);GO:0005085(guanyl-nucleotide exchange factor activity)	NA	NA	NA		13.4515	16.2565	21.4666	0	0	0	inf	inf	2.05315e-16	3.59461e-15	up	yes
ENSSSCG00000011668	TRIM42	ENSSSCT00000012773	GO:0005622(intracellular);GO:0046872(metal ion binding);GO:0008270(zinc ion binding)	NA	NA	NA	tripartite motif containing 42 [Source:HGNC Symbol;Acc:HGNC:19014]	68.6497	121.952	9.96138	0.169352	0	0.046754	928.076	9.8581	2.10548e-16	3.6818e-15	up	yes
ENSSSCG00000003498	UBXN10	ENSSSCT00000003886	NA	NA	NA	NA	UBX domain protein 10 [Source:HGNC Symbol;Acc:HGNC:26354]	121.217	105.65	72.7616	8.57002	4.24464	6.5398	15.4811	3.95244	2.10898e-16	3.6835e-15	up	yes
ENSSSCG00000024043	ADAMTS2	ENSSSCT00000022836	GO:0031012(extracellular matrix);GO:0005615(extracellular space);GO:0005578(proteinaceous extracellular matrix);GO:0043588(skin development);GO:0030324(lung development);GO:0030199(collagen fibril organization);GO:0016485(protein processing);GO:0007283(spermatogenesis);GO:0006508(proteolysis);GO:0046872(metal ion binding);GO:0008270(zinc ion binding);GO:0008237(metallopeptidase activity);GO:00082…	NA	NA	NA	ADAM metallopeptidase with thrombospondin type 1 motif 2 [Source:HGNC Symbol;Acc:HGNC:218]	1.98755	2.55982	5.57351	39.3218	39.5858	55.6661	0.075207	-3.73299	2.15803e-16	3.76466e-15	down	yes
ENSSSCG00000027192	IQCF3	ENSSSCT00000025976	GO:0005516(calmodulin binding)	NA	NA	NA	IQ motif containing F3 [Source:HGNC Symbol;Acc:HGNC:31816]	342.753	345.53	35.3421	0	0.321954	0	2247.6	11.1342	2.28853e-16	3.98752e-15	up	yes
ENSSSCG00000014843	CHRDL2	ENSSSCT00000016195	GO:0005615(extracellular space)	NA	NA	NA	chordin like 2 [Source:HGNC Symbol;Acc:HGNC:24168]	55.0786	43.5509	33.3549	0.493934	1.13881	0.783412	54.6258	5.77151	2.38059e-16	4.14297e-15	up	yes
ENSSSCG00000015366		ENSSSCT00000016741	NA	NA	NA	NA		28.2535	28.7706	9.738	0.063867	0	0	1045.33	10.0297	2.39554e-16	4.164e-15	up	yes
ENSSSCG00000010349	LRIT1	ENSSSCT00000011330	GO:0016021(integral component of membrane);GO:0016020(membrane)	NA	NA	NA	leucine rich repeat, Ig-like and transmembrane domains 1 [Source:HGNC Symbol;Acc:HGNC:23404]	6.51704	6.29775	4.76349	0	0	0	inf	inf	2.63663e-16	4.5776e-15	up	yes
ENSSSCG00000013414	ARID3A	ENSSSCT00000014658	GO:0045121(membrane raft);GO:0043231(intracellular membrane-bounded organelle);GO:0005829(cytosol);GO:0005654(nucleoplasm);GO:0005634(nucleus);GO:0045944(positive regulation of transcription from RNA polymerase II promoter);GO:0006366(transcription from RNA polymerase II promoter);GO:0006355(regulation of transcription, DNA-templated);GO:0042803(protein homodimerization activity);GO:0003700(trans…	NA	NA	NA	AT-rich interaction domain 3A [Source:HGNC Symbol;Acc:HGNC:3031]	78.7066	38.2578	74.3961	6.86333	3.33381	4.60213	12.9304	3.6927	2.65578e-16	4.60535e-15	up	yes
ENSSSCG00000007357		ENSSSCT00000008049	NA	NA	NA	NA		83.0026	61.2463	111.845	6.34378	8.13514	7.63205	11.5822	3.53384	2.70142e-16	4.67892e-15	up	yes
ENSSSCG00000002903		ENSSSCT00000003208	GO:0016021(integral component of membrane);GO:0016020(membrane);GO:0009607(response to biotic stimulus)	NA	NA	NA		72.1796	103.718	12.4917	0	0	0	inf	inf	2.71083e-16	4.68965e-15	up	yes
ENSSSCG00000011001	APTX	ENSSSCT00000012043	GO:0005730(nucleolus);GO:0005654(nucleoplasm);GO:0005634(nucleus);GO:0000790(nuclear chromatin);GO:0000785(chromatin);GO:0090305(nucleic acid phosphodiester bond hydrolysis);GO:0042542(response to hydrogen peroxide);GO:0031647(regulation of protein stability);GO:0016311(dephosphorylation);GO:0006974(cellular response to DNA damage stimulus);GO:0006281(DNA repair);GO:0006266(DNA ligation);GO:00000…	NA	NA	NA	aprataxin [Source:RefSeq peptide;Acc:NP_998899]	87.3112	76.6673	53.6733	6.19946	4.80932	5.09454	13.5159	3.75659	2.88236e-16	4.98047e-15	up	yes
ENSSSCG00000003005		ENSSSCT00000003338	GO:0016021(integral component of membrane);GO:0016020(membrane);GO:0006468(protein phosphorylation);GO:0005524(ATP binding);GO:0004672(protein kinase activity)	NA	NA	NA		14.6229	20.2126	26.4403	187.718	188.414	256.815	0.0968105	-3.36869	2.89902e-16	5.0033e-15	down	yes
ENSSSCG00000013351		ENSSSCT00000014581	GO:0005524(ATP binding)	NA	NA	NA		2.91349	3.21748	4.99433	39.6729	34.626	38.4859	0.0986417	-3.34166	2.92551e-16	5.04304e-15	down	yes
ENSSSCG00000004236		ENSSSCT00000004681	GO:0005737(cytoplasm);GO:0005634(nucleus);GO:2000480(negative regulation of cAMP-dependent protein kinase activity);GO:0006469(negative regulation of protein kinase activity);GO:0004862(cAMP-dependent protein kinase inhibitor activity)	NA	NA	NA		33.7583	34.6385	21.9285	0.638964	0.200746	0.359576	75.3159	6.23488	3.04615e-16	5.24479e-15	up	yes
ENSSSCG00000029097	RCC1	ENSSSCT00000028011	GO:0031965(nuclear membrane);GO:0005737(cytoplasm);GO:0005654(nucleoplasm);GO:0005634(nucleus);GO:0000794(condensed nuclear chromosome);GO:0000790(nuclear chromatin);GO:0051225(spindle assembly);GO:0043547(positive regulation of GTPase activity);GO:0007088(regulation of mitotic nuclear division);GO:0007059(chromosome segregation);GO:0007052(mitotic spindle organization);GO:0000082(G1/S transition…	NA	NA	NA	regulator of chromosome condensation 1 [Source:HGNC Symbol;Acc:HGNC:1913]	92.4347	98.3405	47.2032	7.1676	4.77307	5.191	13.8911	3.79609	3.19653e-16	5.49721e-15	up	yes
ENSSSCG00000010669	PDZD8	ENSSSCT00000011670	GO:0016020(membrane);GO:0005622(intracellular);GO:0035556(intracellular signal transduction);GO:0022604(regulation of cell morphogenesis);GO:0007010(cytoskeleton organization);GO:0046872(metal ion binding)	NA	NA	NA	PDZ domain containing 8 [Source:HGNC Symbol;Acc:HGNC:26974]	22.9542	28.6043	22.8969	1.95869	0.650478	0.722965	22.3446	4.48186	3.21467e-16	5.52188e-15	up	yes
ENSSSCG00000025967	SMKR1	ENSSSCT00000024955	NA	NA	NA	NA	small lysine rich protein 1 [Source:HGNC Symbol;Acc:HGNC:43561]	378.567	289.533	127.651	13.9342	9.13477	6.63081	26.7931	4.74379	3.22627e-16	5.53526e-15	up	yes
ENSSSCG00000015528		ENSSSCT00000016916	NA	NA	NA	NA		7.75052	8.05203	15.7166	0	0	0	inf	inf	3.31411e-16	5.67926e-15	up	yes
ENSSSCG00000005734		ENSSSCT00000006305	NA	NA	NA	NA		197.3	132.23	86.1097	7.27639	5.28054	5.92283	22.4916	4.49132	3.31878e-16	5.68059e-15	up	yes
ENSSSCG00000008434		ENSSSCT00000009235	NA	NA	NA	NA		66.3509	76.2919	37.14	2.38465	1.98614	4.00831	21.4561	4.42331	3.43647e-16	5.87129e-15	up	yes
ENSSSCG00000008538		ENSSSCT00000009342	NA	04114(Oocyte meiosis);04914(Progesterone-mediated oocyte maturation)	NA	NA		44.3686	33.879	37.6605	0.23152	0	0	500.64	8.96763	3.43827e-16	5.87129e-15	up	yes
ENSSSCG00000014650	OR52E4	ENSSSCT00000016001	GO:0016021(integral component of membrane);GO:0016020(membrane);GO:0005886(plasma membrane);GO:0050911(detection of chemical stimulus involved in sensory perception of smell);GO:0050896(response to stimulus);GO:0007608(sensory perception of smell);GO:0007186(G-protein coupled receptor signaling pathway);GO:0007165(signal transduction);GO:0004984(olfactory receptor activity);GO:0004930(G-protein c…	04740(Olfactory transduction)	NA	NA	olfactory receptor family 52 subfamily E member 4 [Source:HGNC Symbol;Acc:HGNC:15213]	11.0858	13.1254	33.3262	0	0	0.066619	863.679	9.75435	3.61089e-16	6.15883e-15	up	yes
ENSSSCG00000029538	PPP2R1B	ENSSSCT00000032388	GO:0070062(extracellular exosome);GO:0045121(membrane raft);GO:2001241(positive regulation of extrinsic apoptotic signaling pathway in absence of ligand);GO:0060561(apoptotic process involved in morphogenesis)	03015(mRNA surveillance pathway);04350(TGF-beta signaling pathway);04390(Hippo signaling pathway);04071(Sphingolipid signaling pathway);04151(PI3K-Akt signaling pathway);04152(AMPK signaling pathway);04114(Oocyte meiosis);04530(Tight junction);04261(Adrenergic signaling in cardiomyocytes);04728(Dopaminergic synapse);04730(Long-term depression);05160(Hepatitis C);05142(Chagas disease (American try…	K03456	NA	protein phosphatase 2 scaffold subunit Abeta [Source:HGNC Symbol;Acc:HGNC:9303]	77.2375	108.4	52.2269	5.51501	3.53705	6.78897	15.0157	3.9084	3.71443e-16	6.32802e-15	up	yes
ENSSSCG00000006774	PPM1J	ENSSSCT00000007420	GO:0006470(protein dephosphorylation);GO:0004722(protein serine/threonine phosphatase activity);GO:0003824(catalytic activity)	NA	NA	NA	protein phosphatase, Mg2+/Mn2+ dependent 1J [Source:HGNC Symbol;Acc:HGNC:20785]	70.6541	63.2554	43.8531	2.98317	3.27677	3.21456	18.7622	4.22976	3.78124e-16	6.4343e-15	up	yes
ENSSSCG00000029262	GOSR1	ENSSSCT00000030283;ENSSSCT00000036665	GO:0016021(integral component of membrane);GO:0016020(membrane);GO:0005801(cis-Golgi network);GO:0005794(Golgi apparatus);GO:0000139(Golgi membrane);GO:0016192(vesicle-mediated transport);GO:0015031(protein transport);GO:0006888(ER to Golgi vesicle-mediated transport);GO:0006810(transport);GO:0031201(SNARE complex);GO:0005829(cytosol);GO:0005797(Golgi medial cisterna);GO:0048209(regulation of ves…	04130(SNARE interactions in vesicular transport);04130(SNARE interactions in vesicular transport)	K08495	NA	golgi SNAP receptor complex member 1 [Source:HGNC Symbol;Acc:HGNC:4430]	79.1942	73.3149	68.6766	4.45384	1.25336	1.13781	32.3134	5.01406	4.00129e-16	6.80079e-15	up	yes
ENSSSCG00000006618	CELF3	ENSSSCT00000007252	GO:0016604(nuclear body);GO:0005737(cytoplasm);GO:0005634(nucleus);GO:0098781(ncRNA transcription);GO:0048026(positive regulation of mRNA splicing, via spliceosome);GO:0030575(nuclear body organization);GO:0030317(flagellated sperm motility);GO:0008380(RNA splicing);GO:0007283(spermatogenesis);GO:0000381(regulation of alternative mRNA splicing, via spliceosome);GO:0097322(7SK snRNA binding);GO:00…	NA	NA	NA	CUGBP Elav-like family member 3 [Source:HGNC Symbol;Acc:HGNC:11967]	14.5912	10.9019	17.1132	0.159104	0.354758	0.419982	45.6246	5.51174	4.38081e-16	7.43716e-15	up	yes
ENSSSCG00000005401	CYLC2	ENSSSCT00000005944;ENSSSCT00000023377	GO:0007010(cytoskeleton organization);GO:0005200(structural constituent of cytoskeleton);GO:0005634(nucleus);GO:0005634(nucleus)	NA	NA	NA	cylicin 2 [Source:HGNC Symbol;Acc:HGNC:2583]	4.53108	25.3829	9.51182	0	0	0	inf	inf	4.39581e-16	7.45392e-15	up	yes
ENSSSCG00000017345		ENSSSCT00000018881	NA	NA	NA	NA		27.0303	25.7475	11.4093	0.181255	0.302431	0.299409	81.9658	6.35695	4.46925e-16	7.56963e-15	up	yes
ENSSSCG00000015792	LRP2BP	ENSSSCT00000017195	NA	NA	NA	NA	LRP2-binding protein [Source:RefSeq peptide;Acc:NP_001230495]	13.5158	16.7738	8.91592	0.446243	0.249046	0.306873	39.121	5.28987	4.52701e-16	7.65854e-15	up	yes
ENSSSCG00000014302	CDKL3	ENSSSCT00000015625	GO:0005634(nucleus);GO:0097484(dendrite extension);GO:0051726(regulation of cell cycle);GO:0050775(positive regulation of dendrite morphogenesis);GO:0030517(negative regulation of axon extension);GO:0006468(protein phosphorylation);GO:0005524(ATP binding);GO:0004693(cyclin-dependent protein serine/threonine kinase activity);GO:0004672(protein kinase activity)	NA	NA	NA	cyclin dependent kinase like 3 [Source:HGNC Symbol;Acc:HGNC:15483]	11.6562	11.773	15.8398	0.08326	0	0	471.644	8.88155	4.58637e-16	7.74995e-15	up	yes
ENSSSCG00000002803	CCDC113	ENSSSCT00000003103	NA	NA	NA	NA		54.9286	40.5903	34.3101	1.8318	0.460576	1.02968	39.081	5.2884	4.92865e-16	8.31867e-15	up	yes
ENSSSCG00000030808	CH242-277I8.2	ENSSSCT00000034094	NA	NA	NA	NA		21.1725	18.7629	12.941	0	0	0	inf	inf	5.05023e-16	8.51401e-15	up	yes
ENSSSCG00000011363	PRKAR2A	ENSSSCT00000012441	GO:0070062(extracellular exosome);GO:0044853(plasma membrane raft);GO:0042585(germinal vesicle);GO:0031588(nucleotide-activated protein kinase complex);GO:0016020(membrane);GO:0005952(cAMP-dependent protein kinase complex);GO:0005925(focal adhesion);GO:0005886(plasma membrane);GO:0005813(centrosome);GO:0005737(cytoplasm);GO:2000480(negative regulation of cAMP-dependent protein kinase activity);GO…	04210(Apoptosis);04910(Insulin signaling pathway)	K04739	NA	protein kinase, cAMP-dependent, regulatory subunit type II alpha [Source:HGNC Symbol;Acc:HGNC:9391]	164.004	225.189	31.7805	2.7722	0.848538	2.16443	72.7677	6.18523	5.71249e-16	9.61932e-15	up	yes
ENSSSCG00000027362	LEXM	ENSSSCT00000024976	GO:0005761(mitochondrial ribosome);GO:0005739(mitochondrion);GO:1903862(positive regulation of oxidative phosphorylation);GO:0035740(CD8-positive, alpha-beta T cell proliferation);GO:0008284(positive regulation of cell proliferation)	NA	NA	NA	lymphocyte expansion molecule [Source:HGNC Symbol;Acc:HGNC:26854]	19.5683	19.9278	3.2243	0	0	0	inf	inf	5.75037e-16	9.67192e-15	up	yes
ENSSSCG00000021093		ENSSSCT00000024615	NA	NA	NA	NA		12.5877	12.2671	15.6023	0.070551	0	0.082814	263.796	8.04328	5.90294e-16	9.91708e-15	up	yes
ENSSSCG00000005935	AGO2	ENSSSCT00000006516	GO:0070578(RISC-loading complex);GO:0035068(micro-ribonucleoprotein complex);GO:0030529(intracellular ribonucleoprotein complex);GO:0030425(dendrite);GO:0030054(cell junction);GO:0016442(RISC complex);GO:0016020(membrane);GO:0005845(mRNA cap binding complex);GO:0005844(polysome);GO:0005829(cytosol);GO:0005737(cytoplasm);GO:0005654(nucleoplasm);GO:0005634(nucleus);GO:0000932(P-body);GO:1905618(pos…	NA	NA	NA	argonaute 2, RISC catalytic component [Source:HGNC Symbol;Acc:HGNC:3263]	52.5974	44.9187	43.0481	3.72572	2.93171	3.95881	13.2405	3.72688	6.35321e-16	1.06612e-14	up	yes
ENSSSCG00000006266	ST18	ENSSSCT00000006865	GO:0005634(nucleus);GO:0006355(regulation of transcription, DNA-templated);GO:0008270(zinc ion binding);GO:0003700(transcription factor activity, sequence-specific DNA binding)	NA	NA	NA	ST18, C2H2C-type zinc finger [Source:HGNC Symbol;Acc:HGNC:18695]	13.6729	17.2382	4.06407	0.275663	0.108138	0.128479	68.2735	6.09325	6.48616e-16	1.08718e-14	up	yes
ENSSSCG00000001846	WDR93	ENSSSCT00000002069	GO:0022900(electron transport chain);GO:0016651(oxidoreductase activity, acting on NAD(P)H)	NA	NA	NA	WD repeat domain 93 [Source:HGNC Symbol;Acc:HGNC:26924]	35.4606	43.0695	20.1055	1.57681	0.996872	0.771641	29.4847	4.88189	6.7685e-16	1.1332e-14	up	yes
ENSSSCG00000024751	SPRED3	ENSSSCT00000026246	GO:0016020(membrane);GO:0009966(regulation of signal transduction);GO:0007275(multicellular organism development)	NA	NA	NA	sprouty related EVH1 domain containing 3 [Source:HGNC Symbol;Acc:HGNC:31041]	24.7287	17.7861	35.7926	0.507896	0.413863	1.52023	32.0671	5.00302	6.90527e-16	1.15477e-14	up	yes
ENSSSCG00000015791		ENSSSCT00000017194	NA	NA	NA	NA		18.8656	25.8812	29.091	0.380229	0.04994	0.091869	141.442	7.14406	6.9516e-16	1.16118e-14	up	yes
ENSSSCG00000003972	SLFNL1	ENSSSCT00000004394	GO:0005524(ATP binding)	NA	NA	NA	schlafen like 1 [Source:HGNC Symbol;Acc:HGNC:26313]	57.3332	52.3879	35.0828	2.61102	1.23802	1.59703	26.5887	4.73274	7.16191e-16	1.19494e-14	up	yes
ENSSSCG00000022250		ENSSSCT00000024407	NA	NA	NA	NA		68.8089	65.3081	37.3542	3.36573	2.89472	2.94879	18.6195	4.21874	7.22688e-16	1.2044e-14	up	yes
ENSSSCG00000016256	SPHKAP	ENSSSCT00000017701	GO:0070062(extracellular exosome);GO:0005739(mitochondrion);GO:0010738(regulation of protein kinase A signaling);GO:0051018(protein kinase A binding)	NA	NA	NA	SPHK1 interactor, AKAP domain containing [Source:HGNC Symbol;Acc:HGNC:30619]	2.08405	4.58364	1.08962	0	0	0	inf	inf	7.50748e-16	1.24973e-14	up	yes
ENSSSCG00000005352	FRMPD1	ENSSSCT00000005892	GO:0070062(extracellular exosome);GO:0005856(cytoskeleton);GO:0007165(signal transduction)	NA	NA	NA	FERM and PDZ domain containing 1 [Source:HGNC Symbol;Acc:HGNC:29159]	6.61245	8.62621	15.5959	96.6823	105.794	110.576	0.0984964	-3.34378	7.98379e-16	1.3275e-14	down	yes
ENSSSCG00000021870		ENSSSCT00000023938	GO:0032391(photoreceptor connecting cilium);GO:0042462(eye photoreceptor cell development);GO:0007601(visual perception)	NA	NA	NA		47.7013	52.9342	34.0361	0	0	0	inf	inf	8.04112e-16	1.3355e-14	up	yes
ENSSSCG00000030274	PPEF1	ENSSSCT00000035020;ENSSSCT00000032792;ENSSSCT00000031758	GO:0050906(detection of stimulus involved in sensory perception);GO:0006470(protein dephosphorylation);GO:0030145(manganese ion binding);GO:0016787(hydrolase activity);GO:0005509(calcium ion binding);GO:0005506(iron ion binding);GO:0004721(phosphoprotein phosphatase activity);GO:0004721(phosphoprotein phosphatase activity)	NA	NA	NA	protein phosphatase with EF-hand domain 1 [Source:HGNC Symbol;Acc:HGNC:9243]	28.0681	23.398	26.611	1.76777	0.407491	0.829656	25.9831	4.6995	8.05315e-16	1.33598e-14	up	yes
ENSSSCG00000016725	TNS3	ENSSSCT00000018206	GO:0005925(focal adhesion);GO:0005829(cytosol);GO:0048286(lung alveolus development);GO:0016477(cell migration);GO:0008284(positive regulation of cell proliferation)	NA	NA	NA	tensin 3 [Source:HGNC Symbol;Acc:HGNC:21616]	5.89882	11.209	12.6115	96.4415	84.9788	121.53	0.0980996	-3.34961	9.22438e-16	1.52854e-14	down	yes
ENSSSCG00000007778	CCDC189	ENSSSCT00000008525	NA	NA	NA	NA	coiled-coil domain containing 189 [Source:HGNC Symbol;Acc:HGNC:28078]	65.7131	62.2247	41.4987	2.53658	2.33491	1.44058	26.8433	4.74649	9.39269e-16	1.55466e-14	up	yes
ENSSSCG00000003967	ZMYND12	ENSSSCT00000004388	GO:0005622(intracellular)	NA	NA	NA	zinc finger MYND-type containing 12 [Source:HGNC Symbol;Acc:HGNC:21192]	39.8038	27.7601	24.1565	1.11145	0.634547	0.729112	37.0571	5.21168	9.78987e-16	1.61855e-14	up	yes
ENSSSCG00000015523		ENSSSCT00000016910	GO:0043547(positive regulation of GTPase activity);GO:0032485(regulation of Ral protein signal transduction);GO:0005085(guanyl-nucleotide exchange factor activity)	NA	NA	NA		10.9697	12.2104	16.7141	0.01317	0.012382	0.076585	390.595	8.60953	9.92055e-16	1.6383e-14	up	yes
ENSSSCG00000022937		ENSSSCT00000030621	GO:0000778(condensed nuclear chromosome kinetochore);GO:0051754(meiotic sister chromatid cohesion, centromeric);GO:0007094(mitotic spindle assembly checkpoint);GO:0006468(protein phosphorylation);GO:0005524(ATP binding);GO:0004674(protein serine/threonine kinase activity);GO:0004672(protein kinase activity);GO:0000166(nucleotide binding)	NA	NA	NA		75.7427	101.645	41.0892	4.45695	1.48852	1.52544	29.2437	4.87005	9.98668e-16	1.64735e-14	up	yes
ENSSSCG00000025416	CAMKV	ENSSSCT00000024380	GO:0005622(intracellular);GO:0035556(intracellular signal transduction);GO:0018107(peptidyl-threonine phosphorylation);GO:0018105(peptidyl-serine phosphorylation);GO:0006468(protein phosphorylation);GO:0005524(ATP binding);GO:0005516(calmodulin binding);GO:0004683(calmodulin-dependent protein kinase activity);GO:0004672(protein kinase activity)	NA	NA	NA	CaM kinase like vesicle associated [Source:HGNC Symbol;Acc:HGNC:28788]	18.8243	20.923	13.9098	0.857468	0.645461	0.830804	22.992	4.52306	1.0014e-15	1.64999e-14	up	yes
ENSSSCG00000003053	BSP1	ENSSSCT00000003390	GO:0009986(cell surface);GO:0005615(extracellular space);GO:0005576(extracellular region);GO:0048240(sperm capacitation);GO:0007338(single fertilization);GO:0008201(heparin binding)	NA	NA	NA	Seminal plasma protein pB1 [Source:UniProtKB/Swiss-Prot;Acc:P80964]	23.9654	13.3041	16.823	0	0	0	inf	inf	1.02311e-15	1.68384e-14	up	yes
ENSSSCG00000012679	GPC4	ENSSSCT00000013861;ENSSSCT00000033007	GO:0070062(extracellular exosome);GO:0031225(anchored component of membrane);GO:0016020(membrane);GO:0009897(external side of plasma membrane);GO:0005886(plasma membrane);GO:0005634(nucleus);GO:0005615(extracellular space);GO:0005578(proteinaceous extracellular matrix);GO:0043395(heparan sulfate proteoglycan binding);GO:0043395(heparan sulfate proteoglycan binding)	04310(Wnt signaling pathway);04310(Wnt signaling pathway)	K08110	NA	glypican 4 [Source:HGNC Symbol;Acc:HGNC:4452]	7.74847	8.77907	14.6982	93.7047	97.0125	105.359	0.105465	-3.24516	1.1031e-15	1.81345e-14	down	yes
ENSSSCG00000000103	DMC1	ENSSSCT00000000109	GO:0005694(chromosome);GO:0005654(nucleoplasm);GO:0005634(nucleus);GO:0000794(condensed nuclear chromosome);GO:0000781(chromosome, telomeric region);GO:0070192(chromosome organization involved in meiotic cell cycle);GO:0042148(strand invasion);GO:0010212(response to ionizing radiation);GO:0007286(spermatid development);GO:0007283(spermatogenesis);GO:0007276(gamete generation);GO:0007141(male meio…	NA	NA	NA	DNA meiotic recombinase 1 [Source:HGNC Symbol;Acc:HGNC:2927]	10.8605	5.56766	11.9157	0	0	0	inf	inf	1.12342e-15	1.84476e-14	up	yes
ENSSSCG00000010912		ENSSSCT00000011942	NA	NA	NA	NA		38.4656	54.755	21.9523	2.53558	1.12902	1.60613	21.8514	4.44965	1.19262e-15	1.9562e-14	up	yes
ENSSSCG00000007827		ENSSSCT00000008576	GO:0005622(intracellular);GO:0000042(protein targeting to Golgi)	NA	NA	NA		16.0472	6.79092	16.5742	0.05434	0	0	725.29	9.50241	1.195e-15	1.95789e-14	up	yes
ENSSSCG00000016784	ANKH	ENSSSCT00000018271	GO:0016021(integral component of membrane);GO:0016020(membrane);GO:0005887(integral component of plasma membrane);GO:0005886(plasma membrane);GO:1904669(ATP export);GO:0035435(phosphate ion transmembrane transport);GO:0030505(inorganic diphosphate transport);GO:0030500(regulation of bone mineralization);GO:0030504(inorganic diphosphate transmembrane transporter activity);GO:0015114(phosphate ion …	NA	NA	NA	ANKH inorganic pyrophosphate transport regulator [Source:HGNC Symbol;Acc:HGNC:15492]	1.43399	3.01313	4.06569	51.8116	46.7242	51.186	0.0568575	-4.13651	1.21291e-15	1.98499e-14	down	yes
ENSSSCG00000020953	ATP1A4	ENSSSCT00000025246	GO:0016021(integral component of membrane);GO:0016020(membrane);GO:0005623(cell);GO:0090662(ATP hydrolysis coupled transmembrane transport);GO:0042391(regulation of membrane potential);GO:0030641(regulation of cellular pH);GO:0030317(flagellated sperm motility);GO:0010248(establishment or maintenance of transmembrane electrochemical gradient);GO:0009566(fertilization);GO:0007283(spermatogenesis);…	04024(cAMP signaling pathway);04022(cGMP - PKG signaling pathway);04911(Insulin secretion);04918(Thyroid hormone synthesis);04919(Thyroid hormone signaling pathway);04260(Cardiac muscle contraction);04261(Adrenergic signaling in cardiomyocytes);04970(Salivary secretion);04971(Gastric acid secretion);04972(Pancreatic secretion);04976(Bile secretion);04973(Carbohydrate digestion and absorption);049…	K01539	EC:3.6.3.9	ATPase Na+/K+ transporting subunit alpha 4 [Source:HGNC Symbol;Acc:HGNC:14073]	219.744	229.651	179.421	26.1501	17.5267	27.0767	8.88743	3.15177	1.21886e-15	1.9925e-14	up	yes
ENSSSCG00000008585	PFN4	ENSSSCT00000009395	GO:0015629(actin cytoskeleton);GO:0005938(cell cortex);GO:0042989(sequestering of actin monomers);GO:0003785(actin monomer binding);GO:0003779(actin binding)	04015(Rap1 signaling pathway);04810(Regulation of actin cytoskeleton);05132(Salmonella infection)	K05759	NA	profilin family member 4 [Source:HGNC Symbol;Acc:HGNC:31103]	43.9374	19.6781	24.4213	0	0	0	inf	inf	1.23596e-15	2.01818e-14	up	yes
ENSSSCG00000015144	GRAMD1B	ENSSSCT00000027064	GO:0016021(integral component of membrane);GO:0016020(membrane)	NA	NA	NA	GRAM domain containing 1B [Source:HGNC Symbol;Acc:HGNC:29214]	145.599	100.661	105.116	14.4928	8.66208	13.5377	9.57622	3.25946	1.30392e-15	2.12676e-14	up	yes
ENSSSCG00000024064	RNF6	ENSSSCT00000024194	GO:0043231(intracellular membrane-bounded organelle);GO:0031965(nuclear membrane);GO:0030424(axon);GO:0016605(PML body);GO:0005737(cytoplasm);GO:0005634(nucleus);GO:0085020(protein K6-linked ubiquitination);GO:0070936(protein K48-linked ubiquitination);GO:0060765(regulation of androgen receptor signaling pathway);GO:0045893(positive regulation of transcription, DNA-templated);GO:0044314(protein K…	NA	NA	NA	ring finger protein 6 [Source:HGNC Symbol;Acc:HGNC:10069]	151.46	132.675	120.361	7.33844	1.23344	1.22072	41.3063	5.36829	1.31096e-15	2.13586e-14	up	yes
ENSSSCG00000000633	YBX3	ENSSSCT00000027246;ENSSSCT00000000680	GO:0030529(intracellular ribonucleoprotein complex);GO:0005844(polysome);GO:0005829(cytosol);GO:0005737(cytoplasm);GO:0005634(nucleus);GO:1902219(negative regulation of intrinsic apoptotic signaling pathway in response to osmotic stress);GO:0071474(cellular hyperosmotic response);GO:0071356(cellular response to tumor necrosis factor);GO:0060546(negative regulation of necroptotic process);GO:00486…	04530(Tight junction);04530(Tight junction)	K06099	NA	Y-box binding protein 3 [Source:HGNC Symbol;Acc:HGNC:2428]	999.789	1167.38	689.668	124.65	70.7407	86.1657	10.1466	3.34293	1.31565e-15	2.13894e-14	up	yes
ENSSSCG00000003575	CD164L2	ENSSSCT00000003969	GO:0016021(integral component of membrane);GO:0016020(membrane)	NA	NA	NA	CD164 molecule like 2 [Source:HGNC Symbol;Acc:HGNC:32043]	73.1731	105.554	31.2253	0.747628	0.792336	0.2286	118.713	6.89134	1.3158e-15	2.13894e-14	up	yes
ENSSSCG00000029847	SPATC1L	ENSSSCT00000031360	GO:0005813(centrosome)	NA	NA	NA	spermatogenesis and centriole associated 1 like [Source:HGNC Symbol;Acc:HGNC:1298]	93.0431	41.7789	71.7154	2.42406	2.29973	1.9537	30.9304	4.95095	1.36899e-15	2.22293e-14	up	yes
ENSSSCG00000017332		ENSSSCT00000018868	GO:0005509(calcium ion binding)	NA	NA	NA		51.8741	40.5715	31.262	0.259279	0	0	477.121	8.89821	1.41813e-15	2.30016e-14	up	yes
ENSSSCG00000014072	ENC1	ENSSSCT00000015372	GO:0031463(Cul3-RING ubiquitin ligase complex);GO:0005737(cytoplasm);GO:0017148(negative regulation of translation);GO:0016567(protein ubiquitination);GO:0010499(proteasomal ubiquitin-independent protein catabolic process);GO:0007399(nervous system development);GO:0003779(actin binding)	NA	NA	NA	ectodermal-neural cortex 1 [Source:HGNC Symbol;Acc:HGNC:3345]	2.77275	3.82903	10.6207	91.3071	74.6665	102.329	0.0641905	-3.9615	1.44424e-15	2.33989e-14	down	yes
ENSSSCG00000005307		ENSSSCT00000005845	GO:0016021(integral component of membrane);GO:0016020(membrane);GO:0005886(plasma membrane);GO:0005794(Golgi apparatus);GO:0001669(acrosomal vesicle);GO:0045332(phospholipid translocation);GO:0015914(phospholipid transport);GO:0007030(Golgi organization);GO:0046872(metal ion binding);GO:0016787(hydrolase activity);GO:0005548(phospholipid transporter activity);GO:0005524(ATP binding);GO:0004012(ph…	NA	NA	NA		14.0714	23.0665	13.1184	0.621044	0.194158	0.120304	53.7209	5.74741	1.45435e-15	2.35365e-14	up	yes
ENSSSCG00000007031	POLB	ENSSSCT00000007700	GO:0043234(protein complex);GO:0005876(spindle microtubule);GO:0005874(microtubule);GO:0005737(cytoplasm);GO:0005634(nucleus);GO:0071897(DNA biosynthetic process);GO:0071707(immunoglobulin heavy chain V-D-J recombination);GO:0051402(neuron apoptotic process);GO:0048872(homeostasis of number of cells);GO:0048536(spleen development);GO:0048535(lymph node development);GO:0016446(somatic hypermutatio…	03410(Base excision repair);05203(Viral carcinogenesis);05166(HTLV-I infection)	K02330	EC:2.7.7.7 4.2.99.-	DNA polymerase beta [Source:HGNC Symbol;Acc:HGNC:9174]	43.4211	54.7831	37.1074	4.77248	2.43404	2.52179	13.909	3.79795	1.45644e-15	2.35442e-14	up	yes
ENSSSCG00000017581		ENSSSCT00000019139	GO:0005581(collagen trimer);GO:0005201(extracellular matrix structural constituent)	NA	NA	NA		35.1388	77.534	177.914	1451.5	1761.67	2193.67	0.0537442	-4.21775	1.45806e-15	2.35442e-14	down	yes
ENSSSCG00000026059		ENSSSCT00000002811	GO:0005737(cytoplasm);GO:0005634(nucleus);GO:0035556(intracellular signal transduction);GO:0010468(regulation of gene expression);GO:0006468(protein phosphorylation);GO:0005524(ATP binding);GO:0004674(protein serine/threonine kinase activity);GO:0004672(protein kinase activity);GO:0000166(nucleotide binding)	NA	NA	NA		36.8339	28.6619	36.5078	0.622072	0.615175	0.679436	53.2188	5.73386	1.47527e-15	2.37956e-14	up	yes
ENSSSCG00000009822	FAM216A	ENSSSCT00000010765	NA	NA	NA	NA	family with sequence similarity 216 member A [Source:HGNC Symbol;Acc:HGNC:30180]	20.4282	30.9269	20.7549	0.679404	0.311902	0.352	53.681	5.74634	1.4822e-15	2.3881e-14	up	yes
ENSSSCG00000010371	ANTXRL	ENSSSCT00000011353;ENSSSCT00000036694;ENSSSCT00000031958	GO:0016021(integral component of membrane);GO:0016020(membrane);GO:0004872(receptor activity);GO:0004872(receptor activity)	NA	NA	NA	anthrax toxin receptor-like [Source:HGNC Symbol;Acc:HGNC:27277]	76.3898	96.4774	38.5306	1.17271	0.0617141	0.193739	148.02	7.20965	1.50543e-15	2.42284e-14	up	yes
ENSSSCG00000013088	LRRC10B	ENSSSCT00000014306	NA	NA	NA	NA	leucine rich repeat containing 10B [Source:HGNC Symbol;Acc:HGNC:37215]	79.3546	30.552	80.9023	0.645506	1.40232	1.31987	56.6586	5.82422	1.58892e-15	2.55439e-14	up	yes
ENSSSCG00000007121	CSTL1	ENSSSCT00000007793	GO:0010951(negative regulation of endopeptidase activity);GO:0010466(negative regulation of peptidase activity);GO:0030414(peptidase inhibitor activity);GO:0004869(cysteine-type endopeptidase inhibitor activity)	NA	NA	NA	cystatin like 1 [Source:HGNC Symbol;Acc:HGNC:15958]	75.9677	115.66	6.47699	0	0	0	inf	inf	1.59779e-15	2.5658e-14	up	yes
ENSSSCG00000028096		ENSSSCT00000028157	GO:0005813(centrosome);GO:0051297(centrosome organization)	NA	NA	NA		56.7104	46.798	56.9033	2.49253	0.665422	0.421741	44.8116	5.4858	1.64794e-15	2.64343e-14	up	yes
ENSSSCG00000008480	MORN2	ENSSSCT00000009282	NA	NA	NA	NA	MORN repeat containing 2 [Source:HGNC Symbol;Acc:HGNC:30166]	162.559	149.597	117.293	3.79134	0.288657	0.762223	88.6885	6.47067	1.67713e-15	2.68729e-14	up	yes
ENSSSCG00000014902		ENSSSCT00000016257	NA	NA	NA	NA		22.1228	22.2565	28.31	1.36191	0.276802	0.750071	30.4295	4.9274	1.84421e-15	2.95176e-14	up	yes
ENSSSCG00000017706	HEATR9	ENSSSCT00000019272	GO:0002244(hematopoietic progenitor cell differentiation)	NA	NA	NA	HEAT repeat containing 9 [Source:HGNC Symbol;Acc:HGNC:26548]	4.42018	4.68095	8.06916	0	0	0	inf	inf	1.91814e-15	3.06671e-14	up	yes
ENSSSCG00000017613	COIL	ENSSSCT00000019175	GO:0016604(nuclear body);GO:0016020(membrane);GO:0015030(Cajal body);GO:0005730(nucleolus);GO:0005654(nucleoplasm);GO:0005634(nucleus);GO:0001650(fibrillar center);GO:0042802(identical protein binding);GO:0008022(protein C-terminus binding)	NA	NA	NA	coilin [Source:HGNC Symbol;Acc:HGNC:2184]	84.2215	97.7781	75.7998	9.24118	2.54747	4.07753	16.2484	4.02222	1.94219e-15	3.10175e-14	up	yes
ENSSSCG00000016670	PPP1R17	ENSSSCT00000018149	GO:0043086(negative regulation of catalytic activity);GO:0010921(regulation of phosphatase activity);GO:0004865(protein serine/threonine phosphatase inhibitor activity);GO:0004864(protein phosphatase inhibitor activity)	04730(Long-term depression)	K08067	NA	protein phosphatase 1 regulatory subunit 17 [Source:HGNC Symbol;Acc:HGNC:16973]	0.056212	0.315407	0.577733	25.6177	15.9669	19.0026	0.0156692	-5.99593	1.96072e-15	3.1279e-14	down	yes
ENSSSCG00000015223		ENSSSCT00000016589	GO:0071013(catalytic step 2 spliceosome);GO:0010501(RNA secondary structure unwinding);GO:0010468(regulation of gene expression);GO:0008380(RNA splicing);GO:0005524(ATP binding);GO:0004004(ATP-dependent RNA helicase activity);GO:0003676(nucleic acid binding)	NA	NA	NA		147.921	138.882	106.824	11.6957	2.69655	3.88274	21.5391	4.42889	1.98874e-15	3.16914e-14	up	yes
ENSSSCG00000029254		ENSSSCT00000023819	GO:0016021(integral component of membrane);GO:0016020(membrane);GO:0005509(calcium ion binding)	04330(Notch signaling pathway)	NA	NA		3.87781	2.39258	4.2435	114.402	55.6783	36.0028	0.0510177	-4.29286	2.03778e-15	3.24373e-14	down	yes
ENSSSCG00000003931	KIF2C	ENSSSCT00000004347	GO:0035371(microtubule plus-end);GO:0016020(membrane);GO:0015630(microtubule cytoskeleton);GO:0005874(microtubule);GO:0005871(kinesin complex);GO:0005829(cytosol);GO:0005813(centrosome);GO:0005654(nucleoplasm);GO:0000776(kinetochore);GO:0000775(chromosome, centromeric region);GO:0051983(regulation of chromosome segregation);GO:0051315(attachment of mitotic spindle microtubules to kinetochore);GO:…	NA	NA	NA	kinesin family member 2C [Source:HGNC Symbol;Acc:HGNC:6393]	118.698	143.659	74.2618	11.3383	8.95175	9.7849	11.1927	3.48448	2.07377e-15	3.29741e-14	up	yes
ENSSSCG00000016069		ENSSSCT00000023088;ENSSSCT00000017495	NA	NA	NA	NA		17.8451	27.8476	15.5055	0.252079	0.268639	0.32789	72.116	6.17225	2.12768e-15	3.37944e-14	up	yes
ENSSSCG00000022197	HS6ST1	ENSSSCT00000030886	GO:0016021(integral component of membrane);GO:0060716(labyrinthine layer blood vessel development);GO:0048666(neuron development);GO:0048286(lung alveolus development);GO:0015015(heparan sulfate proteoglycan biosynthetic process, enzymatic modification);GO:0015012(heparan sulfate proteoglycan biosynthetic process);GO:0001525(angiogenesis);GO:0017095(heparan sulfate 6-O-sulfotransferase activity);…	NA	K02514	EC:2.8.2.-	heparan sulfate 6-O-sulfotransferase 1 [Source:HGNC Symbol;Acc:HGNC:5201]	3.61063	3.96223	8.69034	51.7179	77.8333	70.9155	0.0811266	-3.62368	2.15843e-15	3.42454e-14	down	yes
ENSSSCG00000004091	AKAP12	ENSSSCT00000004522	GO:0005925(focal adhesion);GO:0005886(plasma membrane);GO:0005829(cytosol);GO:0090036(regulation of protein kinase C signaling);GO:0030819(positive regulation of cAMP biosynthetic process);GO:0010739(positive regulation of protein kinase A signaling);GO:0007165(signal transduction);GO:0006605(protein targeting);GO:0051018(protein kinase A binding);GO:0008179(adenylate cyclase binding)	NA	NA	NA	A-kinase anchoring protein 12 [Source:HGNC Symbol;Acc:HGNC:370]	200.999	328.262	144.205	15.2791	9.70514	22.8862	14.0685	3.8144	2.28046e-15	3.6142e-14	up	yes
ENSSSCG00000028760		ENSSSCT00000010372	NA	NA	NA	NA		103.153	86.7819	89.1964	3.74178	0.980143	1.14128	47.6073	5.57311	2.2977e-15	3.63756e-14	up	yes
ENSSSCG00000005607	RALGPS1	ENSSSCT00000006165	GO:0005622(intracellular);GO:0043547(positive regulation of GTPase activity);GO:0032485(regulation of Ral protein signal transduction);GO:0007264(small GTPase mediated signal transduction);GO:0008321(Ral guanyl-nucleotide exchange factor activity);GO:0005085(guanyl-nucleotide exchange factor activity)	NA	NA	NA	Ral GEF with PH domain and SH3 binding motif 1 [Source:HGNC Symbol;Acc:HGNC:16851]	54.3765	72.6972	51.1112	2.69909	3.67208	4.07221	17.062	4.09272	2.34804e-15	3.71322e-14	up	yes
ENSSSCG00000005479	C9orf43	ENSSSCT00000006025	NA	NA	NA	NA	chromosome 9 open reading frame 43 [Source:HGNC Symbol;Acc:HGNC:23570]	38.3721	33.8231	23.5598	1.13279	0.370491	1.008	38.13	5.25285	2.36034e-15	3.72861e-14	up	yes
ENSSSCG00000012455	CYLC1	ENSSSCT00000013621	GO:0043159(acrosomal matrix);GO:0005634(nucleus);GO:0007010(cytoskeleton organization);GO:0005200(structural constituent of cytoskeleton)	NA	NA	NA	cylicin 1 [Source:HGNC Symbol;Acc:HGNC:2582]	4.21663	11.8369	3.64613	0	0	0	inf	inf	2.42816e-15	3.8316e-14	up	yes
ENSSSCG00000008400	CFAP36	ENSSSCT00000009197	NA	NA	NA	NA	cilia and flagella associated protein 36 [Source:HGNC Symbol;Acc:HGNC:30540]	153.178	134.014	121.943	8.92072	1.68457	1.81232	32.948	5.04212	2.48624e-15	3.91899e-14	up	yes
ENSSSCG00000028430		ENSSSCT00000026129	NA	NA	NA	NA		15.3921	23.2881	15.5949	0	0	0	inf	inf	2.58245e-15	4.06624e-14	up	yes
ENSSSCG00000006471	ISG20L2	ENSSSCT00000007088	GO:0003723(RNA binding);GO:0003676(nucleic acid binding)	NA	NA	NA	interferon stimulated exonuclease gene 20 like 2 [Source:HGNC Symbol;Acc:HGNC:25745]	404.275	400.117	239.335	30.9129	33.628	32.1702	10.7922	3.43192	2.60979e-15	4.10485e-14	up	yes
ENSSSCG00000012036	C21orf59	ENSSSCT00000013168	GO:0005829(cytosol);GO:0005634(nucleus);GO:0048858(cell projection morphogenesis)	NA	NA	NA	chromosome 21 open reading frame 59 [Source:HGNC Symbol;Acc:HGNC:1301]	259.287	250.146	154.965	27.3767	14.9233	15.2296	11.5488	3.52967	2.74844e-15	4.31825e-14	up	yes
ENSSSCG00000014917	CCDC81	ENSSSCT00000016273	GO:0005813(centrosome)	NA	NA	NA	coiled-coil domain containing 81 [Source:HGNC Symbol;Acc:HGNC:26281]	28.0536	13.5719	26.608	1.18429	0.366191	0.331625	36.2538	5.18006	2.816e-15	4.41963e-14	up	yes
ENSSSCG00000006917	LRRC8C	ENSSSCT00000007575	GO:0034702(ion channel complex);GO:0016021(integral component of membrane);GO:0016020(membrane);GO:0005887(integral component of plasma membrane);GO:0005886(plasma membrane);GO:0005783(endoplasmic reticulum);GO:0005737(cytoplasm);GO:0098656(anion transmembrane transport);GO:0045444(fat cell differentiation);GO:0044070(regulation of anion transport);GO:0007165(signal transduction);GO:0005225(volum…	NA	NA	NA	leucine rich repeat containing 8 family member C [Source:HGNC Symbol;Acc:HGNC:25075]	19.8866	9.12926	17.7524	1.28993	0.610022	0.992671	16.1681	4.01508	3.025e-15	4.74253e-14	up	yes
ENSSSCG00000017758	SPAG5	ENSSSCT00000019329	GO:0072686(mitotic spindle);GO:0035371(microtubule plus-end);GO:0005876(spindle microtubule);GO:0005737(cytoplasm);GO:0000776(kinetochore);GO:0051988(regulation of attachment of spindle microtubules to kinetochore);GO:0051301(cell division);GO:0051294(establishment of spindle orientation);GO:0007051(spindle organization);GO:0000070(mitotic sister chromatid segregation)	NA	NA	NA		108.61	101.653	93.398	9.68261	10.0321	12.8988	9.3109	3.21892	3.04218e-15	4.76434e-14	up	yes
ENSSSCG00000017181	CYGB	ENSSSCT00000018706	GO:0043025(neuronal cell body);GO:0043005(neuron projection);GO:0016607(nuclear speck);GO:0015671(oxygen transport);GO:0006810(transport);GO:0046872(metal ion binding);GO:0020037(heme binding);GO:0019825(oxygen binding);GO:0005506(iron ion binding);GO:0005344(oxygen transporter activity)	NA	NA	NA	cytoglobin [Source:HGNC Symbol;Acc:HGNC:16505]	10.875	9.36999	14.4463	111.534	91.3867	113.619	0.109595	-3.18974	3.15532e-15	4.93622e-14	down	yes
ENSSSCG00000014348	SPATA24	ENSSSCT00000015676	GO:0005829(cytosol);GO:0005737(cytoplasm);GO:0005634(nucleus);GO:0042803(protein homodimerization activity);GO:0003677(DNA binding)	NA	NA	NA	spermatogenesis associated 24 [Source:HGNC Symbol;Acc:HGNC:27322]	195.822	186.895	77.6824	9.30446	9.0369	8.08116	17.4245	4.12305	3.25771e-15	5.09092e-14	up	yes
ENSSSCG00000024052		ENSSSCT00000022482	GO:0098869(cellular oxidant detoxification);GO:0055114(oxidation-reduction process);GO:0006979(response to oxidative stress);GO:0004602(glutathione peroxidase activity)	NA	NA	NA		999.7	790.721	554.276	50.5115	67.536	61.7266	13.0425	3.70514	3.32214e-15	5.18603e-14	up	yes
ENSSSCG00000003377	ACOT7	ENSSSCT00000003747	GO:0070062(extracellular exosome);GO:0005829(cytosol);GO:0005654(nucleoplasm);GO:1900535(palmitic acid biosynthetic process);GO:0051792(medium-chain fatty acid biosynthetic process);GO:0036116(long-chain fatty-acyl-CoA catabolic process);GO:0036114(medium-chain fatty-acyl-CoA catabolic process);GO:0015937(coenzyme A biosynthetic process);GO:0042803(protein homodimerization activity);GO:0036042(lo…	NA	K17360	EC:3.1.2.2	acyl-CoA thioesterase 7 [Source:HGNC Symbol;Acc:HGNC:24157]	331.179	246.421	195.713	21.4869	23.5355	24.643	11.1004	3.47254	3.34096e-15	5.20981e-14	up	yes
ENSSSCG00000029241	ASB10	ENSSSCT00000025747	GO:0005737(cytoplasm);GO:0005634(nucleus);GO:0000151(ubiquitin ligase complex);GO:0035556(intracellular signal transduction);GO:0016567(protein ubiquitination);GO:0031625(ubiquitin protein ligase binding);GO:0004842(ubiquitin-protein transferase activity)	NA	NA	NA	ankyrin repeat and SOCS box containing 10 [Source:HGNC Symbol;Acc:HGNC:17185]	7.65484	3.24213	19.2551	0	0	0	inf	inf	3.36289e-15	5.23841e-14	up	yes
ENSSSCG00000016542	LRGUK	ENSSSCT00000018012	GO:0002177(manchette);GO:0001669(acrosomal vesicle);GO:0035082(axoneme assembly);GO:0007283(spermatogenesis)	NA	NA	NA	leucine rich repeats and guanylate kinase domain containing [Source:HGNC Symbol;Acc:HGNC:21964]	9.15059	7.35746	8.55761	0.074242	0	0.016457	276.361	8.11041	3.39963e-15	5.28996e-14	up	yes
ENSSSCG00000026710	CARHSP1	ENSSSCT00000026974	GO:0070062(extracellular exosome);GO:0043186(P granule);GO:0005829(cytosol);GO:0005737(cytoplasm);GO:0000177(cytoplasmic exosome (RNase complex));GO:0043488(regulation of mRNA stability);GO:0006355(regulation of transcription, DNA-templated);GO:0003730(mRNA 3'-UTR binding);GO:0003677(DNA binding);GO:0003676(nucleic acid binding)	NA	NA	NA	calcium regulated heat stable protein 1 [Source:HGNC Symbol;Acc:HGNC:17150]	333.033	201.567	155.125	16.9435	19.3174	17.1428	12.9153	3.69101	3.40355e-15	5.2904e-14	up	yes
ENSSSCG00000025911	TMEM151B	ENSSSCT00000024041	GO:0016021(integral component of membrane);GO:0016020(membrane)	NA	NA	NA	transmembrane protein 151B [Source:HGNC Symbol;Acc:HGNC:21315]	54.716	39.3005	40.3917	4.99227	4.05092	4.80399	9.70654	3.27896	3.48548e-15	5.41198e-14	up	yes
ENSSSCG00000026340		ENSSSCT00000030718	NA	NA	NA	NA		88.3533	80.4161	80.6069	3.89777	1.42821	4.62338	25.0645	4.64758	3.73001e-15	5.78549e-14	up	yes
ENSSSCG00000010934		ENSSSCT00000011966	GO:0030017(sarcomere);GO:0005737(cytoplasm);GO:0005634(nucleus);GO:0071260(cellular response to mechanical stimulus);GO:0043392(negative regulation of DNA binding)	NA	NA	NA		1434.63	1223.61	516.518	79.6655	54.0598	79.4622	14.8919	3.89645	3.7389e-15	5.7931e-14	up	yes
ENSSSCG00000009621	PHYHIP	ENSSSCT00000010547	NA	NA	NA	NA	phytanoyl-CoA 2-hydroxylase interacting protein [Source:HGNC Symbol;Acc:HGNC:16865]	13.3818	7.28045	16.2368	0.117012	0.070807	0.083426	136.036	7.08784	3.91148e-15	6.05405e-14	up	yes
ENSSSCG00000016913		ENSSSCT00000018419	GO:0005524(ATP binding);GO:0003676(nucleic acid binding)	NA	NA	NA		55.7374	66.8049	86.12	0.477041	0	0	437.41	8.77284	3.93497e-15	6.08395e-14	up	yes
ENSSSCG00000006219	MTFR1	ENSSSCT00000006815	GO:0005886(plasma membrane);GO:0005829(cytosol);GO:0005739(mitochondrion);GO:0009060(aerobic respiration);GO:0000266(mitochondrial fission)	NA	NA	NA	mitochondrial fission regulator 1 [Source:HGNC Symbol;Acc:HGNC:29510]	28.2585	35.4205	34.7844	1.84808	0.285594	0.442561	38.2198	5.25625	3.98717e-15	6.15811e-14	up	yes
ENSSSCG00000003760	TTLL7	ENSSSCT00000004162;ENSSSCT00000022348	GO:0018095(protein polyglutamylation);GO:0006464(cellular protein modification process);GO:0070740(tubulin-glutamic acid ligase activity);GO:0048487(beta-tubulin binding);GO:0043014(alpha-tubulin binding);GO:0043014(alpha-tubulin binding)	NA	NA	NA	tubulin tyrosine ligase like 7 [Source:HGNC Symbol;Acc:HGNC:26242]	7.06301	5.66713	8.49059	0.0444138	0.0431751	0	242.276	7.92051	4.23314e-15	6.53106e-14	up	yes
ENSSSCG00000005785		ENSSSCT00000006361	NA	NA	NA	NA		4.08381	4.56304	10.4894	109.741	106.845	123.833	0.0562138	-4.15293	4.32876e-15	6.67152e-14	down	yes
ENSSSCG00000017996	DHRS7C	ENSSSCT00000019585	GO:0033017(sarcoplasmic reticulum membrane);GO:0014801(longitudinal sarcoplasmic reticulum);GO:0055114(oxidation-reduction process);GO:0010880(regulation of release of sequestered calcium ion into cytosol by sarcoplasmic reticulum);GO:0016491(oxidoreductase activity);GO:0004745(retinol dehydrogenase activity)	NA	NA	NA	dehydrogenase/reductase 7C [Source:HGNC Symbol;Acc:HGNC:32423]	21.9849	9.27209	7.21546	0	0	0	inf	inf	4.39713e-15	6.76972e-14	up	yes
ENSSSCG00000029393		ENSSSCT00000026789	GO:0005814(centriole);GO:0051301(cell division);GO:0046599(regulation of centriole replication);GO:0015631(tubulin binding)	NA	NA	NA		89.881	111.923	87.6537	11.2842	4.18739	6.28009	13.3074	3.73416	4.47273e-15	6.87884e-14	up	yes
ENSSSCG00000010648	CCDC186	ENSSSCT00000011647	NA	NA	NA	NA	coiled-coil domain containing 186 [Source:HGNC Symbol;Acc:HGNC:24349]	4.62623	12.905	13.5531	0.06474	0	0	480.141	8.90731	4.91215e-15	7.54666e-14	up	yes
ENSSSCG00000012718	LDOC1	ENSSSCT00000013905	GO:0005730(nucleolus);GO:0005634(nucleus);GO:1903547(regulation of growth hormone activity);GO:0060137(maternal process involved in parturition);GO:0008285(negative regulation of cell proliferation);GO:0001893(maternal placenta development)	NA	NA	NA	LDOC1, regulator of NFKB signaling [Source:HGNC Symbol;Acc:HGNC:6548]	7.50034	7.7854	13.3384	96.7637	98.9628	99.8747	0.0968336	-3.36835	5.01471e-15	7.6961e-14	down	yes
ENSSSCG00000023439		ENSSSCT00000029904	NA	NA	NA	NA		25.3017	14.4052	10.7377	0	0	0	inf	inf	5.14985e-15	7.89517e-14	up	yes
ENSSSCG00000026647	OAF	ENSSSCT00000022621	GO:0070062(extracellular exosome)	NA	NA	NA	out at first homolog [Source:HGNC Symbol;Acc:HGNC:28752]	3.58593	5.61357	7.74399	44.8948	84.8425	102.591	0.0729291	-3.77736	5.31211e-15	8.13536e-14	down	yes
ENSSSCG00000016556	CEP41	ENSSSCT00000018026	GO:0036064(ciliary basal body);GO:0016020(membrane);GO:0005929(cilium);GO:0005814(centriole);GO:0005813(centrosome);GO:0060271(cilium assembly)	NA	NA	NA	centrosomal protein 41 [Source:HGNC Symbol;Acc:HGNC:12370]	35.8465	22.2648	28.0318	2.58118	1.15324	2.14831	14.6434	3.87217	5.82551e-15	8.91223e-14	up	yes
ENSSSCG00000010768		ENSSSCT00000011782	GO:0005930(axoneme);GO:0060294(cilium movement involved in cell motility)	NA	NA	NA		24.7603	38.0839	49.1198	4.47486	2.75479	3.18003	10.7558	3.42704	5.95176e-15	9.09582e-14	up	yes
ENSSSCG00000012182	PCYT1B	ENSSSCT00000033023;ENSSSCT00000013326;ENSSSCT00000035302	GO:0006952(defense response);GO:0009058(biosynthetic process);GO:0003824(catalytic activity);GO:0007283(spermatogenesis);GO:0001541(ovarian follicle development);GO:0001541(ovarian follicle development)	00564(Glycerophospholipid metabolism);05231(Choline metabolism in cancer);05231(Choline metabolism in cancer)	K00968	EC:2.7.7.15	phosphate cytidylyltransferase 1, choline, beta [Source:HGNC Symbol;Acc:HGNC:8755]	24.7935	14.7138	17.9087	0.2679	0.273369	0.858212	41.0267	5.35849	5.96148e-15	9.10112e-14	up	yes
ENSSSCG00000017192	EVPL	ENSSSCT00000018717	GO:0045111(intermediate filament cytoskeleton);GO:0005856(cytoskeleton);GO:0005829(cytosol);GO:0001533(cornified envelope);GO:0008544(epidermis development);GO:0019215(intermediate filament binding);GO:0005198(structural molecule activity)	NA	NA	NA	envoplakin [Source:HGNC Symbol;Acc:HGNC:3503]	0.204844	0.496067	0.761821	16.0729	9.0943	10.2465	0.0413042	-4.59757	6.14548e-15	9.37218e-14	down	yes
ENSSSCG00000012759		ENSSSCT00000013949	GO:0046872(metal ion binding);GO:0008270(zinc ion binding)	NA	NA	NA		0	0	0	6.64527	0.750413	3.27176	-inf	-inf	6.23166e-15	9.49366e-14	down	yes
ENSSSCG00000001097	FAM65B	ENSSSCT00000001193	GO:0005737(cytoplasm);GO:0048741(skeletal muscle fiber development);GO:0007605(sensory perception of sound)	NA	NA	NA	family with sequence similarity 65 member B [Source:HGNC Symbol;Acc:HGNC:13872]	37.1107	33.0292	33.1568	4.13418	1.72628	1.77075	13.5361	3.75874	6.34737e-15	9.65983e-14	up	yes
ENSSSCG00000016383		ENSSSCT00000017838	NA	NA	NA	NA		9.0162	8.18347	6.44964	0	0	0.047755	495.222	8.95193	6.35887e-15	9.66722e-14	up	yes
ENSSSCG00000007221	DEFB119	ENSSSCT00000007901;ENSSSCT00000033462	GO:0005576(extracellular region);GO:0045087(innate immune response);GO:0042742(defense response to bacterium);GO:0006952(defense response);GO:0006952(defense response)	NA	NA	NA		106.692	83.4913	71.9074	0.973025	0	0.385844	192.874	7.59152	6.44063e-15	9.78128e-14	up	yes
ENSSSCG00000001885	C15orf39	ENSSSCT00000002110	GO:0005829(cytosol)	NA	NA	NA	chromosome 15 open reading frame 39 [Source:HGNC Symbol;Acc:HGNC:24497]	3.24178	4.69909	6.31115	39.005	62.4094	53.8248	0.0918068	-3.44525	6.74165e-15	1.02278e-13	down	yes
ENSSSCG00000007008	ADAM18	ENSSSCT00000007676	GO:0006508(proteolysis);GO:0008237(metallopeptidase activity);GO:0004222(metalloendopeptidase activity)	NA	NA	NA	ADAM metallopeptidase domain 18 [Source:HGNC Symbol;Acc:HGNC:196]	3.36393	5.71055	6.29214	0	0	0	inf	inf	7.07458e-15	1.07217e-13	up	yes
ENSSSCG00000023679	LRRIQ4	ENSSSCT00000028382	GO:0034702(ion channel complex);GO:0005886(plasma membrane);GO:0005737(cytoplasm);GO:0098656(anion transmembrane transport);GO:0044070(regulation of anion transport);GO:0007165(signal transduction);GO:0005225(volume-sensitive anion channel activity)	NA	NA	NA	leucine rich repeats and IQ motif containing 4 [Source:HGNC Symbol;Acc:HGNC:34298]	8.87185	15.1058	2.25996	0	0	0	inf	inf	7.39971e-15	1.12028e-13	up	yes
ENSSSCG00000015151	TMEM225	ENSSSCT00000016517	GO:0016021(integral component of membrane);GO:0016020(membrane);GO:0010923(negative regulation of phosphatase activity)	NA	NA	NA	transmembrane protein 225 [Source:HGNC Symbol;Acc:HGNC:32390]	17.1953	14.1095	9.74308	0	0	0	inf	inf	7.56178e-15	1.14362e-13	up	yes
ENSSSCG00000006196	SLCO5A1	ENSSSCT00000006791	GO:0016021(integral component of membrane);GO:0016020(membrane);GO:0005886(plasma membrane);GO:0006811(ion transport);GO:0006810(transport);GO:0005215(transporter activity)	NA	NA	NA	solute carrier organic anion transporter family member 5A1 [Source:HGNC Symbol;Acc:HGNC:19046]	14.7741	31.1967	2.3058	0.035375	0	0	1364.71	10.4144	7.69662e-15	1.16281e-13	up	yes
ENSSSCG00000004388	ARMC2	ENSSSCT00000004851	NA	NA	NA	NA	armadillo repeat containing 2 [Source:HGNC Symbol;Acc:HGNC:23045]	10.9508	9.34966	13.4394	0.3107	0.23909	0.410951	35.1186	5.13416	8.77373e-15	1.32416e-13	up	yes
ENSSSCG00000020823	BSCL2	ENSSSCT00000025488	GO:0030176(integral component of endoplasmic reticulum membrane);GO:0016021(integral component of membrane);GO:0016020(membrane);GO:0034389(lipid particle organization);GO:0019915(lipid storage)	NA	NA	NA	seipin [Source:RefSeq peptide;Acc:NP_001121931]	689.255	651.989	397.051	49.1506	58.5757	57.3683	10.5291	3.39631	9.36391e-15	1.41177e-13	up	yes
ENSSSCG00000015584	PROX1	ENSSSCT00000016977	GO:0005737(cytoplasm);GO:0005634(nucleus);GO:2000979(positive regulation of forebrain neuron differentiation);GO:2000179(positive regulation of neural precursor cell proliferation);GO:1901978(positive regulation of cell cycle checkpoint);GO:0097150(neuronal stem cell population maintenance);GO:0090425(acinar cell differentiation);GO:0072574(hepatocyte proliferation);GO:0070858(negative regulation…	NA	NA	NA	prospero homeobox 1 [Source:HGNC Symbol;Acc:HGNC:9459]	21.6495	28.2969	12.767	0.370337	0.799805	0.658505	34.295	5.09993	1.0176e-14	1.53261e-13	up	yes
ENSSSCG00000004775	KNSTRN	ENSSSCT00000005274	GO:0072686(mitotic spindle);GO:0035371(microtubule plus-end);GO:0015630(microtubule cytoskeleton);GO:0005829(cytosol);GO:0000776(kinetochore);GO:0051988(regulation of attachment of spindle microtubules to kinetochore);GO:0007059(chromosome segregation);GO:0007051(spindle organization);GO:0000070(mitotic sister chromatid segregation)	NA	NA	NA	kinetochore localized astrin/SPAG5 binding protein [Source:HGNC Symbol;Acc:HGNC:30767]	128.717	213.204	63.6405	8.37786	3.79459	6.45327	21.7743	4.44455	1.03647e-14	1.55942e-13	up	yes
ENSSSCG00000007709	TBL2	ENSSSCT00000008452	GO:0005783(endoplasmic reticulum);GO:0005737(cytoplasm);GO:0071456(cellular response to hypoxia);GO:0042149(cellular response to glucose starvation);GO:0030968(endoplasmic reticulum unfolded protein response);GO:0051219(phosphoprotein binding);GO:0031369(translation initiation factor binding);GO:0019901(protein kinase binding);GO:0003723(RNA binding)	NA	NA	NA	transducin beta like 2 [Source:HGNC Symbol;Acc:HGNC:11586]	158.589	202.228	150.694	14.4155	15.0187	22.6452	9.82177	3.29598	1.04792e-14	1.57502e-13	up	yes
ENSSSCG00000017672		ENSSSCT00000019236;ENSSSCT00000024721	GO:0016592(mediator complex);GO:0006357(regulation of transcription from RNA polymerase II promoter);GO:0001104(RNA polymerase II transcription cofactor activity);GO:0001104(RNA polymerase II transcription cofactor activity)	04919(Thyroid hormone signaling pathway);04919(Thyroid hormone signaling pathway)	K15164	NA		2.77624	5.77554	3.9621	0.0737055	0.0168684	0.0223774	110.79	6.79168	1.0733e-14	1.6115e-13	up	yes
ENSSSCG00000027510		ENSSSCT00000027151	NA	NA	NA	NA		46.7456	51.0932	23.42	0	0	0.232289	522.017	9.02795	1.08189e-14	1.62272e-13	up	yes
ENSSSCG00000008372		ENSSSCT00000009167	NA	NA	NA	NA		60.7543	60.0139	37.193	1.76566	0.350106	0.148411	69.7655	6.12444	1.1195e-14	1.6774e-13	up	yes
ENSSSCG00000017278	TEX2	ENSSSCT00000018810	GO:0016021(integral component of membrane);GO:0016020(membrane);GO:0005783(endoplasmic reticulum);GO:0008289(lipid binding)	NA	NA	NA	testis expressed 2 [Source:HGNC Symbol;Acc:HGNC:30884]	92.7302	104.85	112.264	12.9651	3.56471	10.1449	11.6156	3.538	1.15105e-14	1.7229e-13	up	yes
ENSSSCG00000009624		ENSSSCT00000010550	GO:0006470(protein dephosphorylation);GO:0016787(hydrolase activity);GO:0004721(phosphoprotein phosphatase activity)	04010(MAPK signaling pathway);04310(Wnt signaling pathway);04370(VEGF signaling pathway);04020(Calcium signaling pathway);04022(cGMP - PKG signaling pathway);04114(Oocyte meiosis);04210(Apoptosis);04650(Natural killer cell mediated cytotoxicity);04660(T cell receptor signaling pathway);04662(B cell receptor signaling pathway);04922(Glucagon signaling pathway);04921(Oxytocin signaling pathway);047…	NA	NA		81.8809	64.7639	55.3647	6.30754	3.22169	5.78782	13.1885	3.72121	1.15438e-14	1.72611e-13	up	yes
ENSSSCG00000021311		ENSSSCT00000026458	NA	NA	NA	NA		5.8349	6.12129	9.79894	0	0	0	inf	inf	1.17697e-14	1.75808e-13	up	yes
ENSSSCG00000024357	DNAI2	ENSSSCT00000030835	GO:0036157(outer dynein arm);GO:0036126(sperm flagellum);GO:0009897(external side of plasma membrane);GO:0005930(axoneme);GO:0005858(axonemal dynein complex);GO:0060271(cilium assembly);GO:0036158(outer dynein arm assembly);GO:0007368(determination of left/right symmetry);GO:0003341(cilium movement);GO:0003777(microtubule motor activity)	05016(Huntington's disease)	K11143	NA	dynein axonemal intermediate chain 2 [Source:HGNC Symbol;Acc:HGNC:18744]	86.9793	76.8975	46.0143	6.19274	4.86521	3.64201	14.2783	3.83576	1.18538e-14	1.76882e-13	up	yes
ENSSSCG00000006950	WDR63	ENSSSCT00000007615	NA	NA	NA	NA	WD repeat domain 63 [Source:HGNC Symbol;Acc:HGNC:30711]	32.7768	36.368	27.8859	1.901	0.251002	0.7491	33.4461	5.06377	1.20803e-14	1.80078e-13	up	yes
ENSSSCG00000014859		ENSSSCT00000016211	GO:0005783(endoplasmic reticulum);GO:0030199(collagen fibril organization);GO:0010951(negative regulation of endopeptidase activity);GO:0005518(collagen binding);GO:0004867(serine-type endopeptidase inhibitor activity)	NA	NA	NA		113.263	149.98	249.489	1195.11	1977.53	2173.71	0.0959033	-3.38228	1.22791e-14	1.82854e-13	down	yes
ENSSSCG00000021426		ENSSSCT00000026144	NA	NA	NA	NA		23.8268	29.1874	22.0874	0.258634	0.315842	0.497782	70.0406	6.13012	1.31447e-14	1.95544e-13	up	yes
ENSSSCG00000024061	TNNI1	ENSSSCT00000024604	GO:0005861(troponin complex);GO:0060048(cardiac muscle contraction);GO:0055010(ventricular cardiac muscle tissue morphogenesis);GO:0014883(transition between fast and slow fiber);GO:0003009(skeletal muscle contraction)	NA	NA	NA	troponin I1, slow skeletal type [Source:HGNC Symbol;Acc:HGNC:11945]	0	0	0	76.3827	17.0702	3.1178	-inf	-inf	1.3179e-14	1.95855e-13	down	yes
ENSSSCG00000005901	PPP1R16A	ENSSSCT00000006480	NA	NA	NA	NA	protein phosphatase 1 regulatory subunit 16A [Source:HGNC Symbol;Acc:HGNC:14941]	451.189	303.146	346.299	35.6693	43.4827	39.2231	9.29785	3.2169	1.32188e-14	1.96245e-13	up	yes
ENSSSCG00000002442		ENSSSCT00000036357;ENSSSCT00000032703;ENSSSCT00000002712	GO:0036128(CatSper complex);GO:0016021(integral component of membrane);GO:0016020(membrane);GO:0016020(membrane)	NA	NA	NA		3.81316	3.99145	4.40884	0.0198731	0	0	614.574	9.26344	1.39075e-14	2.06259e-13	up	yes
ENSSSCG00000024668	KLK1	ENSSSCT00000025379	GO:0006508(proteolysis);GO:0016787(hydrolase activity);GO:0008236(serine-type peptidase activity);GO:0008233(peptidase activity);GO:0004252(serine-type endopeptidase activity)	04961(Endocrine and other factor-regulated calcium reabsorption)	K01325	EC:3.4.21.35	kallikrein 1 [Source:HGNC Symbol;Acc:HGNC:6357]	0	0.225443	0.566334	119.854	147.053	22.3557	0.00273723	-8.51307	1.39533e-14	2.06728e-13	down	yes
ENSSSCG00000009580	S1PR3	ENSSSCT00000010501	GO:0016021(integral component of membrane);GO:0016020(membrane);GO:0005886(plasma membrane);GO:1903141(negative regulation of establishment of endothelial barrier);GO:0032651(regulation of interleukin-1 beta production);GO:0007219(Notch signaling pathway);GO:0007193(adenylate cyclase-inhibiting G-protein coupled receptor signaling pathway);GO:0007186(G-protein coupled receptor signaling pathway);…	04071(Sphingolipid signaling pathway);04080(Neuroactive ligand-receptor interaction)	K04290	NA	sphingosine-1-phosphate receptor 3 [Source:HGNC Symbol;Acc:HGNC:3167]	0.585996	0.792515	0.76579	30.4069	10.9934	19.9639	0.0349439	-4.83882	1.48957e-14	2.20466e-13	down	yes
ENSSSCG00000003632		ENSSSCT00000004028	GO:0016021(integral component of membrane);GO:0016020(membrane);GO:0008250(oligosaccharyltransferase complex);GO:0018279(protein N-linked glycosylation via asparagine);GO:0004579(dolichyl-diphosphooligosaccharide-protein glycotransferase activity)	NA	NA	NA		14.922	16.1744	11.7422	0.077794	0	0.057371	316.935	8.30805	1.50417e-14	2.22401e-13	up	yes
ENSSSCG00000002829	MMP2	ENSSSCT00000003130	GO:0031012(extracellular matrix);GO:0030017(sarcomere);GO:0005886(plasma membrane);GO:0005739(mitochondrion);GO:0005737(cytoplasm);GO:0005615(extracellular space);GO:1904707(positive regulation of vascular smooth muscle cell proliferation);GO:0071230(cellular response to amino acid stimulus);GO:0060346(bone trabecula formation);GO:0060325(face morphogenesis);GO:0048705(skeletal system morphogenes…	04670(Leukocyte transendothelial migration);04912(GnRH signaling pathway);04915(Estrogen signaling pathway);05200(Pathways in cancer);05205(Proteoglycans in cancer);05219(Bladder cancer)	K01398	EC:3.4.24.24	72 kDa type IV collagenase precursor [Source:RefSeq peptide;Acc:NP_999357]	5.97145	8.77734	33.7775	315.563	248.525	394.358	0.0506301	-4.30386	1.56716e-14	2.31479e-13	down	yes
ENSSSCG00000005071	C14orf37	ENSSSCT00000005588	NA	NA	NA	NA	chromosome 14 open reading frame 37 [Source:HGNC Symbol;Acc:HGNC:19846]	18.6063	29.4324	48.5567	375.978	211.644	295.763	0.109347	-3.19302	1.59092e-14	2.34749e-13	down	yes
ENSSSCG00000001588	DNAH8	ENSSSCT00000001768	GO:0097228(sperm principal piece);GO:0030286(dynein complex);GO:0007018(microtubule-based movement);GO:0016887(ATPase activity);GO:0005524(ATP binding);GO:0003777(microtubule motor activity)	05016(Huntington's disease)	K10408	NA	dynein axonemal heavy chain 8 [Source:HGNC Symbol;Acc:HGNC:2952]	9.49621	12.0094	8.09316	0.093381	0	0.048228	209.017	7.70748	1.7206e-14	2.53627e-13	up	yes
ENSSSCG00000029074		ENSSSCT00000026557	NA	NA	NA	NA		3.91383	9.16034	20.8197	172.179	208.091	357.319	0.0459523	-4.44372	1.75424e-14	2.58324e-13	down	yes
ENSSSCG00000007873	ABCC6	ENSSSCT00000008628	GO:0016323(basolateral plasma membrane);GO:0016021(integral component of membrane);GO:0016020(membrane);GO:0005887(integral component of plasma membrane);GO:0005886(plasma membrane);GO:0005634(nucleus);GO:0055085(transmembrane transport);GO:0042908(xenobiotic transport);GO:0034775(glutathione transmembrane transport);GO:0006855(drug transmembrane transport);GO:0006810(transport);GO:0042626(ATPase…	NA	NA	NA	ATP binding cassette subfamily C member 6 [Source:HGNC Symbol;Acc:HGNC:57]	12.7258	13.2406	20.0744	115.63	148.501	136.286	0.114982	-3.12052	1.84352e-14	2.71197e-13	down	yes
ENSSSCG00000008468	PKDCC	ENSSSCT00000009270	GO:0005794(Golgi apparatus);GO:0005576(extracellular region);GO:0060021(palate development);GO:0048566(embryonic digestive tract development);GO:0048286(lung alveolus development);GO:0042997(negative regulation of Golgi to plasma membrane protein transport);GO:0035264(multicellular organism growth);GO:0035108(limb morphogenesis);GO:0032332(positive regulation of chondrocyte differentiation);GO:00…	NA	NA	NA	protein kinase domain containing, cytoplasmic [Source:HGNC Symbol;Acc:HGNC:25123]	8.29411	8.23849	17.3261	104.297	111.633	106.551	0.104994	-3.25162	1.88792e-14	2.77448e-13	down	yes
ENSSSCG00000013240		ENSSSCT00000014460	GO:0008270(zinc ion binding)	NA	NA	NA		0.914762	0.756123	0.902008	28.3642	27.875	35.9202	0.0279179	-5.16267	1.89379e-14	2.7803e-13	down	yes
ENSSSCG00000024763	TEX29	ENSSSCT00000025220	GO:0016021(integral component of membrane);GO:0016020(membrane)	NA	NA	NA	testis expressed 29 [Source:HGNC Symbol;Acc:HGNC:20370]	61.4542	24.0284	42.2562	0.285051	0.486103	0.230558	127.521	6.99459	1.93671e-14	2.84045e-13	up	yes
ENSSSCG00000011600		ENSSSCT00000012697	GO:0016021(integral component of membrane);GO:0016020(membrane);GO:0005887(integral component of plasma membrane);GO:0015734(taurine transport);GO:0006836(neurotransmitter transport);GO:0003333(amino acid transmembrane transport);GO:0005369(taurine:sodium symporter activity);GO:0005328(neurotransmitter:sodium symporter activity)	NA	NA	NA		55.0738	51.4114	40.8979	2.95605	3.21673	4.50995	13.7964	3.78622	1.95335e-14	2.86197e-13	up	yes
ENSSSCG00000021298		ENSSSCT00000028364	GO:0030667(secretory granule membrane);GO:0000139(Golgi membrane);GO:0050796(regulation of insulin secretion);GO:0019904(protein domain specific binding)	NA	NA	NA		47.0701	47.499	28.6927	4.50646	2.57273	4.07689	11.0488	3.46582	1.96301e-14	2.87322e-13	up	yes
ENSSSCG00000021059	ADORA1	ENSSSCT00000028701	GO:0045202(synapse);GO:0043197(dendritic spine);GO:0016021(integral component of membrane);GO:0016020(membrane);GO:0005886(plasma membrane);GO:1900453(negative regulation of long term synaptic depression);GO:0070256(negative regulation of mucus secretion);GO:0060079(excitatory postsynaptic potential);GO:0051930(regulation of sensory perception of pain);GO:0050728(negative regulation of inflammato…	04071(Sphingolipid signaling pathway);04024(cAMP signaling pathway);04022(cGMP - PKG signaling pathway);04080(Neuroactive ligand-receptor interaction);04923(Regulation of lipolysis in adipocyte);05032(Morphine addiction)	K04265	NA	adenosine A1 receptor [Source:HGNC Symbol;Acc:HGNC:262]	16.3501	15.1718	21.761	128.883	164.793	146.086	0.121163	-3.04498	2.04788e-14	2.99443e-13	down	yes
ENSSSCG00000017609	ANKFN1	ENSSSCT00000019171	NA	NA	NA	NA	ankyrin repeat and fibronectin type III domain containing 1 [Source:HGNC Symbol;Acc:HGNC:26766]	2.43902	2.70159	15.1506	0	0	0	inf	inf	2.06201e-14	3.01207e-13	up	yes
ENSSSCG00000030796	CXorf65	ENSSSCT00000033334	NA	NA	NA	NA	chromosome X open reading frame 65 [Source:HGNC Symbol;Acc:HGNC:33713]	17.2146	12.8391	7.83205	0	0	0	inf	inf	2.14549e-14	3.13086e-13	up	yes
ENSSSCG00000016461		ENSSSCT00000017924	GO:0046872(metal ion binding);GO:0008270(zinc ion binding)	04510(Focal adhesion)	NA	NA		22.5934	31.5452	70.1347	383.36	394.757	463.795	0.100066	-3.32097	2.25978e-14	3.29434e-13	down	yes
ENSSSCG00000004317	UBE2J1	ENSSSCT00000004773	GO:0016021(integral component of membrane);GO:0016020(membrane);GO:0005737(cytoplasm);GO:1904153(negative regulation of retrograde protein transport, ER to cytosol);GO:0042534(regulation of tumor necrosis factor biosynthetic process);GO:0030433(ER-associated ubiquitin-dependent protein catabolic process);GO:0018279(protein N-linked glycosylation via asparagine);GO:0016567(protein ubiquitination);…	04141(Protein processing in endoplasmic reticulum);04120(Ubiquitin mediated proteolysis);05012(Parkinson's disease)	K10578	EC:2.3.2.23	ubiquitin conjugating enzyme E2, J1 [Source:HGNC Symbol;Acc:HGNC:17598]	309.638	318.909	97.3352	18.5225	8.72315	11.5176	18.726	4.22697	2.28104e-14	3.32201e-13	up	yes
ENSSSCG00000014845		ENSSSCT00000016197	NA	NA	NA	NA		51.9249	37.2834	18.1245	0.657389	1.1827	0.810613	40.4921	5.33957	2.29657e-14	3.34128e-13	up	yes
ENSSSCG00000027931	NUDCD2	ENSSSCT00000022563	GO:0070062(extracellular exosome);GO:0015630(microtubule cytoskeleton);GO:0005829(cytosol);GO:0005737(cytoplasm);GO:0005622(intracellular);GO:0032502(developmental process);GO:0006457(protein folding);GO:0051082(unfolded protein binding)	NA	NA	NA	NudC domain containing 2 [Source:HGNC Symbol;Acc:HGNC:30535]	17.0911	13.6432	11.9925	0.789135	0.155666	0.223645	36.5671	5.19248	2.38467e-14	3.46599e-13	up	yes
ENSSSCG00000010303	SYNPO2L	ENSSSCT00000011276	GO:0030018(Z disc);GO:0016607(nuclear speck);GO:0015629(actin cytoskeleton);GO:0005829(cytosol);GO:0005634(nucleus);GO:0032233(positive regulation of actin filament bundle assembly);GO:0003779(actin binding)	NA	NA	NA	synaptopodin 2 like [Source:HGNC Symbol;Acc:HGNC:23532]	1.02121	0.613784	0.997816	15.1345	21.8098	24.3553	0.0429498	-4.5412	2.39652e-14	3.47673e-13	down	yes
ENSSSCG00000009181		ENSSSCT00000010054	NA	NA	NA	NA		22.2176	12.6098	35.1649	0	0	0	inf	inf	2.39684e-14	3.47673e-13	up	yes
ENSSSCG00000008796	RBM47	ENSSSCT00000009623	GO:0005634(nucleus);GO:0016554(cytidine to uridine editing);GO:0002244(hematopoietic progenitor cell differentiation);GO:0003723(RNA binding);GO:0003676(nucleic acid binding);GO:0000166(nucleotide binding)	NA	NA	NA	RNA binding motif protein 47 [Source:HGNC Symbol;Acc:HGNC:30358]	29.259	26.3172	36.7617	2.04677	0.553933	1.25256	23.9635	4.58277	2.51628e-14	3.64634e-13	up	yes
ENSSSCG00000021865	INHBA	ENSSSCT00000026111	GO:0048471(perinuclear region of cytoplasm);GO:0043512(inhibin A complex);GO:0043509(activin A complex);GO:0005615(extracellular space);GO:0005576(extracellular region);GO:2001241(positive regulation of extrinsic apoptotic signaling pathway in absence of ligand);GO:0097191(extrinsic apoptotic signaling pathway);GO:0097154(GABAergic neuron differentiation);GO:0061029(eyelid development in camera-t…	04350(TGF-beta signaling pathway);04060(Cytokine-cytokine receptor interaction);04550(Signaling pathways regulating pluripotency of stem cells)	K04667	NA	inhibin beta A chain precursor [Source:RefSeq peptide;Acc:NP_999193]	2.11779	1.14486	2.79219	40.5463	64.1921	31.582	0.0444163	-4.49277	2.53493e-14	3.66972e-13	down	yes
ENSSSCG00000030781	C17orf67	ENSSSCT00000034924	NA	NA	NA	NA	chromosome 17 open reading frame 67 [Source:HGNC Symbol;Acc:HGNC:27900]	12.4551	6.72495	10.0991	0	0	0	inf	inf	2.53788e-14	3.67033e-13	up	yes
ENSSSCG00000017994		ENSSSCT00000019583	NA	NA	NA	NA		107.192	77.109	60.0244	5.69233	2.0038	3.4712	21.8786	4.45145	2.6506e-14	3.82956e-13	up	yes
ENSSSCG00000028840	EZH2	ENSSSCT00000023706	GO:0045120(pronucleus);GO:0035098(ESC/E(Z) complex);GO:0005634(nucleus);GO:0000790(nuclear chromatin);GO:2000134(negative regulation of G1/S transition of mitotic cell cycle);GO:1904772(response to tetrachloromethane);GO:0098532(histone H3-K27 trimethylation);GO:0097421(liver regeneration);GO:0071902(positive regulation of protein serine/threonine kinase activity);GO:0071168(protein localization …	05206(MicroRNAs in cancer)	K11430	EC:2.1.1.43	enhancer of zeste 2 polycomb repressive complex 2 subunit [Source:HGNC Symbol;Acc:HGNC:3527]	90.0866	106.776	86.0869	13.3469	3.88156	8.16578	11.1423	3.47797	2.86487e-14	4.13503e-13	up	yes
ENSSSCG00000012562	NCBP2L	ENSSSCT00000013736	GO:0005846(nuclear cap binding complex);GO:0045292(mRNA cis splicing, via spliceosome);GO:0000398(mRNA splicing, via spliceosome);GO:0003676(nucleic acid binding);GO:0000339(RNA cap binding);GO:0000166(nucleotide binding)	NA	NA	NA	nuclear cap binding protein subunit 2-like [Source:HGNC Symbol;Acc:HGNC:31795]	28.1097	11.9349	19.0669	0	0	0	inf	inf	2.87128e-14	4.14016e-13	up	yes
ENSSSCG00000014304	SEC24A	ENSSSCT00000015628	GO:0030127(COPII vesicle coat);GO:2000189(positive regulation of cholesterol homeostasis);GO:0050714(positive regulation of protein secretion);GO:0045714(regulation of low-density lipoprotein particle receptor biosynthetic process);GO:0015031(protein transport);GO:0006888(ER to Golgi vesicle-mediated transport);GO:0006886(intracellular protein transport);GO:0006810(transport);GO:0008270(zinc ion …	04141(Protein processing in endoplasmic reticulum)	K14007	NA	SEC24 homolog A, COPII coat complex component [Source:HGNC Symbol;Acc:HGNC:10703]	10.0575	14.6182	13.1896	0.855606	0.310772	0.507705	22.6185	4.49943	3.03018e-14	4.36496e-13	up	yes
ENSSSCG00000015660	PFKFB2	ENSSSCT00000017058	GO:0046835(carbohydrate phosphorylation);GO:0008152(metabolic process);GO:0006096(glycolytic process);GO:0006003(fructose 2,6-bisphosphate metabolic process);GO:0006000(fructose metabolic process);GO:0019901(protein kinase binding);GO:0005524(ATP binding);GO:0003873(6-phosphofructo-2-kinase activity);GO:0003824(catalytic activity)	00051(Fructose and mannose metabolism);04152(AMPK signaling pathway);04919(Thyroid hormone signaling pathway)	K19029	EC:2.7.1.105 3.1.3.46	6-phosphofructo-2-kinase/fructose-2,6-biphosphatase 2 [Source:HGNC Symbol;Acc:HGNC:8873]	53.3985	70.806	24.3781	1.78184	0.241269	0.786032	52.8926	5.72499	3.06299e-14	4.40785e-13	up	yes
ENSSSCG00000015232	ST3GAL4	ENSSSCT00000016598	GO:0070062(extracellular exosome);GO:0030173(integral component of Golgi membrane);GO:0016021(integral component of membrane);GO:0016020(membrane);GO:0005794(Golgi apparatus);GO:0097503(sialylation);GO:0050890(cognition);GO:0018279(protein N-linked glycosylation via asparagine);GO:0009311(oligosaccharide metabolic process);GO:0006486(protein glycosylation);GO:0047288(monosialoganglioside sialyltr…	00601(Glycosphingolipid biosynthesis - lacto and neolacto series)	K03494	EC:2.4.99.4	ST3 beta-galactoside alpha-2,3-sialyltransferase 4 [Source:HGNC Symbol;Acc:HGNC:10864]	4.19229	5.51527	6.98261	47.7135	50.2134	45.5713	0.116309	-3.10396	3.1111e-14	4.47267e-13	down	yes
ENSSSCG00000017428	JUP	ENSSSCT00000018974	GO:0071665(gamma-catenin-TCF7L2 complex);GO:0070062(extracellular exosome);GO:0032993(protein-DNA complex);GO:0031012(extracellular matrix);GO:0030057(desmosome);GO:0030054(cell junction);GO:0030018(Z disc);GO:0016342(catenin complex);GO:0016020(membrane);GO:0014704(intercalated disc);GO:0005925(focal adhesion);GO:0005913(cell-cell adherens junction);GO:0005912(adherens junction);GO:0005911(cell-…	05200(Pathways in cancer);05202(Transcriptional misregulation in cancers);05221(Acute myeloid leukemia);05412(Arrhythmogenic right ventricular cardiomyopathy (ARVC))	K10056	NA	junction plakoglobin [Source:HGNC Symbol;Acc:HGNC:6207]	5.73428	10.1156	19.8293	113.119	123.244	173.422	0.0870679	-3.52171	3.31215e-14	4.75701e-13	down	yes
ENSSSCG00000010293	OIT3	ENSSSCT00000011266	GO:1903118(urate homeostasis);GO:0005509(calcium ion binding)	NA	NA	NA	oncoprotein induced transcript 3 precursor [Source:RefSeq peptide;Acc:NP_001231828]	0.122567	0.064895	0.097115	8.38777	23.5409	6.12007	0.00747928	-7.06289	3.49166e-14	5.00987e-13	down	yes
ENSSSCG00000013049		ENSSSCT00000014263	GO:0005634(nucleus);GO:0003677(DNA binding)	NA	NA	NA		2.38816	1.91342	3.50975	38.3995	44.9746	43.6817	0.0614796	-4.02375	3.61586e-14	5.17985e-13	down	yes
ENSSSCG00000023833		ENSSSCT00000029489	NA	NA	NA	NA		1.76432	2.46106	2.38514	0	0	0	inf	inf	3.6179e-14	5.17985e-13	up	yes
ENSSSCG00000025146		ENSSSCT00000023916	GO:0005509(calcium ion binding)	NA	NA	NA		27.4674	27.1691	72.3149	407.594	498.955	398.348	0.0972884	-3.36159	3.6208e-14	5.17985e-13	down	yes
ENSSSCG00000017781	PIPOX	ENSSSCT00000019353	GO:0005777(peroxisome);GO:0055114(oxidation-reduction process);GO:0046653(tetrahydrofolate metabolic process);GO:0033514(L-lysine catabolic process to acetyl-CoA via L-pipecolate);GO:0050031(L-pipecolate oxidase activity);GO:0016491(oxidoreductase activity);GO:0008115(sarcosine oxidase activity);GO:0005102(receptor binding)	00260(Glycine, serine and threonine metabolism);00310(Lysine degradation);04146(Peroxisome)	K00306	EC:1.5.3.1 1.5.3.7	pipecolic acid and sarcosine oxidase [Source:HGNC Symbol;Acc:HGNC:17804]	10.2341	13.1353	7.77262	0	0.06013	0	517.912	9.01656	3.66572e-14	5.23896e-13	up	yes
ENSSSCG00000010866	SCCPDH	ENSSSCT00000011888	GO:0016021(integral component of membrane);GO:0016020(membrane);GO:0055114(oxidation-reduction process);GO:0016491(oxidoreductase activity)	NA	NA	NA	Sus scrofa saccharopine dehydrogenase (putative) (SCCPDH), mRNA. [Source:RefSeq mRNA;Acc:NM_001244389]	68.083	78.2611	58.7294	9.09802	3.86576	5.53528	11.0856	3.47062	3.71415e-14	5.30295e-13	up	yes
ENSSSCG00000011889	GSK3B	ENSSSCT00000013006;ENSSSCT00000036443;ENSSSCT00000035981	GO:0006468(protein phosphorylation);GO:0005524(ATP binding);GO:0004672(protein kinase activity);GO:1990909(Wnt signalosome);GO:0048471(perinuclear region of cytoplasm);GO:0044297(cell body);GO:0043227(membrane-bounded organelle);GO:0043198(dendritic shaft);GO:0043025(neuronal cell body);GO:0030877(beta-catenin destruction complex);GO:0030529(intracellular ribonucleoprotein complex);GO:0030426(gro…	04012(ErbB signaling pathway);04310(Wnt signaling pathway);04340(Hedgehog signaling pathway);04390(Hippo signaling pathway);04151(PI3K-Akt signaling pathway);04110(Cell cycle);04510(Focal adhesion);04550(Signaling pathways regulating pluripotency of stem cells);04660(T cell receptor signaling pathway);04662(B cell receptor signaling pathway);04062(Chemokine signaling pathway);04910(Insulin signal…	K03083	EC:2.7.11.26	glycogen synthase kinase 3 beta [Source:HGNC Symbol;Acc:HGNC:4617]	146.06	116.396	115.626	17.273	10.7722	16.5546	8.47724	3.08359	3.79411e-14	5.41182e-13	up	yes
ENSSSCG00000023421		ENSSSCT00000030087	GO:0006468(protein phosphorylation);GO:0005524(ATP binding);GO:0004674(protein serine/threonine kinase activity)	NA	NA	NA		30.5363	26.3408	25.5065	1.68162	1.05051	0.58696	24.8212	4.6335	3.85438e-14	5.49239e-13	up	yes
ENSSSCG00000006316		ENSSSCT00000006923	NA	NA	NA	NA	protein maelstrom homolog [Source:RefSeq peptide;Acc:NP_001090980]	127.846	125.799	99.5647	8.84614	1.77007	2.50954	26.9097	4.75005	4.01699e-14	5.71851e-13	up	yes
ENSSSCG00000001070	FAM8A1	ENSSSCT00000001165	GO:0016021(integral component of membrane);GO:0016020(membrane)	NA	NA	NA	family with sequence similarity 8 member A1 [Source:HGNC Symbol;Acc:HGNC:16372]	51.3554	72.3345	39.016	3.06578	0.584492	1.19348	33.5909	5.07	4.06563e-14	5.78209e-13	up	yes
ENSSSCG00000030693		ENSSSCT00000025905;ENSSSCT00000027271	GO:0016021(integral component of membrane);GO:0016020(membrane);GO:0005887(integral component of plasma membrane);GO:0007166(cell surface receptor signaling pathway);GO:0007166(cell surface receptor signaling pathway)	NA	NA	NA		24.08	20.3179	7.14324	0	0	0	inf	inf	4.08783e-14	5.80799e-13	up	yes
ENSSSCG00000002821	CCL22	ENSSSCT00000003121	GO:0005615(extracellular space);GO:0005576(extracellular region);GO:0071356(cellular response to tumor necrosis factor);GO:0071347(cellular response to interleukin-1);GO:0071346(cellular response to interferon-gamma);GO:0070374(positive regulation of ERK1 and ERK2 cascade);GO:0070098(chemokine-mediated signaling pathway);GO:0060326(cell chemotaxis);GO:0048247(lymphocyte chemotaxis);GO:0043547(pos…	04060(Cytokine-cytokine receptor interaction);04062(Chemokine signaling pathway)	K05514	NA	C-C motif chemokine ligand 22 [Source:HGNC Symbol;Acc:HGNC:10621]	81.5511	85.7152	92.1134	12.0362	10.0977	8.36257	8.50523	3.08835	4.18241e-14	5.93657e-13	up	yes
ENSSSCG00000011417	DCAF1	ENSSSCT00000012497	GO:0008180(COP9 signalosome);GO:0005634(nucleus);GO:0001650(fibrillar center);GO:1990245(histone H2A-T120 phosphorylation);GO:0035212(cell competition in a multicellular organism);GO:0033151(V(D)J recombination);GO:0030183(B cell differentiation);GO:0016567(protein ubiquitination);GO:0000122(negative regulation of transcription from RNA polymerase II promoter);GO:1990244(histone kinase activity (…	NA	NA	NA	DDB1 and CUL4 associated factor 1 [Source:HGNC Symbol;Acc:HGNC:30911]	43.9114	61.0306	47.0981	7.37092	2.65059	5.39584	9.86162	3.30182	4.21709e-14	5.97997e-13	up	yes
ENSSSCG00000010014	C5orf52	ENSSSCT00000010971	NA	NA	NA	NA	chromosome 5 open reading frame 52 [Source:HGNC Symbol;Acc:HGNC:35121]	23.289	23.0868	9.1906	0	0	0	inf	inf	4.25771e-14	6.03168e-13	up	yes
ENSSSCG00000021101		ENSSSCT00000013708	GO:0005694(chromosome);GO:0005634(nucleus);GO:0000786(nucleosome);GO:0006334(nucleosome assembly);GO:0046982(protein heterodimerization activity);GO:0003677(DNA binding)	NA	NA	NA		46.5866	26.9499	16.7754	0.21962	0	0.04519	341.044	8.41381	4.2878e-14	6.06841e-13	up	yes
ENSSSCG00000005371	HEMGN	ENSSSCT00000005911	GO:0005654(nucleoplasm);GO:0045667(regulation of osteoblast differentiation);GO:0030154(cell differentiation)	NA	NA	NA	hemogen [Source:HGNC Symbol;Acc:HGNC:17509]	42.2883	98.443	22.0106	1.14806	0.08774	0.267669	108.245	6.75815	4.74052e-14	6.7026e-13	up	yes
ENSSSCG00000006193	TRAM1	ENSSSCT00000006787	GO:0016021(integral component of membrane);GO:0016020(membrane);GO:0005783(endoplasmic reticulum);GO:0015031(protein transport);GO:0006810(transport)	04141(Protein processing in endoplasmic reticulum)	K14010	NA	translocation associated membrane protein 1 [Source:HGNC Symbol;Acc:HGNC:20568]	110.705	140.395	149.253	12.5132	2.46005	2.62318	22.7519	4.50792	4.90054e-14	6.92214e-13	up	yes
ENSSSCG00000030160		ENSSSCT00000027870	NA	NA	NA	NA		0.957866	3.3038	8.65463	121.016	139.748	120.799	0.033851	-4.88466	4.97253e-14	7.01646e-13	down	yes
ENSSSCG00000001939	TTC6	ENSSSCT00000002171	NA	NA	NA	NA	tetratricopeptide repeat domain 6 [Source:HGNC Symbol;Acc:HGNC:19739]	3.36454	3.85385	7.22652	0	0	0	inf	inf	4.97696e-14	7.01646e-13	up	yes
ENSSSCG00000030218		ENSSSCT00000026690	NA	NA	NA	NA		12.5647	10.3944	7.92747	0	0	0.072426	426.457	8.73626	5.06979e-14	7.1404e-13	up	yes
ENSSSCG00000006204		ENSSSCT00000006799	GO:0015630(microtubule cytoskeleton);GO:0005815(microtubule organizing center);GO:0005813(centrosome);GO:0002177(manchette);GO:0010921(regulation of phosphatase activity);GO:0070840(dynein complex binding);GO:0015631(tubulin binding);GO:0008092(cytoskeletal protein binding);GO:0003779(actin binding)	NA	NA	NA		7.83555	6.3905	7.59426	0	0	0	inf	inf	5.13095e-14	7.21955e-13	up	yes
ENSSSCG00000003644		ENSSSCT00000004040	GO:0046872(metal ion binding);GO:0008270(zinc ion binding)	NA	NA	NA		1.921	1.99374	5.3526	51.371	48.6664	55.3033	0.0596581	-4.06714	5.32124e-14	7.48006e-13	down	yes
ENSSSCG00000023514	DPEP3	ENSSSCT00000029212	GO:0031225(anchored component of membrane);GO:0016020(membrane);GO:0007140(male meiosis);GO:0006508(proteolysis);GO:0046872(metal ion binding);GO:0016805(dipeptidase activity);GO:0016787(hydrolase activity);GO:0008239(dipeptidyl-peptidase activity);GO:0008237(metallopeptidase activity);GO:0008235(metalloexopeptidase activity);GO:0008233(peptidase activity)	NA	NA	NA	dipeptidase 3 [Source:HGNC Symbol;Acc:HGNC:23029]	40.5449	44.5498	18.9897	0.219577	0	0	474.023	8.88881	5.39234e-14	7.57269e-13	up	yes
ENSSSCG00000026110	SRPK2	ENSSSCT00000032237	GO:0005829(cytosol);GO:0005737(cytoplasm);GO:0005730(nucleolus);GO:0005654(nucleoplasm);GO:0005634(nucleus);GO:0050684(regulation of mRNA processing);GO:0045071(negative regulation of viral genome replication);GO:0045070(positive regulation of viral genome replication);GO:0035556(intracellular signal transduction);GO:0008380(RNA splicing);GO:0008284(positive regulation of cell proliferation);GO:0…	NA	NA	NA	SRSF protein kinase 2 [Source:HGNC Symbol;Acc:HGNC:11306]	64.7858	75.3434	52.041	3.97483	0.56694	0.613557	37.2761	5.22018	5.39884e-14	7.57451e-13	up	yes
ENSSSCG00000015021	C11orf88	ENSSSCT00000016385	NA	NA	NA	NA	chromosome 11 open reading frame 88 [Source:HGNC Symbol;Acc:HGNC:25061]	128.392	69.8611	61.8209	0.612504	0	0	424.607	8.72999	5.54128e-14	7.76687e-13	up	yes
ENSSSCG00000022204		ENSSSCT00000026215	GO:0005886(plasma membrane);GO:0043113(receptor clustering);GO:0007213(G-protein coupled acetylcholine receptor signaling pathway);GO:0043236(laminin binding);GO:0005509(calcium ion binding)	NA	NA	NA		3.12846	11.8287	19.3593	163.188	178.597	277.376	0.055424	-4.17335	5.59891e-14	7.84009e-13	down	yes
ENSSSCG00000014112		ENSSSCT00000015415	GO:0005737(cytoplasm);GO:0005634(nucleus);GO:0072332(intrinsic apoptotic signaling pathway by p53 class mediator);GO:0070060('de novo' actin filament nucleation);GO:0051091(positive regulation of sequence-specific DNA binding transcription factor activity);GO:0043065(positive regulation of apoptotic process);GO:0034314(Arp2/3 complex-mediated actin nucleation);GO:0007050(cell cycle arrest);GO:000…	NA	NA	NA		12.617	17.0364	7.60064	0.289489	0.100458	0.123897	72.5007	6.17992	5.72245e-14	8.00538e-13	up	yes
ENSSSCG00000017082		ENSSSCT00000018598	GO:0005615(extracellular space);GO:0005578(proteinaceous extracellular matrix);GO:0048856(anatomical structure development);GO:0007165(signal transduction);GO:0050840(extracellular matrix binding);GO:0005518(collagen binding);GO:0005509(calcium ion binding)	NA	NA	NA		187.608	335.188	910.256	6810.47	6153.81	5726.53	0.0766714	-3.70517	5.77144e-14	8.06616e-13	down	yes
ENSSSCG00000014249	MARCH3	ENSSSCT00000015569	GO:0016021(integral component of membrane);GO:0016020(membrane);GO:0005768(endosome);GO:0005764(lysosome);GO:0046872(metal ion binding);GO:0008270(zinc ion binding)	NA	NA	NA	membrane associated ring-CH-type finger 3 [Source:HGNC Symbol;Acc:HGNC:28728]	34.7921	33.928	25.2525	1.18108	1.69985	1.75694	20.262	4.34071	5.88584e-14	8.21815e-13	up	yes
ENSSSCG00000002944		ENSSSCT00000003266	NA	NA	NA	NA		28.4744	26.8701	15.8341	0.120916	0.220008	0	208.781	7.70585	6.12274e-14	8.54072e-13	up	yes
ENSSSCG00000008557	EMILIN1	ENSSSCT00000009362	GO:0031012(extracellular matrix);GO:0005615(extracellular space);GO:0005581(collagen trimer);GO:0005578(proteinaceous extracellular matrix);GO:0005576(extracellular region);GO:0030198(extracellular matrix organization);GO:0010811(positive regulation of cell-substrate adhesion);GO:0007155(cell adhesion);GO:0042802(identical protein binding);GO:0030023(extracellular matrix constituent conferring el…	NA	NA	NA	elastin microfibril interfacer 1 [Source:HGNC Symbol;Acc:HGNC:19880]	9.19638	11.6163	18.244	91.7881	110.116	122.132	0.120532	-3.05252	6.31855e-14	8.80542e-13	down	yes
ENSSSCG00000016187		ENSSSCT00000017627	NA	NA	NA	NA	uncharacterized protein LOC100155612 [Source:RefSeq peptide;Acc:NP_001177149]	179.17	46.2926	67.27	0.572711	0	0.04708	472.308	8.88359	6.43634e-14	8.96098e-13	up	yes
ENSSSCG00000022919	KIF5C	ENSSSCT00000023118	GO:0043005(neuron projection);GO:0035253(ciliary rootlet);GO:0005874(microtubule);GO:0005871(kinesin complex);GO:0005737(cytoplasm);GO:0051028(mRNA transport);GO:0030705(cytoskeleton-dependent intracellular transport);GO:0008104(protein localization);GO:0008045(motor neuron axon guidance);GO:0007411(axon guidance);GO:0007018(microtubule-based movement);GO:0008574(ATP-dependent microtubule motor a…	04728(Dopaminergic synapse)	K10396	NA	kinesin family member 5C [Source:HGNC Symbol;Acc:HGNC:6325]	32.8838	58.6908	8.96119	0.928944	0.385759	1.24043	39.3466	5.29817	6.5585e-14	9.12233e-13	up	yes
ENSSSCG00000008899		ENSSSCT00000009743	GO:0005622(intracellular);GO:0007264(small GTPase mediated signal transduction);GO:0005525(GTP binding);GO:0000166(nucleotide binding)	NA	NA	NA		162.163	139.09	60.7424	9.81007	7.08733	6.08606	15.7503	3.97731	6.62502e-14	9.20605e-13	up	yes
ENSSSCG00000011380	C3orf84	ENSSSCT00000012458	NA	NA	NA	NA	chromosome 3 open reading frame 84 [Source:HGNC Symbol;Acc:HGNC:44666]	140.368	107.425	85.0608	1.34658	0	0.465017	183.734	7.52148	7.0317e-14	9.76185e-13	up	yes
ENSSSCG00000017344		ENSSSCT00000018880	GO:0016021(integral component of membrane);GO:0016020(membrane)	NA	NA	NA		25.1556	11.3085	26.4473	0.354578	0.391105	0.411041	54.3875	5.7652	7.26256e-14	1.00727e-12	up	yes
ENSSSCG00000023924	PDE1A	ENSSSCT00000024180	GO:0007165(signal transduction);GO:0046872(metal ion binding);GO:0016787(hydrolase activity);GO:0008081(phosphoric diester hydrolase activity);GO:0004114(3',5'-cyclic-nucleotide phosphodiesterase activity)	00230(Purine metabolism);04020(Calcium signaling pathway);05032(Morphine addiction)	K13755	EC:3.1.4.17	phosphodiesterase 1A [Source:HGNC Symbol;Acc:HGNC:8774]	5.02844	5.33347	5.43597	0	0	0	inf	inf	7.47764e-14	1.03612e-12	up	yes
ENSSSCG00000000142	FOXRED2	ENSSSCT00000000148	GO:0005788(endoplasmic reticulum lumen);GO:0055114(oxidation-reduction process);GO:0030433(ER-associated ubiquitin-dependent protein catabolic process);GO:0050660(flavin adenine dinucleotide binding);GO:0016491(oxidoreductase activity);GO:0001948(glycoprotein binding)	NA	NA	NA	FAD dependent oxidoreductase domain containing 2 [Source:HGNC Symbol;Acc:HGNC:26264]	1.27678	1.8324	2.76323	21.5081	14.7235	24.6335	0.0964824	-3.37359	7.67642e-14	1.06265e-12	down	yes
ENSSSCG00000009545	COL4A2	ENSSSCT00000010463	GO:0070062(extracellular exosome);GO:0031012(extracellular matrix);GO:0005615(extracellular space);GO:0005604(basement membrane);GO:0005587(collagen type IV trimer);GO:0005581(collagen trimer);GO:0005578(proteinaceous extracellular matrix);GO:0005576(extracellular region);GO:0071560(cellular response to transforming growth factor beta stimulus);GO:0038063(collagen-activated tyrosine kinase recept…	04151(PI3K-Akt signaling pathway);04512(ECM-receptor interaction);04510(Focal adhesion);04974(Protein digestion and absorption);05200(Pathways in cancer);05222(Small cell lung cancer);05146(Amoebiasis)	K06237	NA	collagen type IV alpha 2 chain [Source:HGNC Symbol;Acc:HGNC:2203]	14.7308	23.151	72.4724	442.814	533.143	681.069	0.0665977	-3.90838	7.71664e-14	1.0672e-12	down	yes
ENSSSCG00000016341	TRAF3IP1	ENSSSCT00000017796;ENSSSCT00000033960	NA	NA	NA	NA		235.596	199.41	150.108	27.4414	15.3587	21.7047	9.07085	3.18124	7.72703e-14	1.06762e-12	up	yes
ENSSSCG00000012561	FRMPD3	ENSSSCT00000013734	NA	NA	NA	NA	FERM and PDZ domain containing 3 [Source:HGNC Symbol;Acc:HGNC:29382]	0	0	0	1.72447	2.90588	1.4078	-inf	-inf	7.90419e-14	1.09106e-12	down	yes
ENSSSCG00000003230		ENSSSCT00000003589	GO:0016021(integral component of membrane);GO:0016020(membrane)	NA	NA	NA		89.4989	58.1877	55.5665	0.536058	0.603531	0	178.356	7.47862	7.96788e-14	1.09881e-12	up	yes
ENSSSCG00000013595	CERS4	ENSSSCT00000014849	GO:0016021(integral component of membrane);GO:0016020(membrane);GO:0005783(endoplasmic reticulum);GO:0005634(nucleus);GO:0046513(ceramide biosynthetic process);GO:0030148(sphingolipid biosynthetic process);GO:0050291(sphingosine N-acyltransferase activity);GO:0003677(DNA binding)	00600(Sphingolipid metabolism);04071(Sphingolipid signaling pathway)	K04710	EC:2.3.1.24	ceramide synthase 4 [Source:HGNC Symbol;Acc:HGNC:23747]	2.4289	1.24229	2.6214	24.9199	37.1967	35.8468	0.0642341	-3.96052	8.16127e-14	1.12442e-12	down	yes
ENSSSCG00000000193	TUBA1A	ENSSSCT00000000201	GO:0070062(extracellular exosome);GO:0055037(recycling endosome);GO:0043209(myelin sheath);GO:0036464(cytoplasmic ribonucleoprotein granule);GO:0015630(microtubule cytoskeleton);GO:0005881(cytoplasmic microtubule);GO:0005874(microtubule);GO:0005856(cytoskeleton);GO:0005737(cytoplasm);GO:0005634(nucleus);GO:0007017(microtubule-based process);GO:0007010(cytoskeleton organization);GO:0005525(GTP bin…	04145(Phagosome);04540(Gap junction)	K07374	NA	tubulin alpha 1a [Source:HGNC Symbol;Acc:HGNC:20766]	158.363	168.933	277.366	1417.03	1369.17	1644.96	0.136457	-2.87348	8.33347e-14	1.14706e-12	down	yes
ENSSSCG00000025331		ENSSSCT00000027020	GO:0005694(chromosome);GO:0005634(nucleus);GO:0000790(nuclear chromatin);GO:0000786(nucleosome);GO:0006342(chromatin silencing);GO:0046982(protein heterodimerization activity);GO:0003677(DNA binding)	NA	NA	NA		551.358	9.45726	94.0922	0	0.033873	0.146107	3638.78	11.8292	8.40635e-14	1.15599e-12	up	yes
ENSSSCG00000017563	MYCBPAP	ENSSSCT00000019118	GO:0005737(cytoplasm);GO:0007283(spermatogenesis)	NA	NA	NA	MYCBP associated protein [Source:HGNC Symbol;Acc:HGNC:19677]	127.363	116.343	69.2196	13.6204	8.87615	7.3896	10.4706	3.38827	8.61577e-14	1.18367e-12	up	yes
ENSSSCG00000012335		ENSSSCT00000013489;ENSSSCT00000034095	GO:0043547(positive regulation of GTPase activity);GO:0035023(regulation of Rho protein signal transduction);GO:0046872(metal ion binding);GO:0005089(Rho guanyl-nucleotide exchange factor activity);GO:0005089(Rho guanyl-nucleotide exchange factor activity)	04810(Regulation of actin cytoskeleton);04810(Regulation of actin cytoskeleton)	K05720	NA		0.763642	1.12062	3.21182	25.052	32.9567	29.2124	0.0584272	-4.09722	8.71422e-14	1.19607e-12	down	yes
ENSSSCG00000025266		ENSSSCT00000025991	NA	NA	NA	NA		33.0127	44.5762	23.896	0.255248	0	0	397.593	8.63515	8.74532e-14	1.1992e-12	up	yes
ENSSSCG00000027243	NUAK2	ENSSSCT00000030506	GO:0016607(nuclear speck);GO:0005737(cytoplasm);GO:0005634(nucleus);GO:0043066(negative regulation of apoptotic process);GO:0042149(cellular response to glucose starvation);GO:0035556(intracellular signal transduction);GO:0030036(actin cytoskeleton organization);GO:0006468(protein phosphorylation);GO:0005524(ATP binding);GO:0004674(protein serine/threonine kinase activity);GO:0004672(protein kina…	NA	NA	NA	NUAK family kinase 2 [Source:HGNC Symbol;Acc:HGNC:29558]	26.2775	18.2849	30.8818	2.06549	1.61916	2.27468	12.6598	3.66219	8.88565e-14	1.2173e-12	up	yes
ENSSSCG00000026665		ENSSSCT00000025171	GO:0006470(protein dephosphorylation);GO:0004722(protein serine/threonine phosphatase activity);GO:0003824(catalytic activity)	NA	NA	NA		87.1707	69.6076	70.3801	8.73887	2.07713	2.64085	16.8805	4.07729	9.27785e-14	1.26983e-12	up	yes
ENSSSCG00000008824	ZAR1	ENSSSCT00000009654	GO:0005737(cytoplasm)	NA	NA	NA	zygote arrest 1 [Source:HGNC Symbol;Acc:HGNC:20436]	51.0362	21.5637	27.6412	0.727061	1.13619	1.02178	34.7452	5.11874	9.87952e-14	1.35091e-12	up	yes
ENSSSCG00000016562		ENSSSCT00000018032	GO:0016021(integral component of membrane);GO:0016020(membrane)	NA	NA	NA		33.7981	26.4401	29.2002	0.249474	0	0	358.508	8.48586	1.03652e-13	1.416e-12	up	yes
ENSSSCG00000025182	ELK4	ENSSSCT00000028838	GO:0005829(cytosol);GO:0005654(nucleoplasm);GO:0005634(nucleus);GO:0070932(histone H3 deacetylation);GO:0045944(positive regulation of transcription from RNA polymerase II promoter);GO:0030154(cell differentiation);GO:0006357(regulation of transcription from RNA polymerase II promoter);GO:0006355(regulation of transcription, DNA-templated);GO:0000122(negative regulation of transcription from RNA …	04010(MAPK signaling pathway);05202(Transcriptional misregulation in cancers);05166(HTLV-I infection)	K04376	NA	ELK4, ETS transcription factor [Source:HGNC Symbol;Acc:HGNC:3326]	30.2458	23.8846	9.95202	0.425646	0.144607	0.504161	59.644	5.89831	1.10005e-13	1.50138e-12	up	yes
ENSSSCG00000017285		ENSSSCT00000018817	GO:0016021(integral component of membrane);GO:0016020(membrane);GO:0005887(integral component of plasma membrane);GO:0016337(single organismal cell-cell adhesion);GO:0007155(cell adhesion);GO:0005178(integrin binding)	NA	NA	NA		41.838	104.878	36.8196	1.11093	1.02583	3.33562	33.5386	5.06775	1.11442e-13	1.51956e-12	up	yes
ENSSSCG00000003207	IZUMO2	ENSSSCT00000003562	GO:0016021(integral component of membrane);GO:0016020(membrane);GO:0005634(nucleus)	NA	NA	NA	IZUMO family member 2 [Source:HGNC Symbol;Acc:HGNC:28518]	38.0543	25.3401	20.2142	0.517048	0.183801	0.319132	81.9707	6.35704	1.14133e-13	1.5548e-12	up	yes
ENSSSCG00000006809	RBM15	ENSSSCT00000007458;ENSSSCT00000007457	GO:0003676(nucleic acid binding);GO:0000166(nucleotide binding);GO:0016607(nuclear speck);GO:0005654(nucleoplasm);GO:0005634(nucleus);GO:0060674(placenta blood vessel development);GO:0060412(ventricular septum morphogenesis);GO:0048536(spleen development);GO:0045638(negative regulation of myeloid cell differentiation);GO:0007221(positive regulation of transcription of Notch receptor target);GO:00…	NA	NA	NA	RNA binding motif protein 15 [Source:HGNC Symbol;Acc:HGNC:14959]	22.2551	21.1209	18.049	1.53519	0.758099	1.54438	16.0058	4.00052	1.15719e-13	1.57492e-12	up	yes
ENSSSCG00000026844		ENSSSCT00000024550	NA	NA	NA	NA		24.9989	19.1438	11.7506	0	0	0	inf	inf	1.20083e-13	1.63279e-12	up	yes
ENSSSCG00000029898		ENSSSCT00000028679	NA	NA	NA	NA		26.8396	18.9133	11.5124	0	0	0	inf	inf	1.26569e-13	1.71938e-12	up	yes
ENSSSCG00000000910	SOCS2	ENSSSCT00000000994	GO:0005737(cytoplasm);GO:0046627(negative regulation of insulin receptor signaling pathway);GO:0046426(negative regulation of JAK-STAT cascade);GO:0040008(regulation of growth);GO:0019221(cytokine-mediated signaling pathway);GO:0009968(negative regulation of signal transduction);GO:0006469(negative regulation of protein kinase activity);GO:0004860(protein kinase inhibitor activity);GO:0060396(gro…	04630(Jak-STAT signaling pathway);04910(Insulin signaling pathway);04917(Prolactin signaling pathway);04930(Type II diabetes mellitus)	K04695	NA	suppressor of cytokine signaling 2 [Source:HGNC Symbol;Acc:HGNC:19382]	1.42045	1.58491	3.88454	36.4264	32.4874	34.506	0.0666207	-3.90789	1.28381e-13	1.74163e-12	down	yes
ENSSSCG00000017304	EFCAB3	ENSSSCT00000018840	GO:0005509(calcium ion binding)	NA	NA	NA	EF-hand calcium binding domain 3 [Source:HGNC Symbol;Acc:HGNC:26379]	13.8421	14.2483	12.2224	0.106792	0	0	377.489	8.56029	1.2856e-13	1.74163e-12	up	yes
ENSSSCG00000013297	CD44	ENSSSCT00000035454;ENSSSCT00000014523;ENSSSCT00000036240;ENSSSCT00000033309	GO:0016021(integral component of membrane);GO:0016020(membrane);GO:0007155(cell adhesion);GO:0005540(hyaluronic acid binding);GO:0016323(basolateral plasma membrane);GO:0005886(plasma membrane);GO:0070062(extracellular exosome);GO:0035692(macrophage migration inhibitory factor receptor complex);GO:0009986(cell surface);GO:0005925(focal adhesion);GO:0005829(cytosol);GO:0005794(Golgi apparatus);GO:…	04512(ECM-receptor interaction);04640(Hematopoietic cell lineage);05206(MicroRNAs in cancer);05205(Proteoglycans in cancer);05169(Epstein-Barr virus infection);05169(Epstein-Barr virus infection)	K06256	NA	CD44 molecule (Indian blood group) [Source:HGNC Symbol;Acc:HGNC:1681]	1.53057	1.84622	2.97113	20.4506	25.5433	68.713	0.0553403	-4.17553	1.28566e-13	1.74163e-12	down	yes
ENSSSCG00000030411		ENSSSCT00000002586	GO:0016021(integral component of membrane);GO:0016020(membrane);GO:0006508(proteolysis);GO:0046872(metal ion binding);GO:0008237(metallopeptidase activity);GO:0004222(metalloendopeptidase activity)	NA	NA	NA		4.43945	5.49811	3.70181	0.009727	0	0.012585	611.302	9.25574	1.39596e-13	1.88928e-12	up	yes
ENSSSCG00000004584	GCNT3	ENSSSCT00000005063	GO:0070062(extracellular exosome);GO:0016020(membrane);GO:0060993(kidney morphogenesis);GO:0050892(intestinal absorption);GO:0048729(tissue morphogenesis);GO:0002426(immunoglobulin production in mucosal tissue);GO:0047225(acetylgalactosaminyl-O-glycosyl-glycoprotein beta-1,6-N-acetylglucosaminyltransferase activity);GO:0008375(acetylglucosaminyltransferase activity)	00512(Mucin type O-glycan biosynthesis)	K09662	EC:2.4.1.-	glucosaminyl (N-acetyl) transferase 3, mucin type [Source:HGNC Symbol;Acc:HGNC:4205]	21.1174	22.4444	11.622	0.511347	0.212723	0.293258	54.2439	5.76139	1.40096e-13	1.89429e-12	up	yes
ENSSSCG00000025975	FAM83E	ENSSSCT00000032098	GO:0019901(protein kinase binding)	NA	NA	NA	family with sequence similarity 83 member E [Source:HGNC Symbol;Acc:HGNC:25972]	19.4574	7.68584	15.1641	0.405791	0.107844	0.126336	66.1081	6.04676	1.43078e-13	1.93281e-12	up	yes
ENSSSCG00000016873	NIM1K	ENSSSCT00000018377	GO:0005737(cytoplasm);GO:0005634(nucleus);GO:0035556(intracellular signal transduction);GO:0006468(protein phosphorylation);GO:0005524(ATP binding);GO:0004674(protein serine/threonine kinase activity);GO:0004672(protein kinase activity);GO:0000287(magnesium ion binding);GO:0000166(nucleotide binding)	NA	NA	NA	NIM1 serine/threonine protein kinase [Source:HGNC Symbol;Acc:HGNC:28646]	20.5636	12.8701	18.8552	0.799818	0.606488	0.7368	24.3987	4.60873	1.43329e-13	1.93441e-12	up	yes
ENSSSCG00000006713	ADAM30	ENSSSCT00000007354	GO:0016021(integral component of membrane);GO:0016020(membrane);GO:0006508(proteolysis);GO:0046872(metal ion binding);GO:0008237(metallopeptidase activity);GO:0004222(metalloendopeptidase activity)	NA	NA	NA	ADAM metallopeptidase domain 30 [Source:HGNC Symbol;Acc:HGNC:208]	6.31038	5.62857	4.49528	0.028342	0	0	579.854	9.17955	1.49579e-13	2.01689e-12	up	yes
ENSSSCG00000029258		ENSSSCT00000002585	GO:0016021(integral component of membrane);GO:0016020(membrane);GO:0006508(proteolysis);GO:0046872(metal ion binding);GO:0008237(metallopeptidase activity);GO:0004222(metalloendopeptidase activity)	NA	NA	NA		4.40569	5.44533	3.70181	0.009727	0	0.012585	607.424	9.24656	1.5041e-13	2.02444e-12	up	yes
ENSSSCG00000008012	HAGH	ENSSSCT00000008780	NA	NA	NA	NA		779.432	604.887	433.015	40.2625	63.5436	49.7168	11.8375	3.5653	1.50417e-13	2.02444e-12	up	yes
ENSSSCG00000027144	LMNTD1	ENSSSCT00000032039	GO:0005882(intermediate filament);GO:0005737(cytoplasm);GO:0005635(nuclear envelope);GO:0005634(nucleus);GO:0008283(cell proliferation);GO:0005198(structural molecule activity)	NA	NA	NA	lamin tail domain containing 1 [Source:HGNC Symbol;Acc:HGNC:26683]	8.7144	9.95866	9.37431	0	0	0.050778	552.353	9.10945	1.50767e-13	2.02728e-12	up	yes
ENSSSCG00000030333		ENSSSCT00000027334	GO:0005634(nucleus);GO:0045944(positive regulation of transcription from RNA polymerase II promoter);GO:0006366(transcription from RNA polymerase II promoter);GO:0001228(transcriptional activator activity, RNA polymerase II transcription regulatory region sequence-specific binding);GO:0000977(RNA polymerase II regulatory region sequence-specific DNA binding)	NA	NA	NA		41.1064	22.4872	49.5451	2.22265	1.54584	1.75523	20.4823	4.35631	1.52053e-13	2.04268e-12	up	yes
ENSSSCG00000013883	COLGALT1	ENSSSCT00000015169	GO:0016020(membrane);GO:0005788(endoplasmic reticulum lumen);GO:0016740(transferase activity)	00310(Lysine degradation);00514(Other types of O-glycan biosynthesis)	K11703	EC:2.4.1.50	collagen beta(1-O)galactosyltransferase 1 [Source:HGNC Symbol;Acc:HGNC:26182]	6.26504	6.93492	16.6328	81.4344	119.258	113.064	0.0950822	-3.39468	1.53562e-13	2.06105e-12	down	yes
ENSSSCG00000022571		ENSSSCT00000013707	GO:0005694(chromosome);GO:0005634(nucleus);GO:0000786(nucleosome);GO:0006334(nucleosome assembly);GO:0046982(protein heterodimerization activity);GO:0003677(DNA binding)	NA	NA	NA		18.4153	14.9056	11.9344	0.054856	0	0.04519	452.344	8.82128	1.55025e-13	2.07876e-12	up	yes
ENSSSCG00000017366		ENSSSCT00000018905	GO:0005737(cytoplasm);GO:0005634(nucleus);GO:0000118(histone deacetylase complex);GO:0040029(regulation of gene expression, epigenetic);GO:0016575(histone deacetylation);GO:0006325(chromatin organization);GO:0046872(metal ion binding);GO:0016787(hydrolase activity);GO:0004407(histone deacetylase activity)	05203(Viral carcinogenesis);05034(Alcoholism);05169(Epstein-Barr virus infection)	NA	NA		12.5863	15.8885	27.7741	149.764	174.135	144.173	0.120171	-3.05684	1.58192e-13	2.11928e-12	down	yes
ENSSSCG00000002263	SLCO3A1	ENSSSCT00000002520	GO:0016021(integral component of membrane);GO:0016020(membrane);GO:0005886(plasma membrane);GO:0006811(ion transport);GO:0006810(transport);GO:0005215(transporter activity)	NA	NA	NA	solute carrier organic anion transporter family member 3A1 [Source:HGNC Symbol;Acc:HGNC:10952]	3.32556	4.04206	7.62662	39.096	52.3333	60.6515	0.0985938	-3.34236	1.58749e-13	2.12478e-12	down	yes
ENSSSCG00000005938		ENSSSCT00000023822;ENSSSCT00000006520;ENSSSCT00000006519	NA	NA	NA	NA		44.3879	30.7412	25.276	3.49292	0.915903	2.24001	15.1012	3.91659	1.62541e-13	2.17354e-12	up	yes
ENSSSCG00000023429		ENSSSCT00000023886	GO:0003824(catalytic activity)	NA	NA	NA		165.975	142.728	91.638	15.4286	13.365	14.5804	9.22998	3.20633	1.66453e-13	2.2238e-12	up	yes
ENSSSCG00000000117		ENSSSCT00000000123	NA	NA	NA	NA		43.3921	61.2182	17.3688	0.322486	0.258661	0	209.894	7.71352	1.68231e-13	2.2455e-12	up	yes
ENSSSCG00000017054	CYFIP2	ENSSSCT00000018567	GO:0070062(extracellular exosome);GO:0048471(perinuclear region of cytoplasm);GO:0045202(synapse);GO:0016020(membrane);GO:0005737(cytoplasm);GO:0097484(dendrite extension);GO:0097202(activation of cysteine-type endopeptidase activity);GO:0051388(positive regulation of neurotrophin TRK receptor signaling pathway);GO:0045862(positive regulation of proteolysis);GO:0031175(neuron projection developme…	03013(RNA transport);04810(Regulation of actin cytoskeleton)	K05749	NA	cytoplasmic FMR1 interacting protein 2 [Source:HGNC Symbol;Acc:HGNC:13760]	0.040473	0.121281	0.589197	11.2291	12.7891	17.5371	0.0180711	-5.79017	1.70932e-13	2.27945e-12	down	yes
ENSSSCG00000026363	CHRNB3	ENSSSCT00000029069	GO:0045211(postsynaptic membrane);GO:0045202(synapse);GO:0030054(cell junction);GO:0016021(integral component of membrane);GO:0016020(membrane);GO:0005892(acetylcholine-gated channel complex);GO:0005886(plasma membrane);GO:0098655(cation transmembrane transport);GO:0060079(excitatory postsynaptic potential);GO:0060078(regulation of postsynaptic membrane potential);GO:0035094(response to nicotine)…	04080(Neuroactive ligand-receptor interaction)	K04814	NA	cholinergic receptor nicotinic beta 3 subunit [Source:HGNC Symbol;Acc:HGNC:1963]	10.604	16.6113	1.84138	0	0	0	inf	inf	1.78385e-13	2.37667e-12	up	yes
ENSSSCG00000016969		ENSSSCT00000018478	NA	NA	NA	NA		101.301	81.7417	54.8779	3.57108	1.17197	3.01045	30.6855	4.93949	1.80475e-13	2.40231e-12	up	yes
ENSSSCG00000010064		ENSSSCT00000011025	GO:0006749(glutathione metabolic process);GO:0016740(transferase activity);GO:0004364(glutathione transferase activity)	00480(Glutathione metabolism);00980(Metabolism of xenobiotics by cytochrome P450);00982(Drug metabolism - cytochrome P450);05204(Chemical carcinogenesis)	NA	NA		1.05957	0.487697	2.40977	39.6585	50.4366	44.3542	0.0294314	-5.0865	1.89405e-13	2.51888e-12	down	yes
[truncated: 7,110 more rows]
