# Supplementary material for: Characterization of sexual maturity-associated N6-methyladenosine in boar testes
Source: BMC Genomics. 2024 May 7;25:447. doi: 10.1186/s12864-024-10343-w (PMC11075296; doi:10.1186/s12864-024-10343-w)
Supplement: Supplementary file 3 — Supplementary Material 3. [file 12864_2024_10343_MOESM3_ESM.xlsx]

## Sheet: Sheet2
Supplemental Table 3: Conjoint analysis of diffPeak and differential gene expression
PEAK INFO													m6A regulation INFO					gene regulation INFO
seqnames	start	end	width	geneId	transcriptId	distanceToTSS	geneName	GO	KEGG	KO_ENTRY	EC	Description	fold_enrchment	diff.lg.fdr	diff.lg.p	diff.log2.fc	m6A_regulation	fc	log2(fc)	pval	qval	gene_regulation	significant
chr1	259397745	259398013	269	ENSSSCG00000005288	ENSSSCT00000005825	145343	TLE4	GO:0005634(nucleus);GO:0045892(negative regulation of transcription, DNA-templated);GO:0016055(Wnt signaling pathway);GO:0006355(regulation of transcription, DNA-templated);GO:0000122(negative regulation of transcription from RNA polymerase II promoter);GO:0070491(repressing transcription factor binding);GO:0003714(transcription corepressor activity);GO:0003705(transcription factor activity, RNA …	NA	NA	NA	transducin like enhancer of split 4 [Source:HGNC Symbol;Acc:HGNC:11840]	1.64	-77.3	-79.7	-1.74	down	4.75323	2.24891	1.71866e-08	1.25715e-07	up	yes
chr1	160546165	160546911	747	ENSSSCG00000004852	ENSSSCT00000005356	90	NSMCE3	GO:0030915(Smc5-Smc6 complex);GO:0031398(positive regulation of protein ubiquitination);GO:0006355(regulation of transcription, DNA-templated)	NA	NA	NA	NSE3 homolog, SMC5-SMC6 complex component [Source:HGNC Symbol;Acc:HGNC:7677]	23.7	-29.4	-31.2	1.09	up	2.54789	1.3493	0.00780489	0.0172678	up	yes
chr1	176120224	176120941	718	ENSSSCG00000004896	ENSSSCT00000005402	113993	PHLPP1	GO:0031965(nuclear membrane);GO:0005886(plasma membrane);GO:0005737(cytoplasm);GO:1900744(regulation of p38MAPK cascade);GO:0090036(regulation of protein kinase C signaling);GO:0051898(negative regulation of protein kinase B signaling);GO:0051896(regulation of protein kinase B signaling);GO:0046328(regulation of JNK cascade);GO:0043408(regulation of MAPK cascade);GO:0042981(regulation of apoptoti…	04151(PI3K-Akt signaling pathway)	K16340	EC:3.1.3.16	PH domain and leucine rich repeat protein phosphatase 1 [Source:HGNC Symbol;Acc:HGNC:20610]	5.72	-115	-118	-1.17	down	6.67029	2.73775	7.85054e-12	8.8267e-11	up	yes
chr2	17949927	17950166	240	ENSSSCG00000013268	ENSSSCT00000014492	149	C11orf94	NA	NA	NA	NA	chromosome 11 open reading frame 94 [Source:HGNC Symbol;Acc:HGNC:37213]	3.46	-36.9	-38.9	2.53	up	1762.21	10.7832	1.25504e-30	6.21072e-29	up	yes
chr2	75777050	75777319	270	ENSSSCG00000013482	ENSSSCT00000014728	2117	C19orf71	NA	NA	NA	NA	chromosome 19 open reading frame 71 [Source:HGNC Symbol;Acc:HGNC:34496]	1.78	-61.4	-63.7	2.14	up	1330.14	10.3774	5.38841e-29	2.41218e-27	up	yes
chr2	123602530	123612481	9952	ENSSSCG00000014213	ENSSSCT00000015531	138993	KCNN2	GO:0043197(dendritic spine);GO:0043025(neuronal cell body);GO:0042383(sarcolemma);GO:0030315(T-tubule);GO:0030018(Z disc);GO:0016021(integral component of membrane);GO:0016020(membrane);GO:0009986(cell surface);GO:0005886(plasma membrane);GO:0005790(smooth endoplasmic reticulum);GO:1901379(regulation of potassium ion transmembrane transport);GO:0098914(membrane repolarization during atrial cardia…	NA	K04943	NA	potassium calcium-activated channel subfamily N member 2 [Source:HGNC Symbol;Acc:HGNC:6291]	2.38	-13.8	-15.2	-1.28	down	0.379048	-1.39955	0.0301693	0.0556245	down	yes
chr2	12873955	12874283	329	ENSSSCG00000013176	ENSSSCT00000014396	0	TMX2	GO:0016021(integral component of membrane);GO:0016020(membrane);GO:0005623(cell);GO:0045454(cell redox homeostasis)	NA	NA	NA	thioredoxin related transmembrane protein 2 [Source:HGNC Symbol;Acc:HGNC:30739]	2.43	-28.4	-30.2	1.43	up	3.62477	1.85789	6.67001e-07	3.71098e-06	up	yes
chr2	17949741	17950315	575	ENSSSCG00000013268	ENSSSCT00000014492	0	C11orf94	NA	NA	NA	NA	chromosome 11 open reading frame 94 [Source:HGNC Symbol;Acc:HGNC:37213]	1.79	-10.7	-12	1.44	up	1762.21	10.7832	1.25504e-30	6.21072e-29	up	yes
chr2	58286819	58286878	60	ENSSSCG00000013937	ENSSSCT00000015223	0	TSSK6	GO:0005737(cytoplasm);GO:0005634(nucleus);GO:0035556(intracellular signal transduction);GO:0035092(sperm chromatin condensation);GO:0016310(phosphorylation);GO:0006468(protein phosphorylation);GO:0016301(kinase activity);GO:0005524(ATP binding);GO:0004674(protein serine/threonine kinase activity);GO:0004672(protein kinase activity);GO:0000287(magnesium ion binding);GO:0000166(nucleotide binding)	NA	NA	NA	Sus scrofa testis-specific serine kinase 6 (TSSK6), mRNA. [Source:RefSeq mRNA;Acc:NM_001287411]	1.33	-6.5	-7.58	-1.51	down	199.523	7.64041	1.36769e-34	8.54011e-33	up	yes
chr2	145974902	145974992	91	ENSSSCG00000014328	ENSSSCT00000015654	7584	GFRA3	GO:0009897(external side of plasma membrane);GO:0005886(plasma membrane);GO:0005829(cytosol);GO:0048666(neuron development);GO:0048485(sympathetic nervous system development);GO:0007411(axon guidance);GO:0001764(neuron migration);GO:0008046(axon guidance receptor activity);GO:0004872(receptor activity)	NA	NA	NA	GDNF family receptor alpha 3 [Source:HGNC Symbol;Acc:HGNC:4245]	1.23	-3.78	-4.67	-1.29	down	0.36579	-1.45091	0.00582308	0.0133945	down	yes
chr3	114419344	114419819	476	ENSSSCG00000008515	ENSSSCT00000009319	0	MEMO1	GO:0005829(cytosol);GO:0005634(nucleus);GO:0032886(regulation of microtubule-based process)	NA	NA	NA	mediator of cell motility 1 [Source:HGNC Symbol;Acc:HGNC:14014]	3.24	-32.3	-34.1	1.99	up	9.44832	3.24006	2.20812e-11	2.35873e-10	up	yes
chr4	97168080	97177280	9201	ENSSSCG00000006364	ENSSSCT00000006973	60	DEDD	GO:0005737(cytoplasm);GO:0005730(nucleolus);GO:1901837(negative regulation of transcription of nuclear large rRNA transcript from RNA polymerase I promoter);GO:0046697(decidualization);GO:0042981(regulation of apoptotic process);GO:0042177(negative regulation of protein catabolic process);GO:0008625(extrinsic apoptotic signaling pathway via death domain receptors);GO:0003677(DNA binding)	NA	NA	NA	death effector domain containing [Source:HGNC Symbol;Acc:HGNC:2755]	1.4	-7.35	-8.48	1.1	up	2.21311	1.14608	0.00239029	0.00611183	up	yes
chr4	135054807	135055227	421	ENSSSCG00000006892	ENSSSCT00000007547	14332	DNTTIP2	GO:0005730(nucleolus);GO:0005634(nucleus);GO:0003723(RNA binding)	NA	NA	NA	deoxynucleotidyltransferase, terminal, interacting protein 2 [Source:HGNC Symbol;Acc:HGNC:24013]	2.59	-13.2	-14.6	1.56	up	5.71965	2.51593	4.80465e-05	0.000182514	up	yes
chr5	22894587	22897657	3071	ENSSSCG00000022666	ENSSSCT00000023025	150		GO:0005737(cytoplasm)	NA	NA	NA		6.01	-82.8	-85.3	-4.59	down	2.12787	1.08941	0.0103481	0.0221111	up	yes
chr6	44172223	44172372	150	ENSSSCG00000027197	ENSSSCT00000024419	0	DYRK1B	GO:0005634(nucleus);GO:0060612(adipose tissue development);GO:0045893(positive regulation of transcription, DNA-templated);GO:0018108(peptidyl-tyrosine phosphorylation);GO:0007520(myoblast fusion);GO:0006468(protein phosphorylation);GO:0005524(ATP binding);GO:0004713(protein tyrosine kinase activity);GO:0004674(protein serine/threonine kinase activity);GO:0004672(protein kinase activity);GO:00037…	NA	NA	NA	dual specificity tyrosine phosphorylation regulated kinase 1B [Source:HGNC Symbol;Acc:HGNC:3092]	2.27	-17	-18.5	2.13	up	3.38092	1.75742	5.13597e-06	2.38372e-05	up	yes
chr6	49731643	49731968	326	ENSSSCG00000030425	ENSSSCT00000024290	1498		GO:0016310(phosphorylation);GO:0016301(kinase activity)	00600(Sphingolipid metabolism);04370(VEGF signaling pathway);04020(Calcium signaling pathway);04071(Sphingolipid signaling pathway);04666(Fc gamma R-mediated phagocytosis);05152(Tuberculosis)	NA	NA		1.4	-55.3	-57.5	6.18	up	3.81831	1.93294	2.79294e-06	1.37047e-05	up	yes
chr6	73182134	73182852	719	ENSSSCG00000003509	ENSSSCT00000003899	7887	SH2D5	NA	NA	NA	NA	SH2 domain containing 5 [Source:HGNC Symbol;Acc:HGNC:28819]	4.41	-7.57	-8.71	2.59	up	4.67215	2.22409	0.00513078	0.0119877	up	yes
chr6	82780484	82780543	60	ENSSSCG00000023968	ENSSSCT00000022798	1178	TSSK3	GO:0005737(cytoplasm);GO:0005634(nucleus);GO:0035556(intracellular signal transduction);GO:0016310(phosphorylation);GO:0007283(spermatogenesis);GO:0006468(protein phosphorylation);GO:0016301(kinase activity);GO:0005524(ATP binding);GO:0004674(protein serine/threonine kinase activity);GO:0004672(protein kinase activity)	NA	NA	NA	testis specific serine kinase 3 [Source:HGNC Symbol;Acc:HGNC:15473]	1.23	-7.6	-8.74	2.24	up	26.0419	4.70277	1.65007e-20	3.94849e-19	up	yes
chr6	47401650	47402009	360	ENSSSCG00000003093	ENSSSCT00000003432	41744	SYMPK	GO:0097165(nuclear stress granule);GO:0005886(plasma membrane);GO:0005829(cytosol);GO:0005737(cytoplasm);GO:0005654(nucleoplasm);GO:0035307(positive regulation of protein dephosphorylation);GO:0006378(mRNA polyadenylation)	03015(mRNA surveillance pathway);04530(Tight junction)	K06100	NA	symplekin [Source:HGNC Symbol;Acc:HGNC:22935]	2.62	-6.09	-7.14	-1.8	down	3.64399	1.86552	7.83931e-07	4.31369e-06	up	yes
chr6	76874370	76875090	721	ENSSSCG00000003551	ENSSSCT00000003945	5978	PAQR7	GO:0016021(integral component of membrane);GO:0016020(membrane);GO:0005886(plasma membrane);GO:0048545(response to steroid hormone);GO:0048477(oogenesis);GO:0043401(steroid hormone mediated signaling pathway);GO:0030154(cell differentiation);GO:0007275(multicellular organism development);GO:0008289(lipid binding);GO:0005496(steroid binding);GO:0003707(steroid hormone receptor activity)	NA	NA	NA	Membrane progestin receptor alpha [Source:UniProtKB/Swiss-Prot;Acc:Q865K8]	4.84	-54.2	-56.4	-2.75	down	3.7714	1.9151	4.91734e-05	0.000186423	up	yes
chr6	76875240	76875929	690	ENSSSCG00000003551	ENSSSCT00000003945	5139	PAQR7	GO:0016021(integral component of membrane);GO:0016020(membrane);GO:0005886(plasma membrane);GO:0048545(response to steroid hormone);GO:0048477(oogenesis);GO:0043401(steroid hormone mediated signaling pathway);GO:0030154(cell differentiation);GO:0007275(multicellular organism development);GO:0008289(lipid binding);GO:0005496(steroid binding);GO:0003707(steroid hormone receptor activity)	NA	NA	NA	Membrane progestin receptor alpha [Source:UniProtKB/Swiss-Prot;Acc:Q865K8]	3	-41.8	-43.8	-2.84	down	3.7714	1.9151	4.91734e-05	0.000186423	up	yes
chr6	76875989	76876379	391	ENSSSCG00000003551	ENSSSCT00000003945	4689	PAQR7	GO:0016021(integral component of membrane);GO:0016020(membrane);GO:0005886(plasma membrane);GO:0048545(response to steroid hormone);GO:0048477(oogenesis);GO:0043401(steroid hormone mediated signaling pathway);GO:0030154(cell differentiation);GO:0007275(multicellular organism development);GO:0008289(lipid binding);GO:0005496(steroid binding);GO:0003707(steroid hormone receptor activity)	NA	NA	NA	Membrane progestin receptor alpha [Source:UniProtKB/Swiss-Prot;Acc:Q865K8]	4.83	-27.2	-29	-2.5	down	3.7714	1.9151	4.91734e-05	0.000186423	up	yes
chr7	21633750	21638765	5016	ENSSSCG00000001100	ENSSSCT00000001196	165730	CARMIL1	GO:0070062(extracellular exosome);GO:0044354(macropinosome);GO:0031941(filamentous actin);GO:0031252(cell leading edge);GO:0030027(lamellipodium);GO:0016607(nuclear speck);GO:0005886(plasma membrane);GO:0005829(cytosol);GO:0005634(nucleus);GO:2000813(negative regulation of barbed-end actin filament capping);GO:1902745(positive regulation of lamellipodium organization);GO:1900026(positive regulati…	NA	NA	NA	capping protein regulator and myosin 1 linker 1 [Source:HGNC Symbol;Acc:HGNC:21581]	1.9	-20.5	-22.1	-1.17	down	30.9437	4.95157	1.84472e-22	5.20131e-21	up	yes
chr7	129271032	129271648	617	ENSSSCG00000002527	ENSSSCT00000002806	499	ANKRD9	NA	NA	NA	NA	ankyrin repeat domain 9 [Source:HGNC Symbol;Acc:HGNC:20096]	1.83	-63.6	-65.8	-1.51	down	21.8124	4.44708	1.33973e-16	2.38581e-15	up	yes
chr7	2193811	2193931	121	ENSSSCG00000001004	ENSSSCT00000001096	330	SLC22A23	GO:0016021(integral component of membrane);GO:0016020(membrane);GO:0055085(transmembrane transport);GO:0015711(organic anion transport);GO:0022857(transmembrane transporter activity);GO:0008514(organic anion transmembrane transporter activity)	NA	NA	NA	solute carrier family 22 member 23 [Source:HGNC Symbol;Acc:HGNC:21106]	1.29	-12.1	-13.4	-1.86	down	2.61286	1.38563	0.00319551	0.00789061	up	yes
chr7	27209780	27210225	446	ENSSSCG00000001396	ENSSSCT00000001337	1039	SLA-8	NA	NA	K06751	NA		2.02	-22	-23.6	-2.39	down	0.234662	-2.09134	2.01952e-06	1.01809e-05	down	yes
chr8	57773752	57774171	420	ENSSSCG00000008899	ENSSSCT00000009743	8726		GO:0005622(intracellular);GO:0007264(small GTPase mediated signal transduction);GO:0005525(GTP binding);GO:0000166(nucleotide binding)	NA	NA	NA		3.58	-20.1	-21.7	-1.01	down	15.7503	3.97731	6.62502e-14	9.20605e-13	up	yes
chr9	7601783	7601993	211	ENSSSCG00000025600	ENSSSCT00000031156	57553		GO:0005524(ATP binding)	NA	NA	NA		2.17	-84.5	-87	-1.3	down	19.6099	4.29351	4.36734e-20	1.01018e-18	up	yes
chr10	33123352	33123610	259	ENSSSCG00000010953	ENSSSCT00000011988	14424	ISCA1	GO:0005759(mitochondrial matrix);GO:0097428(protein maturation by iron-sulfur cluster transfer);GO:0016226(iron-sulfur cluster assembly);GO:0051537(2 iron, 2 sulfur cluster binding);GO:0051536(iron-sulfur cluster binding);GO:0008198(ferrous iron binding);GO:0005198(structural molecule activity)	NA	NA	NA	iron-sulfur cluster assembly 1 [Source:HGNC Symbol;Acc:HGNC:28660]	2.43	-61.4	-63.6	-1.02	down	4.08174	2.02918	7.01059e-06	3.13934e-05	up	yes
chr11	16034640	16035388	749	ENSSSCG00000009377	ENSSSCT00000010274	28146	THSD1	GO:0016021(integral component of membrane);GO:0016020(membrane);GO:0005829(cytosol)	NA	NA	NA	thrombospondin type 1 domain containing 1 [Source:HGNC Symbol;Acc:HGNC:17754]	2.93	-74.5	-76.9	-1.4	down	2.53942	1.3445	0.00338529	0.00831128	up	yes
chr12	26969871	26969931	61	ENSSSCG00000017565	ENSSSCT00000019120	0		GO:0003824(catalytic activity)	NA	NA	NA		1.63	-13.5	-14.9	2.11	up	11.4405	3.51607	2.11572e-12	2.53973e-11	up	yes
chr12	36068142	36068412	271	ENSSSCG00000017642	ENSSSCT00000019204	23342	MTMR4	GO:0005615(extracellular space);GO:0035335(peptidyl-tyrosine dephosphorylation);GO:0016311(dephosphorylation);GO:0007179(transforming growth factor beta receptor signaling pathway);GO:0006470(protein dephosphorylation);GO:0046872(metal ion binding);GO:0016791(phosphatase activity);GO:0004725(protein tyrosine phosphatase activity);GO:0004722(protein serine/threonine phosphatase activity)	NA	K18082	EC:3.1.3.48 3.1.3.64 3.1.3.95	myotubularin related protein 4 [Source:HGNC Symbol;Acc:HGNC:7452]	2.19	-38.3	-40.2	1.46	up	0.3219	-1.63531	2.76725e-05	0.000109493	down	yes
chr12	41446662	41447109	448	ENSSSCG00000017713	ENSSSCT00000019279	2973	PEX12	GO:1990429(peroxisomal importomer complex);GO:0016020(membrane);GO:0005779(integral component of peroxisomal membrane);GO:0005778(peroxisomal membrane);GO:0005777(peroxisome);GO:0016558(protein import into peroxisome matrix);GO:0007031(peroxisome organization);GO:0006625(protein targeting to peroxisome);GO:0006513(protein monoubiquitination);GO:0008270(zinc ion binding);GO:0008022(protein C-termi…	04146(Peroxisome)	K13345	NA	peroxisomal biogenesis factor 12 [Source:HGNC Symbol;Acc:HGNC:8854]	2.6	-12.9	-14.2	-1.08	down	3.50048	1.80755	0.00122997	0.0033675	up	yes
chr12	49277401	49277791	391	ENSSSCG00000017809	ENSSSCT00000019382	1258		NA	NA	NA	NA		1.65	-70.2	-72.6	-1.03	down	13.5826	3.76369	3.47247e-20	8.07044e-19	up	yes
chr13	217592309	217598931	6623	ENSSSCG00000026654	ENSSSCT00000030659	536		GO:0036066(protein O-linked fucosylation);GO:0046922(peptide-O-fucosyltransferase activity)	00514(Other types of O-glycan biosynthesis)	NA	NA		4.73	-202	-205	-4.56	down	0.456034	-1.13279	0.0223438	0.0428808	down	yes
chr14	51187444	51187683	240	ENSSSCG00000010027	ENSSSCT00000010984	67028	PATZ1	GO:0005654(nucleoplasm);GO:0005634(nucleus);GO:0045944(positive regulation of transcription from RNA polymerase II promoter);GO:0045893(positive regulation of transcription, DNA-templated);GO:0030217(T cell differentiation);GO:0010468(regulation of gene expression);GO:0008584(male gonad development);GO:0007283(spermatogenesis);GO:0006366(transcription from RNA polymerase II promoter);GO:0006355(r…	NA	NA	NA	POZ/BTB and AT hook containing zinc finger 1 [Source:HGNC Symbol;Acc:HGNC:13071]	1.48	-113	-116	2.1	up	0.18012	-2.47297	4.53604e-09	3.63229e-08	down	yes
chr14	53242283	53242400	118	ENSSSCG00000022566	ENSSSCT00000030238	0		NA	00480(Glutathione metabolism);00980(Metabolism of xenobiotics by cytochrome P450);00982(Drug metabolism - cytochrome P450);05204(Chemical carcinogenesis)	NA	NA		1.62	-14.3	-15.8	1.51	up	6.46133	2.69183	6.2701e-07	3.51536e-06	up	yes
chr14	135752205	135753562	1358	ENSSSCG00000010650	ENSSSCT00000011649	103210	AFAP1L2	GO:0005886(plasma membrane);GO:0005829(cytosol);GO:0005737(cytoplasm);GO:0061098(positive regulation of protein tyrosine kinase activity);GO:0045893(positive regulation of transcription, DNA-templated);GO:0045742(positive regulation of epidermal growth factor receptor signaling pathway);GO:0032757(positive regulation of interleukin-8 production);GO:0032675(regulation of interleukin-6 production);…	NA	NA	NA	actin filament associated protein 1 like 2 [Source:HGNC Symbol;Acc:HGNC:25901]	2.83	-6.27	-7.34	-1.08	down	0.247015	-2.01733	0.0001015	0.000360001	down	yes
chr15	65656924	65657372	449	ENSSSCG00000022197	ENSSSCT00000030886	60	HS6ST1	GO:0016021(integral component of membrane);GO:0060716(labyrinthine layer blood vessel development);GO:0048666(neuron development);GO:0048286(lung alveolus development);GO:0015015(heparan sulfate proteoglycan biosynthetic process, enzymatic modification);GO:0015012(heparan sulfate proteoglycan biosynthetic process);GO:0001525(angiogenesis);GO:0017095(heparan sulfate 6-O-sulfotransferase activity);…	NA	K02514	EC:2.8.2.-	heparan sulfate 6-O-sulfotransferase 1 [Source:HGNC Symbol;Acc:HGNC:5201]	3.19	-6.8	-7.9	2.01	up	0.0811266	-3.62368	2.15843e-15	3.42454e-14	down	yes
chr15	152237167	152238598	1432	ENSSSCG00000016339	ENSSSCT00000017794	15169		GO:0006470(protein dephosphorylation);GO:0046872(metal ion binding);GO:0043169(cation binding);GO:0016787(hydrolase activity);GO:0004722(protein serine/threonine phosphatase activity);GO:0004721(phosphoprotein phosphatase activity);GO:0003824(catalytic activity)	NA	NA	NA		2.64	-18	-19.5	-2.84	down	0.489731	-1.02994	0.0153008	0.0310216	down	yes
chr18	46591016	46591194	179	ENSSSCG00000016674	ENSSSCT00000018153	69197	MINDY4	NA	NA	NA	NA	MINDY lysine 48 deubiquitinase 4 [Source:HGNC Symbol;Acc:HGNC:21916]	1.47	-3.44	-4.29	-1.04	down	4.4865	2.16559	6.25051e-05	0.000230913	up	yes
chr18	48265236	48265445	210	ENSSSCG00000016690	ENSSSCT00000018171	119781		GO:0006355(regulation of transcription, DNA-templated);GO:0043565(sequence-specific DNA binding);GO:0003700(transcription factor activity, sequence-specific DNA binding)	NA	NA	NA		1.98	-10.6	-11.9	-1.44	down	3.09513	1.63	0.00734494	0.0163823	up	yes
chrX	65724429	65725975	1547	ENSSSCG00000020876	ENSSSCT00000022492	951		NA	NA	NA	NA		19.5	-22.6	-24.2	-2.75	down	0.281825	-1.82713	0.00739594	0.0164708	down	yes
chrX	139091579	139091932	354	ENSSSCG00000012732	ENSSSCT00000013920	1069		GO:0005634(nucleus);GO:0006355(regulation of transcription, DNA-templated);GO:0043565(sequence-specific DNA binding);GO:0003700(transcription factor activity, sequence-specific DNA binding);GO:0003677(DNA binding)	NA	NA	NA		1.85	-434	-341	-2.36	down	8.10582	3.01896	1.43866e-11	1.57259e-10	up	yes
